# Supplementary material for: Potential multiple disease progression pathways in female patients with Alzheimer’s disease inferred from transcriptome and epigenome data of the dorsolateral prefrontal cortex
Source: PLoS One. 2025 Mar 18;20(3):e0313733. doi: 10.1371/journal.pone.0313733 (PMC11918443; doi:10.1371/journal.pone.0313733)
Supplement: S1 Table — ID of individuals in this study, ID in the ENCODE database, diagnostic stage, inferred substage, inferred detailed substage, first, second, and third quantiles of MOR, availability of epigenome data, APOE genotype estimated using RNA-seq data (a). The results of the likelihood test by DEseq2, ANOVA, and the two-tailed t-test of expression levels of genes (b). Total number of reads from ChIP-seq data for H3K27ac, H3K27me3, H3K4me3, and CTCF mapped to the human genome (GRCh38) (c). (XLSX) [file pone.0313733.s001.xlsx]

## Sheet: Table S1a
Individual				N 1	N 2	N 3	N 4	N 5	N 6	N 7	N 8	N 9	N 10	N 11	N 12	N 13	N 14	N 15	N 16	N 17	N 18	N 19	N 20	N 21	N 22	N 23	N 24	N 25	M 1	M 2	M 3	M 4	M 5	M 6	M 7	M 8	M 9	M 10	M 11	M 12	M 13	M 14	M 15	M 16	M 17	M 18	M 19	M 20	M 21
ID ( ENCODE )				ENCDO250PFZ	ENCDO218FFZ	ENCDO006DAA	ENCDO609ZOG	ENCDO669IVL	ENCDO290OPS	ENCDO101GPB	ENCDO236YSH	ENCDO423GGP	ENCDO448ZXP	ENCDO461DJY	ENCDO640RUC	ENCDO081AHA	ENCDO377QXX	ENCDO165PNJ	ENCDO242JQO	ENCDO628ASW	ENCDO741DAO	ENCDO948PMW	ENCDO982NCL	ENCDO989QRD	ENCDO394FZZ	ENCDO921LXT	ENCDO980GMJ	ENCDO888KBY	ENCDO471EKG	ENCDO672KST	ENCDO832DBZ	ENCDO915WZE	ENCDO033BMB	ENCDO151OJB	ENCDO153NUY	ENCDO354SJE	ENCDO634UMA	ENCDO660TGP	ENCDO739EFE	ENCDO394ZHU	ENCDO204VNL	ENCDO305GYI	ENCDO557QXE	ENCDO746DTM	ENCDO170MSG	ENCDO183VJV	ENCDO203GSG	ENCDO343SFL	ENCDO539ZHT
Clinical Diagostic Stage				No Cognitive Impairment	No Cognitive Impairment	No Cognitive Impairment	No Cognitive Impairment	No Cognitive Impairment	No Cognitive Impairment	No Cognitive Impairment	No Cognitive Impairment	No Cognitive Impairment	No Cognitive Impairment	No Cognitive Impairment	No Cognitive Impairment	No Cognitive Impairment	No Cognitive Impairment	No Cognitive Impairment	No Cognitive Impairment	No Cognitive Impairment	No Cognitive Impairment	No Cognitive Impairment	No Cognitive Impairment	No Cognitive Impairment	No Cognitive Impairment	No Cognitive Impairment	No Cognitive Impairment	No Cognitive Impairment	Mild Cognitive Impairment	Mild Cognitive Impairment	Mild Cognitive Impairment	Mild Cognitive Impairment	Mild Cognitive Impairment	Mild Cognitive Impairment	Mild Cognitive Impairment	Mild Cognitive Impairment	Mild Cognitive Impairment	Mild Cognitive Impairment	Mild Cognitive Impairment	Mild Cognitive Impairment	Mild Cognitive Impairment	Mild Cognitive Impairment	Mild Cognitive Impairment	Mild Cognitive Impairment	Mild Cognitive Impairment	Mild Cognitive Impairment	Mild Cognitive Impairment	Mild Cognitive Impairment	Mild Cognitive Impairment
Sub Stage				NCI	NCI	NCI	NCI	NCI	NCI	NCI	NCI	NCI	NCI	NCI	NCI	NCI	NCI	NCI	NCI	NCI	NCI	NCI	NCI	NCI	NCI	NCI	NCI	NCI	MCI Major	MCI Major	MCI NCI_AD	MCI Major	MCI Major	MCI Major	MCI Major	MCI Major	MCI Major	MCI Major	MCI Major	MCI NCI_AD	MCI Major	MCI NCI_AD	MCI Major	MCI NCI_AD	MCI Major	MCI Major	MCI Major	MCI Major	MCI Major
Detail Sub Stage				NCI Typical	NCI Typical	NCI Typical	NCI Typical	NCI Typical	NCI Typical	NCI Typical	NCI Typical	NCI Typical	NCI Typical	NCI Typical	NCI MCI	NCI Typical	NCI Typical	NCI Typical	NCI Typical	NCI Typical	NCI MCI	NCI MCI	NCI Typical	NCI Typical	NCI Typical	NCI Typical	NCI Typical	NCI Typical	MCI Typical	MCI Typical	MCI NCI_AD	MCI Typical	MCI NCI	MCI Typical	MCI Typical	MCI NCI	MCI AD	MCI Typical	MCI Typical	MCI NCI_AD	MCI NCI	MCI NCI_AD	MCI Typical	MCI NCI_AD	MCI Typical	MCI Typical	MCI Typical	MCI Typical	MCI Typical
First Quartile of the Ratio				0.803075	0.866563	0.749609	0.814088	0.858533	0.716913	0.780089	0.852103	0.814304	0.899169	0.756206	0.830945	0.83475	0.744918	0.859284	0.833949	0.83575	0.824846	0.806781	0.802009	1.07559	0.852303	0.74736	0.742481	0.929525	0.837955	0.894021	0.770203	0.879904	0.965674	0.918152	0.684141	0.941149	0.820799	0.840988	0.865042	0.858849	0.941998	0.700063	0.688156	0.564731	0.861463	0.827987	0.959753	0.806893	0.798328
Median of the Ratio				1.01814	1.1022	0.875098	0.991583	1.04218	0.885904	0.897476	1.02322	0.97954	1.03863	0.910768	0.992857	1.09383	0.961957	1.00413	1.0198	1.00979	1.04113	0.94082	0.953434	1.28372	1.0199	0.932242	0.985462	1.07913	1.0035	1.06038	0.922197	0.998291	1.17724	1.04855	0.857054	1.12741	0.942668	1.03556	1.08323	1.18925	1.23448	0.892273	0.851531	0.737706	1.0246	0.989327	1.14225	0.915274	0.965817
Third Quartile of the Ratio				1.23048	1.3697	1.00971	1.17673	1.2672	1.1197	1.06877	1.33299	1.24193	1.23411	1.06992	1.14968	1.3488	1.25322	1.2445	1.24475	1.29991	1.25523	1.12957	1.13956	1.45331	1.17802	1.1536	1.23301	1.27605	1.25911	1.25591	1.07512	1.17925	1.39763	1.24818	1.09152	1.29885	1.09288	1.24739	1.30192	1.49437	1.50744	1.08119	1.09836	0.979719	1.20586	1.21069	1.41129	1.07151	1.18402
ChIP-seq data (CTCF)				Available	Available	Available	Available	Available	Available	Available	Available	Available	Available	Available	Available	None	None	None	None	None	None	None	None	None	None	None	None	None	Available	Available	Available	Available	Available	Available	Available	Available	Available	Available	Available	None	None	None	None	None	None	None	None	None	None
ChIP-seq data (H3K27ac)				Available	Available	Available	Available	Available	Available	Available	Available	Available	Available	Available	Available	None	None	None	None	None	None	None	None	None	None	None	None	None	Available	Available	Available	Available	Available	Available	Available	Available	Available	Available	Available	None	None	None	None	None	None	None	None	None	None
ChIP-seq data (H3K4me3)				Available	Available	Available	Available	Available	Available	Available	Available	Available	Available	Available	Available	None	None	None	None	None	None	None	None	None	None	None	None	None	Available	Available	Available	Available	Available	Available	Available	Available	Available	Available	Available	None	None	None	None	None	None	None	None	None	None
ChIP-seq data (H3K27me3)				Available	Available	Available	Available	Available	Available	Available	Available	None	Available	Available	Available	None	None	None	None	None	None	None	None	None	None	None	None	None	Available	Available	Available	Available	Available	Available	Available	Available	Available	Available	Available	None	None	None	None	None	None	None	None	None	None
APOE genotype				ε3/ε3	ε3/ε3	ε2/ε3	ε3/ε3	ε2/ε3	ε3/ε3	ε3/ε3	ε3/ε3	ε4/ε4	ε3/ε3	ε3/ε3	ε3/ε3	ε2/ε3	ε3/ε3	ε3/ε4	ε3/ε3	ε3/ε3	ε3/ε3	ε3/ε4	ε2/ε3	ε3/ε4	ε3/ε3	ε2/ε3	ε3/ε3	ε3/ε3	ε3/ε3	ε3/ε3	ε3/ε3	ε3/ε3	ε3/ε3	ε3/ε3	ε2/ε3	ε3/ε4	ε3/ε3	ε3/ε3	ε3/ε3	ε3/ε3	ε3/ε3	ε3/ε4	ε3/ε3	ε2/ε3	ε3/ε3	ε3/ε3	ε3/ε3	ε3/ε4	ε3/ε4
APOE zygosity				homozygous	homozygous	heterozygous	homozygous	heterozygous	homozygous	homozygous	homozygous	homozygous	homozygous	homozygous	homozygous	heterozygous	homozygous	heterozygous	homozygous	homozygous	homozygous	heterozygous	heterozygous	heterozygous	homozygous	heterozygous	homozygous	homozygous	homozygous	homozygous	homozygous	homozygous	homozygous	homozygous	heterozygous	heterozygous	homozygous	homozygous	homozygous	homozygous	homozygous	heterozygous	homozygous	heterozygous	homozygous	homozygous	homozygous	heterozygous	heterozygous
APOE 112th codon		※ Y means C or T		TGC	TGC	TGC	TGC	TGC	TGC	TGC	TGC	CGC	TGC	TGC	TGC	TGC	TGC	YGC	TGC	TGC	TGC	YGC	TGC	YGC	TGC	TGC	TGC	TGC	TGC	TGC	TGC	TGC	TGC	TGC	TGC	YGC	TGC	TGC	TGC	TGC	TGC	YGC	TGC	TGC	TGC	TGC	TGC	YGC	YGC
APOE 158th codon		※ Y means C or T		CGC	CGC	YGC	CGC	YGC	CGC	CGC	CGC	CGC	CGC	CGC	CGC	YGC	CGC	CGC	CGC	CGC	CGC	CGC	YGC	CGC	CGC	YGC	CGC	CGC	CGC	CGC	CGC	CGC	CGC	CGC	YGC	CGC	CGC	CGC	CGC	CGC	CGC	CGC	CGC	YGC	CGC	CGC	CGC	CGC	CGC
[truncated: 36 more columns]

## Sheet: Table S1b
Ensembl gene ID	Entrez gene ID	P-value of two-tailed t-test between individuals under 85 years old and individuals over 90 years old	Genes satisfying FDR < 0.1 in the Benjamini-Hochberg procedure	P-value of likelihood ratio test from DESeq2 between individuals under 85 years old and individuals over 90 years old	Genes satisfying FDR < 0.1 in the Benjamini-Hochberg procedure	P-value of likelihood ratio test from DESeq2 between NCI individuals, MCI individuals and AD individuals	Genes satisfying FDR < 0.01 in the Benjamini-Hochberg procedure	P-value of ANOVA between NCI individuals, MCI individuals and AD individuals	Genes satisfying FDR < 0.01 in the Benjamini-Hochberg procedure	P-value of likelihood ratio test from DESeq2 between NCI individuals and AD individuals	Genes satisfying FDR < 0.01 in the Benjamini-Hochberg procedure	P-value of two-tailed t-test between NCI individuals and AD individuals	Genes satisfying FDR < 0.01 in the Benjamini-Hochberg procedure
13023	None	0.18483	FALSE	1	FALSE	1	FALSE	0.49054	FALSE	1	FALSE	0.60322	FALSE
26893	None	0.23513	FALSE	0.19951	FALSE	0.679691	FALSE	0.77839	FALSE	0.515073	FALSE	0.5485	FALSE
30031	None	0.55995	FALSE	1	FALSE	1	FALSE	0.64509	FALSE	1	FALSE	0.32619	FALSE
30958	None	0.0554	FALSE	1	FALSE	1	FALSE	0.63635	FALSE	1	FALSE	0.43565	FALSE
30964	None	0.38639	FALSE	0.421268	FALSE	0.4477	FALSE	0.4821	FALSE	0.706665	FALSE	0.64369	FALSE
ENSG00000000003.14	TSPAN6	0.60951	FALSE	0.362969	FALSE	0.965737	FALSE	0.89033	FALSE	0.781146	FALSE	0.60615	FALSE
ENSG00000000419.12	DPM1	0.43218	FALSE	0.630014	FALSE	0.773448	FALSE	0.95466	FALSE	0.466936	FALSE	0.9448	FALSE
ENSG00000000457.13	SCYL3	0.40621	FALSE	0.542613	FALSE	0.629137	FALSE	0.76926	FALSE	0.414163	FALSE	0.72108	FALSE
ENSG00000000460.16	C1orf112	0.88218	FALSE	0.586895	FALSE	0.727641	FALSE	0.33307	FALSE	0.696189	FALSE	0.46491	FALSE
ENSG00000000938.12	FGR	0.41289	FALSE	0.508963	FALSE	0.643082	FALSE	0.71528	FALSE	0.489502	FALSE	0.68831	FALSE
ENSG00000000971.15	CFH	0.64142	FALSE	0.796581	FALSE	0.595683	FALSE	0.52403	FALSE	0.963116	FALSE	0.88664	FALSE
ENSG00000001036.13	FUCA2	0.35603	FALSE	0.601113	FALSE	0.630482	FALSE	0.52926	FALSE	0.377211	FALSE	0.27548	FALSE
ENSG00000001084.12	GCLC	0.75119	FALSE	0.306516	FALSE	0.751394	FALSE	0.78588	FALSE	0.676381	FALSE	0.65077	FALSE
ENSG00000001167.14	NFYA	0.51747	FALSE	0.153432	FALSE	0.627462	FALSE	0.43782	FALSE	0.535678	FALSE	0.38905	FALSE
ENSG00000001460.17	STPG1	0.60146	FALSE	0.356482	FALSE	0.786378	FALSE	0.97605	FALSE	0.552634	FALSE	0.87207	FALSE
ENSG00000001461.16	NIPAL3	0.04567	FALSE	0.0170744	FALSE	0.81407	FALSE	0.89762	FALSE	0.496716	FALSE	0.67219	FALSE
ENSG00000001497.16	LAS1L	0.27314	FALSE	0.205326	FALSE	0.121517	FALSE	0.22582	FALSE	0.658798	FALSE	0.90234	FALSE
ENSG00000001561.6	ENPP4	0.57789	FALSE	0.354453	FALSE	0.187237	FALSE	0.30967	FALSE	0.4516	FALSE	0.73371	FALSE
ENSG00000001617.11	SEMA3F	0.04357	FALSE	0.182565	FALSE	0.684534	FALSE	0.42899	FALSE	0.449077	FALSE	0.37562	FALSE
ENSG00000001626.15	CFTR	0.30941	FALSE	0.0712906	FALSE	0.884407	FALSE	0.86844	FALSE	0.929458	FALSE	0.71804	FALSE
ENSG00000001629.9	ANKIB1	0.10333	FALSE	0.0619877	FALSE	0.935705	FALSE	0.9726	FALSE	0.822449	FALSE	0.97753	FALSE
ENSG00000001630.16	CYP51A1	0.48645	FALSE	0.376541	FALSE	0.409348	FALSE	0.50212	FALSE	0.958178	FALSE	0.98933	FALSE
ENSG00000001631.15	KRIT1	0.25085	FALSE	0.171808	FALSE	0.358083	FALSE	0.7496	FALSE	0.322808	FALSE	0.51051	FALSE
ENSG00000002016.17	RAD52	0.82271	FALSE	0.924193	FALSE	0.894744	FALSE	0.93449	FALSE	0.732346	FALSE	0.76508	FALSE
ENSG00000002330.13	BAD	0.17522	FALSE	0.0649479	FALSE	0.213325	FALSE	0.26834	FALSE	0.120936	FALSE	0.1209	FALSE
ENSG00000002549.12	LAP3	0.64611	FALSE	0.768464	FALSE	0.494252	FALSE	0.33416	FALSE	0.506018	FALSE	0.3744	FALSE
ENSG00000002586.19	CD99	0.6094	FALSE	0.90975	FALSE	0.157018	FALSE	0.21176	FALSE	0.220183	FALSE	0.19058	FALSE
ENSG00000002587.9	HS3ST1	0.70302	FALSE	0.837989	FALSE	0.706341	FALSE	0.26555	FALSE	0.548362	FALSE	0.1306	FALSE
ENSG00000002745.12	WNT16	0.68772	FALSE	0.547688	FALSE	0.751794	FALSE	0.79297	FALSE	0.659363	FALSE	0.71143	FALSE
ENSG00000002746.14	HECW1	0.74867	FALSE	0.636213	FALSE	0.977405	FALSE	0.729	FALSE	0.939499	FALSE	0.47467	FALSE
ENSG00000002822.15	MAD1L1	0.30746	FALSE	0.165473	FALSE	0.03724	FALSE	0.16935	FALSE	0.0106764	FALSE	0.12751	FALSE
ENSG00000002834.17	LASP1	0.3807	FALSE	0.227034	FALSE	0.623302	FALSE	0.88182	FALSE	0.874311	FALSE	0.89143	FALSE
ENSG00000002919.14	SNX11	0.66896	FALSE	0.350115	FALSE	0.609751	FALSE	0.45583	FALSE	0.376097	FALSE	0.90452	FALSE
ENSG00000002933.8	TMEM176A	0.15847	FALSE	0.237337	FALSE	0.618964	FALSE	0.5844	FALSE	0.328976	FALSE	0.33318	FALSE
ENSG00000003056.7	M6PR	0.45536	FALSE	0.459581	FALSE	0.887327	FALSE	0.70654	FALSE	0.772761	FALSE	0.46314	FALSE
ENSG00000003096.14	KLHL13	0.97612	FALSE	0.788593	FALSE	0.281208	FALSE	0.58198	FALSE	0.105795	FALSE	0.36973	FALSE
ENSG00000003137.8	CYP26B1	0.55339	FALSE	0.429775	FALSE	0.322271	FALSE	0.84683	FALSE	0.140789	FALSE	0.70376	FALSE
ENSG00000003147.18	ICA1	0.20298	FALSE	0.471254	FALSE	0.737648	FALSE	0.29698	FALSE	0.445207	FALSE	0.17001	FALSE
ENSG00000003249.13	DBNDD1	0.08497	FALSE	0.0457053	FALSE	0.719538	FALSE	0.86589	FALSE	0.863709	FALSE	0.95887	FALSE
ENSG00000003393.14	ALS2	0.38368	FALSE	0.588314	FALSE	0.479471	FALSE	0.96076	FALSE	0.287856	FALSE	0.97305	FALSE
ENSG00000003400.14	CASP10	0.7167	FALSE	0.549984	FALSE	0.796064	FALSE	0.91295	FALSE	0.510264	FALSE	0.83765	FALSE
ENSG00000003402.19	CFLAR	0.70613	FALSE	0.668332	FALSE	0.973754	FALSE	0.84002	FALSE	0.991276	FALSE	0.97414	FALSE
ENSG00000003436.15	TFPI	0.2974	FALSE	0.332987	FALSE	0.527143	FALSE	0.47261	FALSE	0.96484	FALSE	0.48023	FALSE
ENSG00000003509.15	NDUFAF7	0.2828	FALSE	0.284039	FALSE	0.721174	FALSE	0.86351	FALSE	0.703586	FALSE	0.64099	FALSE
ENSG00000003756.16	RBM5	0.45402	FALSE	0.218909	FALSE	0.67847	FALSE	0.54422	FALSE	0.651095	FALSE	0.44267	FALSE
ENSG00000003987.13	MTMR7	0.8784	FALSE	0.82235	FALSE	0.917029	FALSE	0.94837	FALSE	0.671982	FALSE	0.94415	FALSE
ENSG00000003989.17	SLC7A2	0.04718	FALSE	0.118628	FALSE	0.425155	FALSE	0.17567	FALSE	0.603652	FALSE	0.77924	FALSE
ENSG00000004059.10	ARF5	0.45682	FALSE	0.682978	FALSE	0.960637	FALSE	0.90052	FALSE	0.777142	FALSE	0.83452	FALSE
ENSG00000004139.13	SARM1	0.65539	FALSE	0.102312	FALSE	0.226746	FALSE	0.69345	FALSE	0.122093	FALSE	0.67278	FALSE
ENSG00000004142.11	POLDIP2	0.39527	FALSE	0.380466	FALSE	0.427167	FALSE	0.46349	FALSE	0.31699	FALSE	0.306	FALSE
ENSG00000004399.12	PLXND1	0.59569	FALSE	0.825355	FALSE	0.392145	FALSE	0.48229	FALSE	0.342806	FALSE	0.18606	FALSE
ENSG00000004455.16	AK2	0.56929	FALSE	0.193177	FALSE	0.961442	FALSE	0.46109	FALSE	0.808712	FALSE	0.3685	FALSE
ENSG00000004468.12	CD38	0.92331	FALSE	0.578689	FALSE	0.889835	FALSE	0.892	FALSE	0.635425	FALSE	0.76016	FALSE
ENSG00000004478.7	FKBP4	0.71427	FALSE	0.990185	FALSE	0.521409	FALSE	0.24318	FALSE	0.944081	FALSE	0.93685	FALSE
ENSG00000004487.16	KDM1A	0.43384	FALSE	0.436562	FALSE	0.819035	FALSE	0.94237	FALSE	0.844197	FALSE	0.73044	FALSE
ENSG00000004534.14	RBM6	0.76777	FALSE	0.924129	FALSE	0.823236	FALSE	0.90574	FALSE	0.720815	FALSE	0.68033	FALSE
ENSG00000004660.14	CAMKK1	0.17914	FALSE	0.21388	FALSE	0.832727	FALSE	0.67019	FALSE	0.72917	FALSE	0.42639	FALSE
ENSG00000004700.15	RECQL	0.77614	FALSE	0.866583	FALSE	0.382802	FALSE	0.45524	FALSE	0.835753	FALSE	0.37444	FALSE
ENSG00000004766.16	VPS50	0.52213	FALSE	0.886007	FALSE	0.140173	FALSE	0.15821	FALSE	0.0995857	FALSE	0.43938	FALSE
ENSG00000004776.12	HSPB6	0.54092	FALSE	0.839947	FALSE	0.0731763	FALSE	0.104	FALSE	0.696355	FALSE	0.48311	FALSE
ENSG00000004777.18	ARHGAP33	0.65593	FALSE	0.644903	FALSE	0.159283	FALSE	0.25652	FALSE	0.376296	FALSE	0.70351	FALSE
ENSG00000004779.9	NDUFAB1	0.18323	FALSE	0.167323	FALSE	0.662271	FALSE	0.72502	FALSE	0.96587	FALSE	0.76718	FALSE
ENSG00000004799.7	PDK4	0.85153	FALSE	0.876246	FALSE	0.741855	FALSE	0.83269	FALSE	0.459914	FALSE	0.55939	FALSE
ENSG00000004809.13	SLC22A16	0.67147	FALSE	0.61646	FALSE	0.372512	FALSE	0.70196	FALSE	0.761974	FALSE	0.71388	FALSE
ENSG00000004838.13	ZMYND10	0.89574	FALSE	0.616839	FALSE	0.90897	FALSE	0.59275	FALSE	0.73371	FALSE	0.43618	FALSE
ENSG00000004848.7	ARX	0.07565	FALSE	0.0277625	FALSE	0.802032	FALSE	0.72807	FALSE	0.882177	FALSE	0.65249	FALSE
ENSG00000004864.13	SLC25A13	0.56568	FALSE	0.485791	FALSE	0.622803	FALSE	0.53372	FALSE	0.942958	FALSE	0.85791	FALSE
ENSG00000004866.20	ST7	0.5826	FALSE	0.68369	FALSE	0.762924	FALSE	0.76669	FALSE	0.515098	FALSE	0.98023	FALSE
ENSG00000004897.11	CDC27	0.34538	FALSE	0.454197	FALSE	0.864482	FALSE	0.84037	FALSE	0.648871	FALSE	0.83228	FALSE
ENSG00000004939.14	SLC4A1	0.58232	FALSE	0.46779	FALSE	0.135566	FALSE	0.20245	FALSE	0.702891	FALSE	0.57698	FALSE
ENSG00000004961.14	HCCS	0.23744	FALSE	0.229662	FALSE	0.634576	FALSE	0.88789	FALSE	0.661541	FALSE	0.94933	FALSE
ENSG00000004975.11	DVL2	0.95777	FALSE	0.862982	FALSE	0.356053	FALSE	0.22301	FALSE	0.474596	FALSE	0.35433	FALSE
ENSG00000005007.12	UPF1	0.70581	FALSE	0.8895	FALSE	0.812235	FALSE	0.71858	FALSE	0.767396	FALSE	0.50291	FALSE
ENSG00000005020.12	SKAP2	0.72378	FALSE	0.461825	FALSE	0.689159	FALSE	0.88013	FALSE	0.423911	FALSE	0.74506	FALSE
ENSG00000005022.5	SLC25A5	0.36031	FALSE	0.347143	FALSE	0.35278	FALSE	0.82459	FALSE	0.879487	FALSE	0.85133	FALSE
ENSG00000005059.15	MCUB	0.4824	FALSE	0.359742	FALSE	0.87064	FALSE	0.67506	FALSE	0.887168	FALSE	0.26419	FALSE
ENSG00000005075.15	POLR2J	0.53088	FALSE	0.851136	FALSE	0.0758735	FALSE	0.03996	FALSE	0.119638	FALSE	0.03342	FALSE
ENSG00000005100.12	DHX33	0.661	FALSE	0.751303	FALSE	0.617868	FALSE	0.96505	FALSE	0.339483	FALSE	0.83297	FALSE
ENSG00000005108.15	THSD7A	0.50493	FALSE	0.36319	FALSE	0.773988	FALSE	0.73422	FALSE	0.741774	FALSE	0.44294	FALSE
ENSG00000005156.11	LIG3	0.65753	FALSE	0.314712	FALSE	0.666283	FALSE	0.61216	FALSE	0.357252	FALSE	0.57216	FALSE
ENSG00000005175.9	RPAP3	0.6154	FALSE	0.345766	FALSE	0.73535	FALSE	0.92358	FALSE	0.507041	FALSE	0.73312	FALSE
ENSG00000005187.11	ACSM3	0.89753	FALSE	0.567784	FALSE	0.911003	FALSE	0.77913	FALSE	0.695186	FALSE	0.49961	FALSE
ENSG00000005189.19	REXO5	0.92955	FALSE	0.838392	FALSE	0.791563	FALSE	0.87728	FALSE	0.475846	FALSE	0.94061	FALSE
ENSG00000005194.14	CIAPIN1	0.89479	FALSE	0.724261	FALSE	0.737651	FALSE	0.52292	FALSE	0.418781	FALSE	0.58775	FALSE
ENSG00000005206.16	SPPL2B	0.45026	FALSE	0.612555	FALSE	0.316889	FALSE	0.36072	FALSE	0.281643	FALSE	0.3211	FALSE
ENSG00000005238.19	ATOSB	0.60228	FALSE	0.925153	FALSE	0.929849	FALSE	0.82186	FALSE	0.788162	FALSE	0.53917	FALSE
ENSG00000005243.9	COPZ2	0.96933	FALSE	0.909245	FALSE	0.842202	FALSE	0.56074	FALSE	0.670768	FALSE	0.34279	FALSE
ENSG00000005249.12	PRKAR2B	0.8713	FALSE	0.827193	FALSE	0.989403	FALSE	0.98547	FALSE	0.882766	FALSE	0.8852	FALSE
ENSG00000005302.18	MSL3	0.81916	FALSE	0.564351	FALSE	0.394859	FALSE	0.37546	FALSE	0.39835	FALSE	0.4182	FALSE
ENSG00000005339.14	CREBBP	0.58182	FALSE	0.486179	FALSE	0.820771	FALSE	0.50685	FALSE	0.565293	FALSE	0.3218	FALSE
ENSG00000005379.16	TSPOAP1	0.33691	FALSE	0.298941	FALSE	0.242036	FALSE	0.43659	FALSE	0.61392	FALSE	0.65132	FALSE
ENSG00000005381.7	MPO	0.01146	FALSE	0.127714	FALSE	0.250959	FALSE	0.29827	FALSE	0.0852507	FALSE	0.07107	FALSE
ENSG00000005421.8	PON1	0.12382	FALSE	0.482334	FALSE	0.7639	FALSE	0.73866	FALSE	0.455704	FALSE	0.997	FALSE
ENSG00000005436.13	GCFC2	0.37384	FALSE	0.406777	FALSE	0.959718	FALSE	0.99093	FALSE	0.967832	FALSE	0.92223	FALSE
ENSG00000005448.16	WDR54	0.41548	FALSE	0.621404	FALSE	0.627495	FALSE	0.44716	FALSE	0.6655	FALSE	0.47043	FALSE
ENSG00000005469.11	CROT	0.0838	FALSE	0.189184	FALSE	0.696055	FALSE	0.73915	FALSE	0.538741	FALSE	0.46635	FALSE
ENSG00000005471.17	ABCB4	0.39673	FALSE	0.632772	FALSE	0.614829	FALSE	0.95182	FALSE	0.371004	FALSE	0.97961	FALSE
ENSG00000005483.20	KMT2E	0.7096	FALSE	0.259785	FALSE	0.86435	FALSE	0.71335	FALSE	0.745954	FALSE	0.99073	FALSE
ENSG00000005486.16	RHBDD2	0.37064	FALSE	0.418412	FALSE	0.77744	FALSE	0.96613	FALSE	0.538185	FALSE	0.99211	FALSE
ENSG00000005513.9	SOX8	0.27591	FALSE	0.188663	FALSE	0.944798	FALSE	0.96672	FALSE	0.788471	FALSE	0.84859	FALSE
ENSG00000005700.14	IBTK	0.81065	FALSE	0.557036	FALSE	0.492202	FALSE	0.85939	FALSE	0.248375	FALSE	0.67811	FALSE
ENSG00000005801.17	ZNF195	0.42984	FALSE	0.588319	FALSE	0.338203	FALSE	0.66445	FALSE	0.56457	FALSE	0.508	FALSE
ENSG00000005810.17	MYCBP2	0.60327	FALSE	0.568589	FALSE	0.912558	FALSE	0.6062	FALSE	0.670902	FALSE	0.77953	FALSE
ENSG00000005812.10	FBXL3	0.35434	FALSE	0.575365	FALSE	0.230479	FALSE	0.66297	FALSE	0.532563	FALSE	0.85197	FALSE
ENSG00000005844.17	ITGAL	0.84745	FALSE	0.82928	FALSE	0.926309	FALSE	0.94451	FALSE	0.732097	FALSE	0.7912	FALSE
ENSG00000005882.11	PDK2	0.12877	FALSE	0.284584	FALSE	0.0428022	FALSE	0.60418	FALSE	0.332613	FALSE	0.4077	FALSE
ENSG00000005884.17	ITGA3	0.13038	FALSE	0.0535406	FALSE	0.315366	FALSE	0.95158	FALSE	0.546455	FALSE	0.81612	FALSE
ENSG00000005889.15	ZFX	0.35784	FALSE	0.568094	FALSE	0.0306023	FALSE	0.07666	FALSE	0.366176	FALSE	0.42169	FALSE
ENSG00000005893.15	LAMP2	0.34764	FALSE	0.298409	FALSE	0.461962	FALSE	0.49718	FALSE	0.662747	FALSE	0.74978	FALSE
ENSG00000005961.18	ITGA2B	0.38633	FALSE	0.90287	FALSE	0.0127768	FALSE	0.03535	FALSE	0.0745735	FALSE	0.10075	FALSE
ENSG00000005981.12	ASB4	0.19519	FALSE	0.326829	FALSE	0.582284	FALSE	0.2919	FALSE	0.317895	FALSE	0.15107	FALSE
ENSG00000006007.11	GDE1	0.31188	FALSE	0.16691	FALSE	0.813908	FALSE	0.67165	FALSE	0.496917	FALSE	0.6925	FALSE
ENSG00000006015.17	REX1BD	0.94332	FALSE	0.874171	FALSE	0.62693	FALSE	0.75917	FALSE	0.869698	FALSE	0.74759	FALSE
ENSG00000006016.10	CRLF1	0.0265	FALSE	0.0666679	FALSE	0.855496	FALSE	0.71847	FALSE	0.627958	FALSE	0.36518	FALSE
ENSG00000006025.11	OSBPL7	0.90166	FALSE	0.539159	FALSE	0.312899	FALSE	0.2836	FALSE	0.312047	FALSE	0.31191	FALSE
ENSG00000006042.11	TMEM98	0.37942	FALSE	0.499031	FALSE	0.619683	FALSE	0.74856	FALSE	0.672096	FALSE	0.68179	FALSE
ENSG00000006047.12	YBX2	0.05101	FALSE	0.191206	FALSE	0.247314	FALSE	0.31109	FALSE	0.169839	FALSE	0.49562	FALSE
ENSG00000006062.15	MAP3K14	0.45837	FALSE	0.966312	FALSE	0.862613	FALSE	0.90107	FALSE	0.715907	FALSE	0.77724	FALSE
ENSG00000006071.13	ABCC8	0.45455	FALSE	0.882389	FALSE	0.175501	FALSE	0.10265	FALSE	0.398928	FALSE	0.09204	FALSE
ENSG00000006116.3	CACNG3	0.25485	FALSE	0.21115	FALSE	0.843657	FALSE	0.92911	FALSE	0.605177	FALSE	0.88227	FALSE
ENSG00000006118.14	TMEM132A	0.22959	FALSE	0.0183913	FALSE	0.280365	FALSE	0.64735	FALSE	0.647185	FALSE	0.65815	FALSE
ENSG00000006125.17	AP2B1	0.64906	FALSE	0.843711	FALSE	0.659833	FALSE	0.89642	FALSE	0.346571	FALSE	0.68441	FALSE
ENSG00000006128.11	TAC1	0.13672	FALSE	0.101059	FALSE	0.591775	FALSE	0.70693	FALSE	0.418063	FALSE	0.55955	FALSE
ENSG00000006194.9	ZNF263	0.10605	FALSE	0.716156	FALSE	0.776592	FALSE	0.8027	FALSE	0.725269	FALSE	0.57352	FALSE
ENSG00000006210.6	CX3CL1	0.23454	FALSE	0.452367	FALSE	0.540421	FALSE	0.56973	FALSE	0.296753	FALSE	0.56149	FALSE
ENSG00000006282.20	SPATA20	0.30553	FALSE	0.226436	FALSE	0.438694	FALSE	0.22966	FALSE	0.305051	FALSE	0.32955	FALSE
ENSG00000006283.17	CACNA1G	0.33557	FALSE	0.384931	FALSE	0.865849	FALSE	0.9672	FALSE	0.691963	FALSE	0.90328	FALSE
ENSG00000006327.13	TNFRSF12A	0.6332	FALSE	0.563804	FALSE	0.0137365	FALSE	0.0592	FALSE	0.0527705	FALSE	0.10962	FALSE
ENSG00000006377.10	DLX6	0.97032	FALSE	0.399969	FALSE	0.421859	FALSE	0.24188	FALSE	0.777139	FALSE	0.86412	FALSE
ENSG00000006432.15	MAP3K9	0.2148	FALSE	0.212589	FALSE	0.930577	FALSE	0.71515	FALSE	0.745186	FALSE	0.43582	FALSE
ENSG00000006451.7	RALA	0.59181	FALSE	0.530769	FALSE	0.363856	FALSE	0.803	FALSE	0.702612	FALSE	0.64013	FALSE
ENSG00000006453.13	BAIAP2L1	0.84578	FALSE	0.926194	FALSE	0.454903	FALSE	0.88813	FALSE	0.817246	FALSE	0.98594	FALSE
ENSG00000006459.10	KDM7A	0.5176	FALSE	0.419792	FALSE	0.0473103	FALSE	0.56583	FALSE	0.0164193	FALSE	0.95245	FALSE
ENSG00000006468.13	ETV1	0.48023	FALSE	0.79691	FALSE	0.219951	FALSE	0.75948	FALSE	0.494804	FALSE	0.66365	FALSE
ENSG00000006530.16	AGK	0.34846	FALSE	0.388445	FALSE	0.428778	FALSE	0.53369	FALSE	0.898119	FALSE	0.52298	FALSE
ENSG00000006534.15	ALDH3B1	0.6548	FALSE	0.397496	FALSE	0.164591	FALSE	0.04695	FALSE	0.108494	FALSE	0.03396	FALSE
ENSG00000006555.10	TTC22	0.65247	FALSE	0.526632	FALSE	0.348672	FALSE	0.5547	FALSE	0.939648	FALSE	0.90409	FALSE
ENSG00000006576.16	PHTF2	0.7961	FALSE	0.875993	FALSE	0.458291	FALSE	0.22834	FALSE	0.609607	FALSE	0.79227	FALSE
ENSG00000006607.13	FARP2	0.79431	FALSE	0.350559	FALSE	0.975526	FALSE	0.75416	FALSE	0.997482	FALSE	0.77489	FALSE
ENSG00000006611.15	USH1C	0.81896	FALSE	0.839485	FALSE	0.878412	FALSE	0.95445	FALSE	0.954858	FALSE	0.79863	FALSE
ENSG00000006625.17	GGCT	0.29341	FALSE	0.263315	FALSE	0.915859	FALSE	0.99071	FALSE	0.644192	FALSE	0.95308	FALSE
ENSG00000006634.7	DBF4	0.20668	FALSE	0.202347	FALSE	0.0354479	FALSE	0.07134	FALSE	0.0120066	FALSE	0.1377	FALSE
ENSG00000006638.11	TBXA2R	0.92415	FALSE	0.768507	FALSE	0.588546	FALSE	0.58566	FALSE	0.454189	FALSE	0.33866	FALSE
ENSG00000006652.13	IFRD1	0.36261	FALSE	0.845586	FALSE	0.373884	FALSE	0.09393	FALSE	0.667391	FALSE	0.82743	FALSE
ENSG00000006695.10	COX10	0.57444	FALSE	0.583652	FALSE	0.393548	FALSE	0.46705	FALSE	0.870675	FALSE	0.82238	FALSE
ENSG00000006704.10	GTF2IRD1	0.25381	FALSE	0.356924	FALSE	0.0520256	FALSE	0.02924	FALSE	0.179217	FALSE	0.06929	FALSE
ENSG00000006712.14	PAF1	0.75071	FALSE	0.837897	FALSE	0.536395	FALSE	0.53111	FALSE	0.957564	FALSE	0.78004	FALSE
ENSG00000006715.15	VPS41	0.50704	FALSE	0.644838	FALSE	0.925886	FALSE	0.80375	FALSE	0.72233	FALSE	0.66138	FALSE
ENSG00000006740.16	ARHGAP44	0.25983	FALSE	0.313611	FALSE	0.920829	FALSE	0.83468	FALSE	0.697289	FALSE	0.60073	FALSE
ENSG00000006744.18	ELAC2	0.69679	FALSE	0.554707	FALSE	0.640938	FALSE	0.41374	FALSE	0.581653	FALSE	0.33853	FALSE
ENSG00000006747.14	SCIN	0.44079	FALSE	0.505114	FALSE	0.520621	FALSE	0.56172	FALSE	0.368336	FALSE	0.38163	FALSE
ENSG00000006756.15	ARSD	0.17509	FALSE	0.180274	FALSE	0.697226	FALSE	0.55598	FALSE	0.422668	FALSE	0.25099	FALSE
ENSG00000006757.11	PNPLA4	0.96737	FALSE	0.768012	FALSE	0.57933	FALSE	0.7205	FALSE	0.250006	FALSE	0.42116	FALSE
ENSG00000006831.9	ADIPOR2	0.21608	FALSE	0.154079	FALSE	0.691287	FALSE	0.72829	FALSE	0.862617	FALSE	0.7982	FALSE
ENSG00000006837.11	CDKL3	0.5838	FALSE	0.573701	FALSE	0.402505	FALSE	0.55516	FALSE	0.885987	FALSE	0.79348	FALSE
ENSG00000007001.12	UPP2	0.77521	FALSE	0.639466	FALSE	0.206993	FALSE	0.32593	FALSE	0.0524271	FALSE	0.10947	FALSE
ENSG00000007038.10	PRSS21	0.47495	FALSE	0.765959	FALSE	0.247146	FALSE	0.0567	FALSE	0.384231	FALSE	0.36594	FALSE
ENSG00000007047.14	MARK4	0.36259	FALSE	0.037343	FALSE	0.316532	FALSE	0.89532	FALSE	0.468404	FALSE	0.71783	FALSE
ENSG00000007062.11	PROM1	0.7352	FALSE	0.541523	FALSE	0.752501	FALSE	0.14068	FALSE	0.704639	FALSE	0.70304	FALSE
ENSG00000007080.10	CCDC124	0.06022	FALSE	0.0700462	FALSE	0.489867	FALSE	0.46913	FALSE	0.248458	FALSE	0.26605	FALSE
ENSG00000007129.17	CEACAM21	0.61632	FALSE	0.323569	FALSE	0.717694	FALSE	0.49475	FALSE	0.472794	FALSE	0.28032	FALSE
ENSG00000007168.12	PAFAH1B1	0.47505	FALSE	0.982451	FALSE	0.562788	FALSE	0.77183	FALSE	0.295785	FALSE	0.96738	FALSE
ENSG00000007171.17	NOS2	0.09858	FALSE	0.111065	FALSE	0.282978	FALSE	0.4533	FALSE	0.915357	FALSE	0.7379	FALSE
ENSG00000007174.17	DNAH9	0.03362	FALSE	0.659962	FALSE	0.760469	FALSE	0.95501	FALSE	0.865608	FALSE	0.74765	FALSE
ENSG00000007202.14	BLTP2	0.84629	FALSE	0.839529	FALSE	0.658868	FALSE	0.28492	FALSE	0.46364	FALSE	0.55446	FALSE
ENSG00000007237.18	GAS7	0.58734	FALSE	0.355174	FALSE	0.665189	FALSE	0.86954	FALSE	0.366737	FALSE	0.85642	FALSE
ENSG00000007255.10	TRAPPC6A	0.86657	FALSE	0.930244	FALSE	0.522095	FALSE	0.35146	FALSE	0.24513	FALSE	0.15876	FALSE
ENSG00000007264.14	MATK	0.24859	FALSE	0.271881	FALSE	0.968825	FALSE	0.66338	FALSE	0.856656	FALSE	0.4411	FALSE
ENSG00000007312.12	CD79B	0.61073	FALSE	0.465905	FALSE	0.162254	FALSE	0.1696	FALSE	0.0649559	FALSE	0.07223	FALSE
ENSG00000007341.18	ST7L	0.08826	FALSE	0.0272856	FALSE	0.966951	FALSE	0.8675	FALSE	0.8333	FALSE	0.65635	FALSE
ENSG00000007350.16	TKTL1	0.65689	FALSE	0.794472	FALSE	0.435844	FALSE	0.43179	FALSE	0.226273	FALSE	0.36562	FALSE
ENSG00000007372.22	PAX6	0.44108	FALSE	0.744348	FALSE	0.217679	FALSE	0.10061	FALSE	0.136838	FALSE	0.03419	FALSE
ENSG00000007376.7	RPUSD1	0.36681	FALSE	0.121057	FALSE	0.480662	FALSE	0.72275	FALSE	0.243853	FALSE	0.45819	FALSE
ENSG00000007384.15	RHBDF1	0.60665	FALSE	0.296934	FALSE	0.619601	FALSE	0.73162	FALSE	0.989754	FALSE	0.71041	FALSE
ENSG00000007392.16	LUC7L	0.87665	FALSE	0.761151	FALSE	0.523699	FALSE	0.90879	FALSE	0.992983	FALSE	0.80545	FALSE
ENSG00000007402.11	CACNA2D2	0.84458	FALSE	0.630691	FALSE	0.483827	FALSE	0.32934	FALSE	0.320067	FALSE	0.31582	FALSE
ENSG00000007516.13	BAIAP3	0.35684	FALSE	0.0859116	FALSE	0.750495	FALSE	0.31437	FALSE	0.612799	FALSE	0.48695	FALSE
ENSG00000007520.3	TSR3	0.2834	FALSE	0.7016	FALSE	0.295158	FALSE	0.35773	FALSE	0.330904	FALSE	0.20873	FALSE
ENSG00000007541.16	PIGQ	0.99493	FALSE	0.977042	FALSE	0.426975	FALSE	0.55767	FALSE	0.931125	FALSE	0.80192	FALSE
ENSG00000007545.15	CRAMP1	0.69042	FALSE	0.487968	FALSE	0.176954	FALSE	0.35091	FALSE	0.442005	FALSE	0.96487	FALSE
ENSG00000007866.20	TEAD3	0.08621	FALSE	0.175415	FALSE	0.513232	FALSE	0.30959	FALSE	0.763498	FALSE	0.80536	FALSE
ENSG00000007908.15	SELE	0.20802	FALSE	NA	FALSE	NA	FALSE	0.20599	FALSE	NA	FALSE	0.20495	FALSE
ENSG00000007923.15	DNAJC11	0.97202	FALSE	0.802987	FALSE	0.334285	FALSE	0.34958	FALSE	0.377734	FALSE	0.40062	FALSE
ENSG00000007933.12	FMO3	0.24499	FALSE	0.14274	FALSE	0.0802043	FALSE	0.20597	FALSE	0.197629	FALSE	0.28259	FALSE
ENSG00000007944.14	MYLIP	0.18503	FALSE	0.0455221	FALSE	0.887673	FALSE	0.98405	FALSE	0.711696	FALSE	0.87855	FALSE
ENSG00000008018.8	PSMB1	0.17197	FALSE	0.351801	FALSE	0.0904354	FALSE	0.39102	FALSE	0.602728	FALSE	0.84666	FALSE
ENSG00000008056.13	SYN1	0.46848	FALSE	0.493698	FALSE	0.387596	FALSE	0.4014	FALSE	0.432715	FALSE	0.73212	FALSE
ENSG00000008083.13	JARID2	0.42185	FALSE	0.606317	FALSE	0.77101	FALSE	0.50025	FALSE	0.789668	FALSE	0.36669	FALSE
ENSG00000008086.11	CDKL5	0.56687	FALSE	0.749308	FALSE	0.502398	FALSE	0.95995	FALSE	0.236185	FALSE	0.81755	FALSE
ENSG00000008118.9	CAMK1G	0.51713	FALSE	0.707414	FALSE	0.931104	FALSE	0.85796	FALSE	0.859327	FALSE	0.59116	FALSE
ENSG00000008128.22	CDK11A	0.60494	FALSE	0.708706	FALSE	0.860454	FALSE	0.86143	FALSE	0.832937	FALSE	0.75463	FALSE
ENSG00000008130.15	NADK	0.28704	FALSE	0.138934	FALSE	0.56319	FALSE	0.81899	FALSE	0.369462	FALSE	0.5521	FALSE
ENSG00000008197.4	TFAP2D	0.33267	FALSE	0.166127	FALSE	0.638354	FALSE	0.98384	FALSE	0.434745	FALSE	0.86824	FALSE
ENSG00000008226.19	DLEC1	0.66012	FALSE	0.830548	FALSE	0.061452	FALSE	0.02724	FALSE	0.0117583	FALSE	0.00863	FALSE
ENSG00000008256.15	CYTH3	0.41496	FALSE	0.523593	FALSE	0.819707	FALSE	0.96236	FALSE	0.819914	FALSE	0.79566	FALSE
ENSG00000008277.14	ADAM22	0.84277	FALSE	0.87726	FALSE	0.808149	FALSE	0.9919	FALSE	0.512534	FALSE	0.95812	FALSE
ENSG00000008282.8	SYPL1	0.595	FALSE	0.539872	FALSE	0.247217	FALSE	0.1264	FALSE	0.609575	FALSE	0.6863	FALSE
ENSG00000008283.15	CYB561	0.81096	FALSE	0.829019	FALSE	0.979104	FALSE	0.88934	FALSE	0.848799	FALSE	0.66075	FALSE
ENSG00000008294.20	SPAG9	0.61066	FALSE	0.603187	FALSE	0.312506	FALSE	0.20867	FALSE	0.319405	FALSE	0.65918	FALSE
ENSG00000008300.16	CELSR3	0.10549	FALSE	0.128062	FALSE	0.343202	FALSE	0.22903	FALSE	0.188627	FALSE	0.12668	FALSE
ENSG00000008311.14	AASS	0.25304	FALSE	0.101105	FALSE	0.971861	FALSE	0.90136	FALSE	0.818729	FALSE	0.66635	FALSE
ENSG00000008324.11	SS18L2	0.51901	FALSE	0.82421	FALSE	0.245485	FALSE	0.4848	FALSE	0.302118	FALSE	0.73195	FALSE
ENSG00000008382.15	MPND	0.54292	FALSE	0.594496	FALSE	0.637331	FALSE	0.80345	FALSE	0.399712	FALSE	0.55268	FALSE
ENSG00000008394.12	MGST1	0.50201	FALSE	0.439674	FALSE	0.631924	FALSE	0.57201	FALSE	0.327112	FALSE	0.2605	FALSE
ENSG00000008405.11	CRY1	0.50821	FALSE	0.539511	FALSE	0.159704	FALSE	0.22026	FALSE	0.806063	FALSE	0.46978	FALSE
ENSG00000008441.16	NFIX	0.8837	FALSE	0.36251	FALSE	0.153097	FALSE	0.43847	FALSE	0.963853	FALSE	0.45913	FALSE
ENSG00000008513.15	ST3GAL1	0.95291	FALSE	0.956798	FALSE	0.488405	FALSE	0.76094	FALSE	0.791724	FALSE	0.80981	FALSE
ENSG00000008516.16	MMP25	0.00832	FALSE	0.105058	FALSE	0.00986681	FALSE	0.02652	FALSE	0.203772	FALSE	0.25307	FALSE
ENSG00000008517.16	IL32	0.85484	FALSE	0.886185	FALSE	0.420137	FALSE	0.37399	FALSE	0.743273	FALSE	0.70206	FALSE
ENSG00000008710.19	PKD1	0.36314	FALSE	0.394342	FALSE	0.374035	FALSE	0.37829	FALSE	0.312947	FALSE	0.38273	FALSE
ENSG00000008735.13	MAPK8IP2	0.35005	FALSE	0.399242	FALSE	0.838575	FALSE	0.84518	FALSE	0.822215	FALSE	0.61456	FALSE
ENSG00000008838.19	MED24	0.50428	FALSE	0.220718	FALSE	0.400378	FALSE	0.52583	FALSE	0.872433	FALSE	0.49432	FALSE
ENSG00000008853.16	RHOBTB2	0.67449	FALSE	0.29754	FALSE	0.752481	FALSE	0.7576	FALSE	0.941885	FALSE	0.82412	FALSE
ENSG00000008869.11	HEATR5B	0.9949	FALSE	0.60334	FALSE	0.600836	FALSE	0.88071	FALSE	0.291544	FALSE	0.79513	FALSE
ENSG00000008952.16	SEC62	0.66759	FALSE	0.829754	FALSE	0.342703	FALSE	0.18072	FALSE	0.377557	FALSE	0.60392	FALSE
ENSG00000008988.9	RPS20	0.2263	FALSE	0.228629	FALSE	0.687408	FALSE	0.87486	FALSE	0.634218	FALSE	0.7328	FALSE
ENSG00000009307.15	CSDE1	0.9786	FALSE	0.857794	FALSE	0.74504	FALSE	0.90399	FALSE	0.460206	FALSE	0.82767	FALSE
ENSG00000009335.17	UBE3C	0.48452	FALSE	0.600612	FALSE	0.491917	FALSE	0.94609	FALSE	0.30513	FALSE	0.82587	FALSE
ENSG00000009413.15	REV3L	0.88593	FALSE	0.748663	FALSE	0.330187	FALSE	0.22642	FALSE	0.250187	FALSE	0.08925	FALSE
ENSG00000009694.13	TENM1	0.69381	FALSE	0.959775	FALSE	0.882156	FALSE	0.84764	FALSE	0.759246	FALSE	0.96253	FALSE
ENSG00000009709.11	PAX7	0.64227	FALSE	0.71415	FALSE	0.927526	FALSE	0.99034	FALSE	0.77299	FALSE	0.92688	FALSE
ENSG00000009780.15	FAM76A	0.66069	FALSE	0.225185	FALSE	0.58565	FALSE	0.39395	FALSE	0.723181	FALSE	0.62698	FALSE
ENSG00000009790.14	TRAF3IP3	0.27027	FALSE	0.627424	FALSE	0.439526	FALSE	0.84265	FALSE	0.427343	FALSE	0.48625	FALSE
ENSG00000009830.11	POMT2	0.52114	FALSE	0.275585	FALSE	0.860344	FALSE	0.25741	FALSE	0.630409	FALSE	0.18612	FALSE
ENSG00000009844.15	VTA1	0.74004	FALSE	0.967291	FALSE	0.403	FALSE	0.83998	FALSE	0.287535	FALSE	0.78375	FALSE
ENSG00000009950.15	MLXIPL	0.29071	FALSE	0.339723	FALSE	0.0885403	FALSE	0.11994	FALSE	0.662324	FALSE	0.80519	FALSE
ENSG00000009954.10	BAZ1B	0.75176	FALSE	0.786938	FALSE	0.592488	FALSE	0.88027	FALSE	0.596463	FALSE	0.69652	FALSE
ENSG00000010017.12	RANBP9	0.5402	FALSE	0.358605	FALSE	0.789078	FALSE	0.88863	FALSE	0.913616	FALSE	0.77909	FALSE
ENSG00000010030.13	ETV7	0.7689	FALSE	0.713795	FALSE	0.0058006	FALSE	0.01601	FALSE	0.00305708	FALSE	0.01029	FALSE
ENSG00000010072.15	SPRTN	0.48946	FALSE	0.236905	FALSE	0.966679	FALSE	0.70442	FALSE	0.837165	FALSE	0.47203	FALSE
ENSG00000010165.19	METTL13	0.73484	FALSE	0.751497	FALSE	0.891147	FALSE	0.89747	FALSE	0.633205	FALSE	0.93646	FALSE
ENSG00000010219.13	DYRK4	0.17343	FALSE	0.0726411	FALSE	0.305366	FALSE	0.37075	FALSE	0.687554	FALSE	0.72278	FALSE
ENSG00000010244.18	ZNF207	0.92746	FALSE	0.461765	FALSE	0.232246	FALSE	0.79918	FALSE	0.439772	FALSE	0.9405	FALSE
ENSG00000010256.10	UQCRC1	0.67498	FALSE	0.307923	FALSE	0.989051	FALSE	0.99985	FALSE	0.905386	FALSE	0.99211	FALSE
ENSG00000010270.13	STARD3NL	0.67162	FALSE	0.718111	FALSE	0.155282	FALSE	0.49906	FALSE	0.160767	FALSE	0.60478	FALSE
ENSG00000010278.13	CD9	0.30523	FALSE	0.200702	FALSE	0.602646	FALSE	0.69407	FALSE	0.529916	FALSE	0.69824	FALSE
ENSG00000010282.14	HHATL	0.26693	FALSE	0.288695	FALSE	0.896142	FALSE	0.91879	FALSE	0.652259	FALSE	0.74938	FALSE
ENSG00000010292.12	NCAPD2	0.61142	FALSE	0.411501	FALSE	0.978251	FALSE	0.68659	FALSE	0.869119	FALSE	0.41858	FALSE
ENSG00000010295.19	IFFO1	0.41714	FALSE	0.631978	FALSE	0.305037	FALSE	0.31927	FALSE	0.498215	FALSE	0.3829	FALSE
ENSG00000010310.8	GIPR	0.33801	FALSE	0.443612	FALSE	0.156345	FALSE	0.17914	FALSE	0.853338	FALSE	0.60201	FALSE
ENSG00000010318.20	PHF7	0.79516	FALSE	0.640861	FALSE	0.933941	FALSE	0.88263	FALSE	0.762545	FALSE	0.61158	FALSE
ENSG00000010319.6	SEMA3G	0.01113	FALSE	0.0305112	FALSE	0.0568173	FALSE	0.08622	FALSE	0.0172368	FALSE	0.02587	FALSE
ENSG00000010322.15	NISCH	0.68733	FALSE	0.656676	FALSE	0.59221	FALSE	0.77003	FALSE	0.600274	FALSE	0.79339	FALSE
ENSG00000010327.10	STAB1	0.26707	FALSE	0.354488	FALSE	0.537334	FALSE	0.45554	FALSE	0.976646	FALSE	0.7873	FALSE
ENSG00000010361.13	FUZ	0.30447	FALSE	0.221361	FALSE	0.237756	FALSE	0.17273	FALSE	0.305954	FALSE	0.26048	FALSE
ENSG00000010379.15	SLC6A13	0.46527	FALSE	0.132437	FALSE	0.64052	FALSE	0.84306	FALSE	0.912172	FALSE	0.84527	FALSE
ENSG00000010404.17	IDS	0.68463	FALSE	0.499	FALSE	0.67098	FALSE	0.84861	FALSE	0.378639	FALSE	0.7778	FALSE
ENSG00000010438.16	PRSS3	0.66257	FALSE	0.674666	FALSE	0.646748	FALSE	0.64601	FALSE	0.72872	FALSE	0.98952	FALSE
ENSG00000010539.11	ZNF200	0.59126	FALSE	0.185972	FALSE	0.424542	FALSE	0.54095	FALSE	0.547062	FALSE	0.9825	FALSE
ENSG00000010610.9	CD4	0.43098	FALSE	0.525388	FALSE	0.894576	FALSE	0.76757	FALSE	0.684113	FALSE	0.55963	FALSE
ENSG00000010626.14	LRRC23	0.6907	FALSE	0.945213	FALSE	0.396743	FALSE	0.56926	FALSE	0.398604	FALSE	0.71993	FALSE
ENSG00000010671.15	BTK	0.24951	FALSE	0.486655	FALSE	0.99837	FALSE	0.82738	FALSE	0.967185	FALSE	0.63552	FALSE
ENSG00000010704.18	HFE	0.83803	FALSE	0.69405	FALSE	0.86674	FALSE	0.76001	FALSE	0.59979	FALSE	0.85492	FALSE
ENSG00000010803.16	SCMH1	0.0646	FALSE	0.106366	FALSE	0.909977	FALSE	0.96927	FALSE	0.695628	FALSE	0.97949	FALSE
ENSG00000010810.17	FYN	0.61461	FALSE	0.524997	FALSE	0.425339	FALSE	0.349	FALSE	0.232128	FALSE	0.14121	FALSE
ENSG00000010818.9	HIVEP2	0.98032	FALSE	0.740603	FALSE	0.612066	FALSE	0.78073	FALSE	0.710679	FALSE	0.83229	FALSE
ENSG00000011007.12	ELOA	0.56965	FALSE	0.801927	FALSE	0.163069	FALSE	0.14668	FALSE	0.270213	FALSE	0.16286	FALSE
ENSG00000011009.10	LYPLA2	0.68007	FALSE	0.667527	FALSE	0.804056	FALSE	0.85527	FALSE	0.550783	FALSE	0.69763	FALSE
ENSG00000011021.22	CLCN6	0.18273	FALSE	0.0771968	FALSE	0.615865	FALSE	0.56982	FALSE	0.379888	FALSE	0.34664	FALSE
ENSG00000011028.13	MRC2	0.5977	FALSE	0.813235	FALSE	0.369352	FALSE	0.40308	FALSE	0.438152	FALSE	0.53981	FALSE
ENSG00000011052.21	NME1-NME2	0.92168	FALSE	0.978186	FALSE	0.479663	FALSE	0.3217	FALSE	0.95653	FALSE	0.94162	FALSE
ENSG00000011083.8	SLC6A7	0.53522	FALSE	0.305018	FALSE	0.838762	FALSE	0.80708	FALSE	0.620961	FALSE	0.64734	FALSE
ENSG00000011105.13	TSPAN9	0.29848	FALSE	0.457687	FALSE	0.861965	FALSE	0.88583	FALSE	0.58143	FALSE	0.63775	FALSE
ENSG00000011114.14	BTBD7	0.04242	FALSE	0.839244	FALSE	0.723389	FALSE	0.05001	FALSE	0.57496	FALSE	0.97256	FALSE
ENSG00000011132.11	APBA3	0.24782	FALSE	0.344125	FALSE	0.804078	FALSE	0.97183	FALSE	0.795284	FALSE	0.8026	FALSE
ENSG00000011143.16	MKS1	0.09679	FALSE	0.121558	FALSE	0.235355	FALSE	0.54378	FALSE	0.873393	FALSE	0.96476	FALSE
ENSG00000011198.9	ABHD5	0.98618	FALSE	0.638829	FALSE	0.111824	FALSE	0.16061	FALSE	0.200363	FALSE	0.68941	FALSE
ENSG00000011201.11	ANOS1	0.0983	FALSE	0.11899	FALSE	0.880726	FALSE	0.77592	FALSE	0.853652	FALSE	0.7523	FALSE
ENSG00000011243.17	AKAP8L	0.37806	FALSE	0.490962	FALSE	0.16377	FALSE	0.19047	FALSE	0.564533	FALSE	0.36586	FALSE
ENSG00000011258.15	MBTD1	0.2781	FALSE	0.116583	FALSE	0.946221	FALSE	0.66777	FALSE	0.754428	FALSE	0.48256	FALSE
ENSG00000011260.13	UTP18	0.28101	FALSE	0.0750558	FALSE	0.296483	FALSE	0.86814	FALSE	0.639085	FALSE	0.98891	FALSE
ENSG00000011275.18	RNF216	0.55915	FALSE	0.273863	FALSE	0.247842	FALSE	0.57643	FALSE	0.192454	FALSE	0.36822	FALSE
ENSG00000011295.15	TTC19	0.43617	FALSE	0.74267	FALSE	0.806976	FALSE	0.90981	FALSE	0.517727	FALSE	0.67192	FALSE
ENSG00000011304.19	PTBP1	0.19951	FALSE	0.18586	FALSE	0.522376	FALSE	0.59252	FALSE	0.729212	FALSE	0.59666	FALSE
ENSG00000011332.19	DPF1	0.48702	FALSE	0.738995	FALSE	0.387902	FALSE	0.17285	FALSE	0.622538	FALSE	0.17288	FALSE
ENSG00000011347.9	SYT7	0.50044	FALSE	0.614414	FALSE	0.47583	FALSE	0.76472	FALSE	0.374105	FALSE	0.89586	FALSE
ENSG00000011376.10	LARS2	0.96304	FALSE	0.461982	FALSE	0.74492	FALSE	0.84905	FALSE	0.640414	FALSE	0.64324	FALSE
ENSG00000011405.13	PIK3C2A	0.30495	FALSE	0.283548	FALSE	0.413363	FALSE	0.96625	FALSE	0.842846	FALSE	0.80581	FALSE
ENSG00000011422.11	PLAUR	0.18394	FALSE	0.55532	FALSE	0.266908	FALSE	0.22852	FALSE	0.520081	FALSE	0.78968	FALSE
ENSG00000011426.10	ANLN	0.22045	FALSE	0.208986	FALSE	0.544022	FALSE	0.61475	FALSE	0.814885	FALSE	0.75552	FALSE
ENSG00000011451.19	WIZ	0.0571	FALSE	0.0250745	FALSE	0.633437	FALSE	0.52728	FALSE	0.40163	FALSE	0.31809	FALSE
ENSG00000011454.16	RABGAP1	0.63799	FALSE	0.9054	FALSE	0.473243	FALSE	0.86261	FALSE	0.202115	FALSE	0.81967	FALSE
ENSG00000011465.16	DCN	0.13069	FALSE	0.10518	FALSE	0.0986509	FALSE	0.18468	FALSE	0.531119	FALSE	0.73231	FALSE
ENSG00000011478.11	QPCTL	0.6261	FALSE	0.274671	FALSE	0.762243	FALSE	0.63262	FALSE	0.720916	FALSE	0.37254	FALSE
ENSG00000011485.14	PPP5C	0.99005	FALSE	0.573555	FALSE	0.501757	FALSE	0.64002	FALSE	0.227935	FALSE	0.39285	FALSE
ENSG00000011523.13	CEP68	0.83216	FALSE	0.522327	FALSE	0.856843	FALSE	0.92428	FALSE	0.984469	FALSE	0.80281	FALSE
ENSG00000011566.14	MAP4K3	0.45246	FALSE	0.793454	FALSE	0.268174	FALSE	0.73839	FALSE	0.377243	FALSE	0.54536	FALSE
ENSG00000011600.11	TYROBP	0.48545	FALSE	0.571546	FALSE	0.821522	FALSE	0.93123	FALSE	0.988246	FALSE	0.98344	FALSE
ENSG00000011638.10	LDAF1	0.37245	FALSE	0.799474	FALSE	0.42823	FALSE	0.51862	FALSE	0.979222	FALSE	0.64019	FALSE
ENSG00000011677.12	GABRA3	0.1878	FALSE	0.254308	FALSE	0.745627	FALSE	0.70865	FALSE	0.478899	FALSE	0.7284	FALSE
ENSG00000012048.21	BRCA1	0.07365	FALSE	0.0679808	FALSE	0.786914	FALSE	0.60599	FALSE	0.51765	FALSE	0.7998	FALSE
ENSG00000012061.15	ERCC1	0.0338	FALSE	0.0624655	FALSE	0.365253	FALSE	0.7855	FALSE	0.19984	FALSE	0.51385	FALSE
ENSG00000012124.16	CD22	0.1104	FALSE	0.106078	FALSE	0.920461	FALSE	0.87499	FALSE	0.987319	FALSE	0.89684	FALSE
ENSG00000012171.19	SEMA3B	0.13044	FALSE	0.046579	FALSE	0.882092	FALSE	0.88384	FALSE	0.696163	FALSE	0.82852	FALSE
ENSG00000012174.11	MBTPS2	0.44175	FALSE	0.797984	FALSE	0.963367	FALSE	0.84832	FALSE	0.992137	FALSE	0.61825	FALSE
ENSG00000012211.12	PRICKLE3	0.03655	FALSE	0.151648	FALSE	0.151038	FALSE	0.11218	FALSE	0.343883	FALSE	0.49328	FALSE
ENSG00000012223.12	LTF	0.76137	FALSE	0.829958	FALSE	0.684965	FALSE	0.86004	FALSE	0.536877	FALSE	0.85974	FALSE
ENSG00000012232.8	EXTL3	0.38987	FALSE	0.257467	FALSE	0.802377	FALSE	0.89422	FALSE	0.749511	FALSE	0.91703	FALSE
ENSG00000012660.13	ELOVL5	0.38851	FALSE	0.507039	FALSE	0.0840791	FALSE	0.0853	FALSE	0.381126	FALSE	0.53551	FALSE
ENSG00000012779.10	ALOX5	0.80942	FALSE	0.747373	FALSE	0.987949	FALSE	0.90451	FALSE	0.890511	FALSE	0.94292	FALSE
ENSG00000012817.15	KDM5D	0.75033	FALSE	0.763603	FALSE	5.27e-07	TRUE	0.07363	FALSE	0.697568	FALSE	0.58638	FALSE
ENSG00000012822.15	CALCOCO1	0.78796	FALSE	0.517923	FALSE	0.0075281	FALSE	0.36753	FALSE	0.188487	FALSE	0.27158	FALSE
ENSG00000012963.14	UBR7	0.7455	FALSE	0.771998	FALSE	0.230601	FALSE	0.60702	FALSE	0.0806054	FALSE	0.28472	FALSE
ENSG00000012983.11	MAP4K5	0.42375	FALSE	0.220173	FALSE	0.642865	FALSE	0.73966	FALSE	0.543314	FALSE	0.7808	FALSE
ENSG00000013016.15	EHD3	0.51753	FALSE	0.568423	FALSE	0.501323	FALSE	0.83282	FALSE	0.247304	FALSE	0.58189	FALSE
ENSG00000013275.7	PSMC4	0.62551	FALSE	0.805839	FALSE	0.834615	FALSE	0.64121	FALSE	0.969957	FALSE	0.47388	FALSE
ENSG00000013288.8	MAN2B2	0.47038	FALSE	0.17887	FALSE	0.393994	FALSE	0.55678	FALSE	0.221047	FALSE	0.31167	FALSE
ENSG00000013293.5	SLC7A14	0.80632	FALSE	0.754891	FALSE	0.58491	FALSE	0.88304	FALSE	0.275906	FALSE	0.63976	FALSE
ENSG00000013297.11	CLDN11	0.27501	FALSE	0.252739	FALSE	0.4654	FALSE	0.63046	FALSE	0.445065	FALSE	0.51344	FALSE
ENSG00000013306.15	SLC25A39	0.6679	FALSE	0.848941	FALSE	0.426534	FALSE	0.20361	FALSE	0.516899	FALSE	0.32281	FALSE
ENSG00000013364.18	MVP	0.88299	FALSE	0.834688	FALSE	0.994024	FALSE	0.93693	FALSE	0.925777	FALSE	0.7545	FALSE
ENSG00000013374.16	NUB1	0.57903	FALSE	0.231402	FALSE	0.0259438	FALSE	0.18434	FALSE	0.959249	FALSE	0.94234	FALSE
ENSG00000013375.15	PGM3	0.96672	FALSE	0.707827	FALSE	0.481351	FALSE	0.16594	FALSE	0.515923	FALSE	0.09113	FALSE
ENSG00000013392.7	RWDD2A	0.17414	FALSE	0.139894	FALSE	0.553042	FALSE	0.50644	FALSE	0.227847	FALSE	0.23606	FALSE
ENSG00000013441.15	CLK1	0.75053	FALSE	0.40533	FALSE	0.568006	FALSE	0.22868	FALSE	0.609452	FALSE	0.42028	FALSE
ENSG00000013503.9	POLR3B	0.4183	FALSE	0.524552	FALSE	0.776448	FALSE	0.38315	FALSE	0.698315	FALSE	0.464	FALSE
ENSG00000013523.9	ANGEL1	0.55699	FALSE	0.993198	FALSE	0.581654	FALSE	0.76498	FALSE	0.504628	FALSE	0.86035	FALSE
ENSG00000013561.17	RNF14	0.90326	FALSE	0.908499	FALSE	0.617931	FALSE	0.98177	FALSE	0.382416	FALSE	0.89003	FALSE
ENSG00000013563.13	DNASE1L1	0.12259	FALSE	0.0175981	FALSE	0.251294	FALSE	0.23483	FALSE	0.282738	FALSE	0.17479	FALSE
ENSG00000013573.16	DDX11	0.34815	FALSE	0.62723	FALSE	0.134659	FALSE	0.21919	FALSE	0.70504	FALSE	0.8837	FALSE
ENSG00000013583.9	HEBP1	0.33096	FALSE	0.467887	FALSE	0.872553	FALSE	0.61281	FALSE	0.810237	FALSE	0.56286	FALSE
ENSG00000013588.8	GPRC5A	0.56812	FALSE	NA	FALSE	0.00233447	FALSE	0.27329	FALSE	0.408601	FALSE	0.66408	FALSE
ENSG00000013619.13	MAMLD1	0.95828	FALSE	0.230483	FALSE	0.551325	FALSE	0.67099	FALSE	0.551882	FALSE	0.72829	FALSE
ENSG00000013725.14	CD6	0.17651	FALSE	0.0990936	FALSE	0.356058	FALSE	0.20773	FALSE	0.340753	FALSE	0.14617	FALSE
ENSG00000013810.18	TACC3	0.65983	FALSE	0.647202	FALSE	0.321766	FALSE	0.28094	FALSE	0.151094	FALSE	0.14693	FALSE
ENSG00000014123.9	UFL1	0.93997	FALSE	0.74304	FALSE	0.884825	FALSE	0.91644	FALSE	0.986715	FALSE	0.73297	FALSE
ENSG00000014138.8	POLA2	0.66728	FALSE	0.46842	FALSE	0.73917	FALSE	0.62744	FALSE	0.949031	FALSE	0.58815	FALSE
ENSG00000014164.6	ZC3H3	0.85155	FALSE	0.571907	FALSE	0.109476	FALSE	0.45296	FALSE	0.483019	FALSE	0.76335	FALSE
ENSG00000014216.15	CAPN1	0.19212	FALSE	0.0237839	FALSE	0.841446	FALSE	0.72714	FALSE	0.611537	FALSE	0.47329	FALSE
ENSG00000014257.15	ACP3	0.73984	FALSE	0.962164	FALSE	0.532842	FALSE	0.73688	FALSE	0.254877	FALSE	0.93202	FALSE
ENSG00000014641.17	MDH1	0.3365	FALSE	0.461518	FALSE	0.916705	FALSE	0.94021	FALSE	0.842457	FALSE	0.94084	FALSE
ENSG00000014824.13	SLC30A9	0.795	FALSE	0.696101	FALSE	0.552744	FALSE	0.91012	FALSE	0.352144	FALSE	0.8594	FALSE
ENSG00000014914.20	MTMR11	0.62531	FALSE	0.771325	FALSE	0.910431	FALSE	0.91189	FALSE	0.630203	FALSE	0.7059	FALSE
ENSG00000014919.12	COX15	0.78389	FALSE	0.465118	FALSE	0.849454	FALSE	0.91689	FALSE	0.613489	FALSE	0.85463	FALSE
ENSG00000015133.18	CCDC88C	0.00696	FALSE	0.00457277	FALSE	0.900519	FALSE	0.95404	FALSE	0.745296	FALSE	0.77452	FALSE
ENSG00000015153.14	YAF2	0.33101	FALSE	0.797535	FALSE	0.100476	FALSE	0.44862	FALSE	0.30345	FALSE	0.35786	FALSE
ENSG00000015171.19	ZMYND11	0.63998	FALSE	0.704255	FALSE	0.55514	FALSE	0.95296	FALSE	0.361588	FALSE	0.82891	FALSE
ENSG00000015285.10	WAS	0.62311	FALSE	0.501396	FALSE	0.970922	FALSE	0.94059	FALSE	0.816065	FALSE	0.77686	FALSE
ENSG00000015475.18	BID	0.42172	FALSE	0.805825	FALSE	0.259417	FALSE	0.42138	FALSE	0.420185	FALSE	0.32859	FALSE
ENSG00000015479.18	MATR3	0.95695	FALSE	0.894377	FALSE	0.738578	FALSE	0.90218	FALSE	0.528017	FALSE	0.97229	FALSE
ENSG00000015520.14	NPC1L1	0.97877	FALSE	0.784731	FALSE	0.145733	FALSE	0.3926	FALSE	0.0763051	FALSE	0.24671	FALSE
ENSG00000015532.9	XYLT2	0.43385	FALSE	0.275372	FALSE	0.443646	FALSE	0.88193	FALSE	0.934557	FALSE	0.83623	FALSE
ENSG00000015568.12	RGPD5	0.12248	FALSE	0.316424	FALSE	0.0043005	FALSE	0.08984	FALSE	0.1407	FALSE	0.21743	FALSE
ENSG00000015592.16	STMN4	0.40461	FALSE	0.297816	FALSE	0.477996	FALSE	0.62978	FALSE	0.346657	FALSE	0.52364	FALSE
ENSG00000015676.17	NUDCD3	0.59275	FALSE	0.630904	FALSE	0.672995	FALSE	0.92645	FALSE	0.525481	FALSE	0.94446	FALSE
ENSG00000016391.10	CHDH	0.44881	FALSE	0.554045	FALSE	0.214597	FALSE	0.19438	FALSE	0.0689721	FALSE	0.08351	FALSE
ENSG00000016402.13	IL20RA	0.86379	FALSE	0.708696	FALSE	0.660237	FALSE	0.99272	FALSE	0.365463	FALSE	0.90274	FALSE
ENSG00000016602.9	CLCA4	0.06111	FALSE	0.0564948	FALSE	0.808116	FALSE	0.69758	FALSE	0.603007	FALSE	0.68789	FALSE
ENSG00000016864.18	GLT8D1	0.87598	FALSE	0.789087	FALSE	0.965365	FALSE	0.62675	FALSE	0.916753	FALSE	0.43352	FALSE
ENSG00000017260.19	ATP2C1	0.56446	FALSE	0.777011	FALSE	0.606036	FALSE	0.99284	FALSE	0.757464	FALSE	0.94079	FALSE
ENSG00000017427.16	IGF1	0.83223	FALSE	0.786256	FALSE	0.470178	FALSE	0.3512	FALSE	0.189506	FALSE	0.12739	FALSE
ENSG00000017483.14	SLC38A5	0.23454	FALSE	0.539588	FALSE	0.662844	FALSE	0.42249	FALSE	0.564364	FALSE	0.31586	FALSE
ENSG00000017797.12	RALBP1	0.55751	FALSE	0.353078	FALSE	0.235307	FALSE	0.21432	FALSE	0.496867	FALSE	0.69727	FALSE
ENSG00000018189.12	RUFY3	0.94644	FALSE	0.745575	FALSE	0.572232	FALSE	0.988	FALSE	0.2518	FALSE	0.88692	FALSE
ENSG00000018236.14	CNTN1	0.53489	FALSE	0.567708	FALSE	0.956284	FALSE	0.95918	FALSE	0.751767	FALSE	0.79315	FALSE
ENSG00000018280.16	SLC11A1	0.54037	FALSE	0.570792	FALSE	0.815904	FALSE	0.61387	FALSE	0.946664	FALSE	0.92628	FALSE
ENSG00000018408.14	WWTR1	0.11719	FALSE	0.0993981	FALSE	0.374027	FALSE	0.20659	FALSE	0.766799	FALSE	0.63192	FALSE
ENSG00000018510.14	AGPS	0.56631	FALSE	0.429852	FALSE	0.358908	FALSE	0.89414	FALSE	0.211394	FALSE	0.77715	FALSE
ENSG00000018607.6	ZNF285CP	0.05213	FALSE	0.0400645	FALSE	0.408784	FALSE	0.40881	FALSE	0.979613	FALSE	0.99671	FALSE
ENSG00000018610.14	STEEP1	0.94869	FALSE	0.567681	FALSE	0.372793	FALSE	0.74718	FALSE	0.234952	FALSE	0.91608	FALSE
ENSG00000018625.14	ATP1A2	0.16831	FALSE	0.245901	FALSE	0.331804	FALSE	0.31421	FALSE	0.419454	FALSE	0.48119	FALSE
ENSG00000018699.12	TTC27	0.24151	FALSE	0.134064	FALSE	0.914955	FALSE	0.90345	FALSE	0.852721	FALSE	0.76654	FALSE
ENSG00000018869.16	ZNF582	0.65953	FALSE	0.0748651	FALSE	0.818012	FALSE	0.24211	FALSE	0.693123	FALSE	0.08955	FALSE
ENSG00000019102.11	VSIG2	0.72413	FALSE	0.77305	FALSE	0.354748	FALSE	0.38799	FALSE	0.21993	FALSE	0.22463	FALSE
ENSG00000019144.18	PHLDB1	0.1602	FALSE	0.0990452	FALSE	0.86142	FALSE	0.91245	FALSE	0.601278	FALSE	0.71192	FALSE
ENSG00000019169.10	MARCO	0.41958	FALSE	0.043361	FALSE	0.36543	FALSE	0.49953	FALSE	0.399835	FALSE	0.66537	FALSE
ENSG00000019186.9	CYP24A1	0.87852	FALSE	0.63943	FALSE	0.564532	FALSE	0.2862	FALSE	0.288668	FALSE	0.13337	FALSE
ENSG00000019485.13	PRDM11	0.3767	FALSE	0.497989	FALSE	0.792163	FALSE	0.72558	FALSE	0.738417	FALSE	0.59312	FALSE
ENSG00000019505.7	SYT13	0.27655	FALSE	0.313508	FALSE	0.93106	FALSE	0.94681	FALSE	0.735615	FALSE	0.90972	FALSE
ENSG00000019549.11	SNAI2	0.57161	FALSE	0.302428	FALSE	0.421195	FALSE	0.8407	FALSE	0.847128	FALSE	0.76788	FALSE
ENSG00000019582.14	CD74	0.67377	FALSE	0.729018	FALSE	0.842014	FALSE	0.80401	FALSE	0.573282	FALSE	0.49948	FALSE
ENSG00000019991.16	HGF	0.00383	FALSE	0.00948701	FALSE	0.14232	FALSE	0.31532	FALSE	0.408984	FALSE	0.74268	FALSE
ENSG00000019995.6	ZRANB1	0.88846	FALSE	0.856886	FALSE	0.81585	FALSE	0.85575	FALSE	0.90366	FALSE	0.6038	FALSE
ENSG00000020129.15	NCDN	0.19183	FALSE	0.215702	FALSE	0.857565	FALSE	0.99502	FALSE	0.60931	FALSE	0.97912	FALSE
ENSG00000020181.17	ADGRA2	0.10478	FALSE	0.146664	FALSE	0.857752	FALSE	0.87374	FALSE	0.622299	FALSE	0.61607	FALSE
ENSG00000020256.19	ZFP64	0.69673	FALSE	0.525455	FALSE	0.958413	FALSE	0.39986	FALSE	0.845034	FALSE	0.35037	FALSE
ENSG00000020426.10	MNAT1	0.64829	FALSE	0.968038	FALSE	0.0110853	FALSE	0.18788	FALSE	0.551441	FALSE	0.2514	FALSE
ENSG00000020577.13	SAMD4A	0.14295	FALSE	0.299463	FALSE	0.0773331	FALSE	0.04822	FALSE	0.449201	FALSE	0.52031	FALSE
ENSG00000020633.18	RUNX3	0.62382	FALSE	0.828886	FALSE	0.724668	FALSE	0.24312	FALSE	0.43796	FALSE	0.14456	FALSE
ENSG00000020922.12	MRE11	0.06242	FALSE	0.121018	FALSE	0.928439	FALSE	0.40045	FALSE	0.95825	FALSE	0.98043	FALSE
ENSG00000021300.13	PLEKHB1	0.7524	FALSE	0.767925	FALSE	0.658428	FALSE	0.58667	FALSE	0.699993	FALSE	0.66724	FALSE
ENSG00000021355.12	SERPINB1	0.76439	FALSE	0.50225	FALSE	0.736591	FALSE	0.64937	FALSE	0.44551	FALSE	0.87239	FALSE
ENSG00000021461.16	CYP3A43	0.21363	FALSE	0.720221	FALSE	0.952542	FALSE	0.7404	FALSE	0.88747	FALSE	0.59011	FALSE
ENSG00000021488.12	SLC7A9	0.21709	FALSE	0.270229	FALSE	0.805385	FALSE	0.60093	FALSE	0.987204	FALSE	0.71041	FALSE
ENSG00000021574.12	SPAST	0.9278	FALSE	0.613812	FALSE	0.364826	FALSE	0.33043	FALSE	0.942556	FALSE	0.29006	FALSE
ENSG00000021645.18	NRXN3	0.93153	FALSE	0.923878	FALSE	0.72297	FALSE	0.76344	FALSE	0.50643	FALSE	0.85646	FALSE
ENSG00000021762.19	OSBPL5	0.86105	FALSE	0.898228	FALSE	0.72248	FALSE	0.84652	FALSE	0.516677	FALSE	0.74238	FALSE
ENSG00000021776.10	AQR	0.52934	FALSE	0.946131	FALSE	0.362296	FALSE	0.67512	FALSE	0.177486	FALSE	0.43632	FALSE
ENSG00000021826.15	CPS1	0.10354	FALSE	0.0162353	FALSE	0.485116	FALSE	0.35887	FALSE	0.689947	FALSE	0.84106	FALSE
ENSG00000022267.16	FHL1	0.03615	FALSE	0.07397	FALSE	0.901749	FALSE	0.50399	FALSE	0.919982	FALSE	0.35664	FALSE
ENSG00000022277.12	RTF2	0.39892	FALSE	0.78168	FALSE	0.559073	FALSE	0.60713	FALSE	0.557494	FALSE	0.3762	FALSE
ENSG00000022355.16	GABRA1	0.59477	FALSE	0.61536	FALSE	0.891646	FALSE	0.99223	FALSE	0.792698	FALSE	0.9468	FALSE
ENSG00000022556.15	NLRP2	0.06555	FALSE	0.0760739	FALSE	0.891602	FALSE	0.81471	FALSE	0.94554	FALSE	0.54853	FALSE
ENSG00000022567.9	SLC45A4	0.0154	FALSE	0.342552	FALSE	0.388026	FALSE	0.11186	FALSE	0.598461	FALSE	0.80833	FALSE
ENSG00000022840.15	RNF10	0.71055	FALSE	0.548227	FALSE	0.859061	FALSE	0.62088	FALSE	0.61025	FALSE	0.99975	FALSE
ENSG00000022976.15	ZNF839	0.82691	FALSE	0.807935	FALSE	0.499951	FALSE	0.80569	FALSE	0.51048	FALSE	0.57158	FALSE
ENSG00000023041.11	ZDHHC6	0.7169	FALSE	0.490985	FALSE	0.99941	FALSE	0.8284	FALSE	0.977436	FALSE	0.91474	FALSE
ENSG00000023171.17	GRAMD1B	0.47258	FALSE	0.61098	FALSE	0.97724	FALSE	0.94141	FALSE	0.95718	FALSE	0.74159	FALSE
ENSG00000023191.16	RNH1	0.68331	FALSE	0.484604	FALSE	0.861252	FALSE	0.96873	FALSE	0.578172	FALSE	0.84196	FALSE
ENSG00000023228.13	NDUFS1	0.40004	FALSE	0.638144	FALSE	0.931019	FALSE	0.92179	FALSE	0.711742	FALSE	0.71135	FALSE
ENSG00000023287.12	RB1CC1	0.98883	FALSE	0.370442	FALSE	0.150859	FALSE	0.0405	FALSE	0.225886	FALSE	0.29544	FALSE
ENSG00000023318.7	ERP44	0.53223	FALSE	0.161848	FALSE	0.462014	FALSE	0.80653	FALSE	0.335156	FALSE	0.81517	FALSE
ENSG00000023330.14	ALAS1	0.36122	FALSE	0.349181	FALSE	0.558435	FALSE	0.46143	FALSE	0.703385	FALSE	0.57922	FALSE
ENSG00000023445.13	BIRC3	0.02884	FALSE	0.0986557	FALSE	0.991514	FALSE	0.75109	FALSE	0.901475	FALSE	0.68171	FALSE
ENSG00000023516.8	AKAP11	0.54344	FALSE	0.629202	FALSE	0.59109	FALSE	0.91501	FALSE	0.344956	FALSE	0.75377	FALSE
ENSG00000023572.9	GLRX2	0.45186	FALSE	0.466192	FALSE	0.839145	FALSE	0.89017	FALSE	0.978111	FALSE	0.69387	FALSE
ENSG00000023608.4	SNAPC1	0.36722	FALSE	0.503027	FALSE	0.538612	FALSE	0.61498	FALSE	0.751803	FALSE	0.95344	FALSE
ENSG00000023697.12	DERA	0.80231	FALSE	0.641563	FALSE	0.853007	FALSE	0.73694	FALSE	0.942039	FALSE	0.48622	FALSE
ENSG00000023734.10	STRAP	0.35599	FALSE	0.236923	FALSE	0.528313	FALSE	0.8861	FALSE	0.289561	FALSE	0.6934	FALSE
ENSG00000023839.11	ABCC2	0.77361	FALSE	0.898452	FALSE	0.419968	FALSE	0.54776	FALSE	0.45039	FALSE	0.55412	FALSE
ENSG00000023892.10	DEF6	0.82677	FALSE	0.718124	FALSE	0.852202	FALSE	0.91413	FALSE	0.57786	FALSE	0.88056	FALSE
ENSG00000023902.13	PLEKHO1	0.00507	FALSE	0.0817874	FALSE	0.178678	FALSE	0.85698	FALSE	0.972863	FALSE	0.61275	FALSE
ENSG00000023909.9	GCLM	0.33948	FALSE	0.0202642	FALSE	0.587925	FALSE	0.60007	FALSE	0.369542	FALSE	0.33111	FALSE
ENSG00000024048.10	UBR2	0.38484	FALSE	0.17302	FALSE	0.792901	FALSE	0.59792	FALSE	0.770669	FALSE	0.75555	FALSE
ENSG00000024422.11	EHD2	0.48061	FALSE	0.636625	FALSE	0.998054	FALSE	0.67309	FALSE	0.95938	FALSE	0.47401	FALSE
ENSG00000024526.16	DEPDC1	0.90684	FALSE	0.646177	FALSE	0.97297	FALSE	0.61277	FALSE	0.826977	FALSE	0.71145	FALSE
ENSG00000024862.17	CCDC28A	0.4284	FALSE	0.483881	FALSE	0.734027	FALSE	0.86967	FALSE	0.602597	FALSE	0.92953	FALSE
ENSG00000025039.14	RRAGD	0.84854	FALSE	0.570771	FALSE	0.270188	FALSE	0.33227	FALSE	0.0936648	FALSE	0.28561	FALSE
ENSG00000025156.12	HSF2	0.50041	FALSE	0.461995	FALSE	0.982744	FALSE	0.80038	FALSE	0.859514	FALSE	0.51357	FALSE
ENSG00000025293.16	PHF20	0.52638	FALSE	0.791078	FALSE	0.791522	FALSE	0.91831	FALSE	0.737819	FALSE	0.98457	FALSE
ENSG00000025423.11	HSD17B6	0.32316	FALSE	0.065335	FALSE	0.142309	FALSE	0.2899	FALSE	0.581447	FALSE	0.82951	FALSE
ENSG00000025434.18	NR1H3	0.99237	FALSE	0.724947	FALSE	0.460675	FALSE	0.62125	FALSE	0.43712	FALSE	0.35946	FALSE
ENSG00000025708.13	TYMP	0.84782	FALSE	0.986974	FALSE	0.934094	FALSE	0.85574	FALSE	0.950975	FALSE	0.84256	FALSE
ENSG00000025770.18	NCAPH2	0.74006	FALSE	0.690711	FALSE	0.458633	FALSE	0.5807	FALSE	0.281866	FALSE	0.36251	FALSE
ENSG00000025772.7	TOMM34	0.32508	FALSE	0.373016	FALSE	0.520902	FALSE	0.67011	FALSE	0.377569	FALSE	0.62031	FALSE
ENSG00000025796.13	SEC63	0.85157	FALSE	0.727669	FALSE	0.626582	FALSE	0.95072	FALSE	0.334499	FALSE	0.81186	FALSE
ENSG00000025800.13	KPNA6	0.37419	FALSE	0.686221	FALSE	0.826856	FALSE	0.59183	FALSE	0.564346	FALSE	0.97305	FALSE
ENSG00000026025.15	VIM	0.10858	FALSE	0.193425	FALSE	0.724253	FALSE	0.87126	FALSE	0.501612	FALSE	0.67465	FALSE
ENSG00000026036.22	RTEL1-TNFRSF6B	0.31391	FALSE	0.379177	FALSE	0.148708	FALSE	0.21647	FALSE	0.0769549	FALSE	0.14833	FALSE
ENSG00000026103.21	FAS	0.90564	FALSE	0.847137	FALSE	0.931001	FALSE	0.95755	FALSE	0.709907	FALSE	0.92168	FALSE
ENSG00000026297.15	RNASET2	0.96218	FALSE	0.312583	FALSE	0.782258	FALSE	0.60091	FALSE	0.48467	FALSE	0.83424	FALSE
ENSG00000026508.18	CD44	0.94944	FALSE	0.921797	FALSE	0.538107	FALSE	0.5089	FALSE	0.401499	FALSE	0.49903	FALSE
ENSG00000026559.13	KCNG1	0.31766	FALSE	0.229461	FALSE	0.626152	FALSE	0.61831	FALSE	0.640885	FALSE	0.79226	FALSE
ENSG00000026652.13	AGPAT4	0.21999	FALSE	0.198035	FALSE	0.552765	FALSE	0.88259	FALSE	0.256707	FALSE	0.63411	FALSE
ENSG00000026950.16	BTN3A1	0.28641	FALSE	0.671167	FALSE	0.104602	FALSE	0.57184	FALSE	0.0409488	FALSE	0.41641	FALSE
ENSG00000027001.9	MIPEP	0.4261	FALSE	0.632721	FALSE	0.848681	FALSE	0.83115	FALSE	0.703849	FALSE	0.98127	FALSE
ENSG00000027075.14	PRKCH	0.01271	FALSE	0.0982468	FALSE	0.0783019	FALSE	0.05188	FALSE	0.700296	FALSE	0.21375	FALSE
ENSG00000027697.14	IFNGR1	0.65793	FALSE	0.938746	FALSE	0.0751979	FALSE	0.14057	FALSE	0.67874	FALSE	0.606	FALSE
ENSG00000027847.13	B4GALT7	0.90002	FALSE	0.596337	FALSE	0.197254	FALSE	0.48946	FALSE	0.962229	FALSE	0.75674	FALSE
ENSG00000027869.11	SH2D2A	0.03139	FALSE	0.140604	FALSE	0.47142	FALSE	0.39902	FALSE	0.850935	FALSE	0.81674	FALSE
ENSG00000028116.17	VRK2	0.05935	FALSE	0.0397624	FALSE	0.571634	FALSE	0.40954	FALSE	0.305022	FALSE	0.22237	FALSE
ENSG00000028137.18	TNFRSF1B	0.76545	FALSE	0.981374	FALSE	0.589758	FALSE	0.34663	FALSE	0.623354	FALSE	0.35509	FALSE
ENSG00000028203.17	VEZT	0.33794	FALSE	0.141678	FALSE	0.377858	FALSE	0.64545	FALSE	0.233369	FALSE	0.64433	FALSE
ENSG00000028277.21	POU2F2	0.21951	FALSE	0.242348	FALSE	0.559637	FALSE	0.46059	FALSE	0.511199	FALSE	0.40823	FALSE
ENSG00000028310.17	BRD9	0.17812	FALSE	0.138957	FALSE	0.865942	FALSE	0.86311	FALSE	0.79832	FALSE	0.94462	FALSE
ENSG00000028528.14	SNX1	0.64901	FALSE	0.409208	FALSE	0.65089	FALSE	0.87025	FALSE	0.981064	FALSE	0.94341	FALSE
ENSG00000028839.9	TBPL1	0.54633	FALSE	0.507066	FALSE	0.203681	FALSE	0.39076	FALSE	0.392158	FALSE	0.80402	FALSE
ENSG00000029153.14	BMAL2	0.67456	FALSE	0.974366	FALSE	0.147198	FALSE	0.71149	FALSE	0.0438632	FALSE	0.42613	FALSE
ENSG00000029363.16	BCLAF1	0.7349	FALSE	0.823474	FALSE	0.831863	FALSE	0.64947	FALSE	0.865157	FALSE	0.50183	FALSE
ENSG00000029364.11	SLC39A9	0.9349	FALSE	0.643778	FALSE	0.485878	FALSE	0.85881	FALSE	0.562375	FALSE	0.75525	FALSE
ENSG00000029534.20	ANK1	0.53224	FALSE	0.25233	FALSE	0.923755	FALSE	0.8222	FALSE	0.953561	FALSE	0.93193	FALSE
ENSG00000029639.10	TFB1M	0.33872	FALSE	0.0678367	FALSE	0.890705	FALSE	0.6139	FALSE	0.64309	FALSE	0.52284	FALSE
ENSG00000029725.16	RABEP1	0.37918	FALSE	0.715953	FALSE	0.846174	FALSE	0.36614	FALSE	0.661355	FALSE	0.32951	FALSE
ENSG00000029993.14	HMGB3	0.05634	FALSE	0.136289	FALSE	0.436239	FALSE	0.30098	FALSE	0.294084	FALSE	0.15217	FALSE
ENSG00000030066.13	NUP160	0.44664	FALSE	0.142223	FALSE	0.741506	FALSE	0.78242	FALSE	0.813739	FALSE	0.61504	FALSE
ENSG00000030110.12	BAK1	0.44811	FALSE	0.78027	FALSE	0.780387	FALSE	0.55787	FALSE	0.513739	FALSE	0.32481	FALSE
ENSG00000030304.13	MUSK	0.56498	FALSE	0.925056	FALSE	0.466596	FALSE	0.65804	FALSE	0.381614	FALSE	0.67573	FALSE
ENSG00000030419.16	IKZF2	0.26355	FALSE	0.129846	FALSE	0.833243	FALSE	0.7747	FALSE	0.565645	FALSE	0.53051	FALSE
ENSG00000030582.17	GRN	0.2736	FALSE	0.848821	FALSE	0.409535	FALSE	0.35755	FALSE	0.208179	FALSE	0.1467	FALSE
ENSG00000031003.10	FAM13B	0.67813	FALSE	0.773643	FALSE	0.986425	FALSE	0.85377	FALSE	0.879141	FALSE	0.59868	FALSE
ENSG00000031081.10	ARHGAP31	0.57896	FALSE	0.224583	FALSE	0.531171	FALSE	0.35375	FALSE	0.259788	FALSE	0.88989	FALSE
ENSG00000031691.6	CENPQ	0.23978	FALSE	0.115867	FALSE	0.711617	FALSE	0.60531	FALSE	0.742064	FALSE	0.80691	FALSE
ENSG00000031698.12	SARS1	0.34644	FALSE	0.595406	FALSE	0.860515	FALSE	0.63529	FALSE	0.895451	FALSE	0.38462	FALSE
ENSG00000031823.14	RANBP3	0.0676	FALSE	0.398712	FALSE	0.054977	FALSE	0.52336	FALSE	0.0544405	FALSE	0.31603	FALSE
ENSG00000032219.18	ARID4A	0.89015	FALSE	0.686303	FALSE	0.172684	FALSE	0.65813	FALSE	0.148	FALSE	0.48808	FALSE
ENSG00000032389.12	EIPR1	0.94496	FALSE	0.684486	FALSE	0.939632	FALSE	0.87675	FALSE	0.94266	FALSE	0.62856	FALSE
ENSG00000032444.16	PNPLA6	0.34272	FALSE	0.22303	FALSE	0.794181	FALSE	0.97486	FALSE	0.873277	FALSE	0.85407	FALSE
ENSG00000032742.17	IFT88	0.46973	FALSE	0.14973	FALSE	0.996898	FALSE	0.97075	FALSE	0.98774	FALSE	0.88702	FALSE
ENSG00000033011.12	ALG1	0.55677	FALSE	0.615611	FALSE	0.782368	FALSE	0.93621	FALSE	0.719113	FALSE	0.87471	FALSE
ENSG00000033030.13	ZCCHC8	0.62819	FALSE	0.788911	FALSE	0.899629	FALSE	0.98969	FALSE	0.676285	FALSE	0.98971	FALSE
ENSG00000033050.8	ABCF2	0.67124	FALSE	0.93394	FALSE	0.966953	FALSE	0.90761	FALSE	0.838356	FALSE	0.69939	FALSE
ENSG00000033100.16	CHPF2	0.11204	FALSE	0.21854	FALSE	0.372207	FALSE	0.64026	FALSE	0.454799	FALSE	0.5428	FALSE
ENSG00000033122.18	LRRC7	0.59578	FALSE	0.592504	FALSE	0.595547	FALSE	0.84102	FALSE	0.328415	FALSE	0.59503	FALSE
ENSG00000033170.16	FUT8	0.29726	FALSE	0.0149102	FALSE	0.627193	FALSE	0.37613	FALSE	0.614797	FALSE	0.82237	FALSE
ENSG00000033178.12	UBA6	0.54911	FALSE	0.0735602	FALSE	0.151914	FALSE	0.96998	FALSE	0.135803	FALSE	0.80505	FALSE
ENSG00000033327.12	GAB2	0.07336	FALSE	0.0506917	FALSE	0.954986	FALSE	0.64074	FALSE	0.857288	FALSE	0.81614	FALSE
ENSG00000033627.16	ATP6V0A1	0.99772	FALSE	0.877286	FALSE	0.700347	FALSE	0.70714	FALSE	0.501731	FALSE	0.94643	FALSE
ENSG00000033800.13	PIAS1	0.42635	FALSE	0.33347	FALSE	0.829121	FALSE	0.78878	FALSE	0.545673	FALSE	0.54719	FALSE
ENSG00000033867.16	SLC4A7	0.96115	FALSE	0.885017	FALSE	0.20435	FALSE	0.57561	FALSE	0.0805454	FALSE	0.47849	FALSE
ENSG00000034053.14	APBA2	0.30378	FALSE	0.402259	FALSE	0.975978	FALSE	0.86847	FALSE	0.927577	FALSE	0.62276	FALSE
ENSG00000034152.18	MAP2K3	0.88031	FALSE	0.979746	FALSE	0.308501	FALSE	0.21608	FALSE	0.355981	FALSE	0.49912	FALSE
ENSG00000034239.10	CLXN	0.28366	FALSE	0.353259	FALSE	0.648713	FALSE	0.67949	FALSE	0.430518	FALSE	0.47877	FALSE
ENSG00000034510.5	TMSB10	0.71212	FALSE	0.803399	FALSE	0.529729	FALSE	0.63731	FALSE	0.493192	FALSE	0.83599	FALSE
ENSG00000034533.11	ASTE1	0.63686	FALSE	0.424317	FALSE	0.649567	FALSE	0.54305	FALSE	0.395253	FALSE	0.68091	FALSE
ENSG00000034677.12	RNF19A	0.20618	FALSE	0.681452	FALSE	0.568518	FALSE	0.10923	FALSE	0.545898	FALSE	0.48175	FALSE
ENSG00000034693.14	PEX3	0.46202	FALSE	0.918461	FALSE	0.58805	FALSE	0.90909	FALSE	0.388564	FALSE	0.72253	FALSE
ENSG00000034713.7	GABARAPL2	0.54242	FALSE	0.693142	FALSE	0.367874	FALSE	0.67002	FALSE	0.362578	FALSE	0.74061	FALSE
ENSG00000035115.21	SH3YL1	0.69648	FALSE	0.620323	FALSE	0.914175	FALSE	0.73004	FALSE	0.84292	FALSE	0.4734	FALSE
ENSG00000035141.7	FAM136A	0.53141	FALSE	0.701452	FALSE	0.989256	FALSE	0.93026	FALSE	0.915818	FALSE	0.74615	FALSE
ENSG00000035403.17	VCL	0.02998	FALSE	0.0281208	FALSE	0.8306	FALSE	0.9617	FALSE	0.647597	FALSE	0.91443	FALSE
ENSG00000035499.12	DEPDC1B	0.04717	FALSE	0.00158215	FALSE	0.0536274	FALSE	0.20184	FALSE	0.0211045	FALSE	0.10642	FALSE
ENSG00000035664.11	DAPK2	0.16276	FALSE	0.0367952	FALSE	0.921682	FALSE	0.92878	FALSE	0.883613	FALSE	0.72717	FALSE
ENSG00000035681.8	NSMAF	0.59054	FALSE	0.303421	FALSE	0.951112	FALSE	0.90627	FALSE	0.737091	FALSE	0.89176	FALSE
ENSG00000035687.9	ADSS2	0.72832	FALSE	0.765826	FALSE	0.963075	FALSE	0.95025	FALSE	0.923229	FALSE	0.79409	FALSE
ENSG00000035862.12	TIMP2	0.54015	FALSE	0.630673	FALSE	0.965229	FALSE	0.86539	FALSE	0.888988	FALSE	0.60321	FALSE
ENSG00000035928.15	RFC1	0.65516	FALSE	0.276425	FALSE	0.599734	FALSE	0.39924	FALSE	0.589231	FALSE	0.56374	FALSE
ENSG00000036054.12	TBC1D23	0.77999	FALSE	0.489533	FALSE	0.0252899	FALSE	0.07567	FALSE	0.418301	FALSE	0.62529	FALSE
ENSG00000036257.12	CUL3	0.12966	FALSE	0.285029	FALSE	0.815465	FALSE	0.16572	FALSE	0.793622	FALSE	0.69944	FALSE
ENSG00000036448.9	MYOM2	0.3332	FALSE	0.461105	FALSE	0.0925253	FALSE	0.31934	FALSE	0.440367	FALSE	0.59477	FALSE
ENSG00000036473.7	OTC	0.77895	FALSE	0.639875	FALSE	0.616901	FALSE	0.25928	FALSE	0.606253	FALSE	0.27474	FALSE
ENSG00000036530.8	CYP46A1	0.14392	FALSE	0.104771	FALSE	0.838095	FALSE	0.96902	FALSE	0.737334	FALSE	0.85707	FALSE
ENSG00000036549.12	ZZZ3	0.23564	FALSE	0.0922508	FALSE	0.689129	FALSE	0.50778	FALSE	0.430283	FALSE	0.65809	FALSE
ENSG00000036672.15	USP2	0.75707	FALSE	0.597278	FALSE	0.535895	FALSE	0.93332	FALSE	0.676931	FALSE	0.93066	FALSE
ENSG00000037042.8	TUBG2	0.32033	FALSE	0.283497	FALSE	0.847472	FALSE	0.73252	FALSE	0.943701	FALSE	0.78687	FALSE
ENSG00000037241.7	RPL26L1	0.28618	FALSE	0.165133	FALSE	0.932477	FALSE	0.89073	FALSE	0.7483	FALSE	0.62902	FALSE
ENSG00000037280.15	FLT4	0.12401	FALSE	0.362103	FALSE	0.47431	FALSE	0.27525	FALSE	0.985708	FALSE	0.48093	FALSE
ENSG00000037474.14	NSUN2	0.78218	FALSE	0.546287	FALSE	0.821211	FALSE	0.65421	FALSE	0.845574	FALSE	0.55875	FALSE
ENSG00000037637.10	FBXO42	0.26631	FALSE	0.21556	FALSE	0.467901	FALSE	0.24407	FALSE	0.556561	FALSE	0.37225	FALSE
ENSG00000037749.12	MFAP3	0.99739	FALSE	0.537575	FALSE	0.305381	FALSE	0.74029	FALSE	0.343312	FALSE	0.90607	FALSE
ENSG00000037757.13	MRI1	0.60873	FALSE	0.324104	FALSE	0.0420265	FALSE	0.08266	FALSE	0.113215	FALSE	0.38496	FALSE
ENSG00000037897.16	METTL1	0.86503	FALSE	0.527437	FALSE	0.690711	FALSE	0.58707	FALSE	0.719358	FALSE	0.77191	FALSE
ENSG00000038002.8	AGA	0.47015	FALSE	0.482643	FALSE	0.444999	FALSE	0.41002	FALSE	0.452394	FALSE	0.27451	FALSE
ENSG00000038210.12	PI4K2B	0.01558	FALSE	0.0669637	FALSE	0.367574	FALSE	0.37606	FALSE	0.35853	FALSE	0.57222	FALSE
ENSG00000038219.12	BOD1L1	0.30114	FALSE	0.0839319	FALSE	0.109481	FALSE	0.26491	FALSE	0.904384	FALSE	0.56416	FALSE
ENSG00000038274.16	MAT2B	0.59168	FALSE	0.600824	FALSE	0.988118	FALSE	0.87701	FALSE	0.94989	FALSE	0.66818	FALSE
ENSG00000038295.7	TLL1	0.97872	FALSE	0.226458	FALSE	0.335308	FALSE	0.76775	FALSE	0.610223	FALSE	0.9546	FALSE
ENSG00000038358.14	EDC4	0.95209	FALSE	0.923564	FALSE	0.559184	FALSE	0.64721	FALSE	0.922435	FALSE	0.74074	FALSE
ENSG00000038382.19	TRIO	0.32331	FALSE	0.216505	FALSE	0.636584	FALSE	0.85534	FALSE	0.75175	FALSE	0.72669	FALSE
ENSG00000038427.15	VCAN	0.54806	FALSE	0.558399	FALSE	0.482938	FALSE	0.49719	FALSE	0.254703	FALSE	0.26093	FALSE
ENSG00000038532.15	CLEC16A	0.66961	FALSE	0.728011	FALSE	0.8623	FALSE	0.38635	FALSE	0.602349	FALSE	0.2521	FALSE
ENSG00000038945.14	MSR1	0.70196	FALSE	0.912949	FALSE	0.253879	FALSE	0.26297	FALSE	0.110159	FALSE	0.09491	FALSE
ENSG00000039068.18	CDH1	0.48336	FALSE	0.181012	FALSE	0.485641	FALSE	0.33132	FALSE	0.717542	FALSE	0.13989	FALSE
ENSG00000039123.15	MTREX	0.65356	FALSE	0.635256	FALSE	0.787849	FALSE	0.50101	FALSE	0.510618	FALSE	0.46212	FALSE
ENSG00000039139.9	DNAH5	0.91949	FALSE	0.43555	FALSE	0.751625	FALSE	0.46264	FALSE	0.418487	FALSE	0.40098	FALSE
ENSG00000039319.16	ZFYVE16	0.39098	FALSE	0.28069	FALSE	0.534687	FALSE	0.98614	FALSE	0.613365	FALSE	0.9659	FALSE
ENSG00000039523.19	RIPOR1	0.74136	FALSE	0.316675	FALSE	0.302799	FALSE	0.72146	FALSE	0.427241	FALSE	0.84339	FALSE
ENSG00000039537.13	C6	0.8973	FALSE	0.584645	FALSE	0.395224	FALSE	0.85899	FALSE	0.402667	FALSE	0.61065	FALSE
ENSG00000039560.13	RAI14	0.81375	FALSE	0.75365	FALSE	0.0373817	FALSE	0.07398	FALSE	0.927873	FALSE	0.13307	FALSE
ENSG00000039650.11	PNKP	0.24156	FALSE	0.380374	FALSE	0.139914	FALSE	0.22591	FALSE	0.192	FALSE	0.34974	FALSE
ENSG00000040199.18	PHLPP2	0.3613	FALSE	0.599745	FALSE	0.715059	FALSE	0.9905	FALSE	0.45991	FALSE	0.89193	FALSE
ENSG00000040275.16	SPDL1	0.23019	FALSE	0.116977	FALSE	0.923881	FALSE	0.81744	FALSE	0.719437	FALSE	0.58362	FALSE
ENSG00000040341.17	STAU2	0.91988	FALSE	0.507884	FALSE	0.715516	FALSE	0.95723	FALSE	0.486424	FALSE	0.77634	FALSE
ENSG00000040487.12	SLC66A1	0.68327	FALSE	0.933971	FALSE	0.720757	FALSE	0.75445	FALSE	0.412859	FALSE	0.49253	FALSE
ENSG00000040531.14	CTNS	0.683	FALSE	0.906172	FALSE	0.716873	FALSE	0.33478	FALSE	0.416619	FALSE	0.13846	FALSE
ENSG00000040608.13	RTN4R	0.29986	FALSE	0.33354	FALSE	0.852335	FALSE	0.9426	FALSE	0.707175	FALSE	0.99519	FALSE
ENSG00000040633.12	PHF23	0.57508	FALSE	0.365225	FALSE	0.602544	FALSE	0.46417	FALSE	0.337415	FALSE	0.61226	FALSE
ENSG00000040731.10	CDH10	0.84018	FALSE	0.933354	FALSE	0.991037	FALSE	0.9057	FALSE	0.906595	FALSE	0.67568	FALSE
ENSG00000040933.15	INPP4A	0.51223	FALSE	0.518529	FALSE	0.823417	FALSE	0.88633	FALSE	0.653728	FALSE	0.76129	FALSE
ENSG00000041353.9	RAB27B	0.56321	FALSE	0.586345	FALSE	0.64667	FALSE	0.95062	FALSE	0.344128	FALSE	0.85253	FALSE
ENSG00000041357.15	PSMA4	0.68601	FALSE	0.737501	FALSE	0.796902	FALSE	0.88039	FALSE	0.735242	FALSE	0.6389	FALSE
ENSG00000041515.15	MYO16	0.08211	FALSE	0.0431139	FALSE	0.9391	FALSE	0.91262	FALSE	0.839705	FALSE	0.81716	FALSE
ENSG00000041802.10	LSG1	0.76658	FALSE	0.985908	FALSE	0.607178	FALSE	0.81472	FALSE	0.958016	FALSE	0.75352	FALSE
ENSG00000041880.14	PARP3	0.1875	FALSE	0.278305	FALSE	0.387717	FALSE	0.48728	FALSE	0.222468	FALSE	0.26555	FALSE
ENSG00000041982.15	TNC	0.49222	FALSE	0.501991	FALSE	0.737222	FALSE	0.8094	FALSE	0.580914	FALSE	0.59091	FALSE
ENSG00000041988.15	THAP3	0.02836	FALSE	0.388404	FALSE	0.628438	FALSE	0.6964	FALSE	0.431059	FALSE	0.41911	FALSE
ENSG00000042062.11	RIPOR3	0.8415	FALSE	0.773803	FALSE	0.1015	FALSE	0.28007	FALSE	0.0188892	FALSE	0.10538	FALSE
ENSG00000042088.13	TDP1	0.66999	FALSE	0.896248	FALSE	0.951721	FALSE	0.48532	FALSE	0.790113	FALSE	0.44432	FALSE
ENSG00000042286.14	AIFM2	0.80751	FALSE	0.761993	FALSE	0.377668	FALSE	0.22345	FALSE	0.208688	FALSE	0.15633	FALSE
ENSG00000042304.11	C2orf83	0.26035	FALSE	0.320125	FALSE	0.684796	FALSE	0.67566	FALSE	0.706547	FALSE	0.41966	FALSE
ENSG00000042317.16	SPATA7	0.99081	FALSE	0.890883	FALSE	0.748861	FALSE	0.9414	FALSE	0.603686	FALSE	0.84136	FALSE
ENSG00000042429.11	MED17	0.92003	FALSE	0.161619	FALSE	0.349264	FALSE	0.7257	FALSE	0.459023	FALSE	0.62739	FALSE
ENSG00000042445.13	RETSAT	0.13378	FALSE	0.255329	FALSE	0.321732	FALSE	0.16517	FALSE	0.122996	FALSE	0.05016	FALSE
ENSG00000042493.15	CAPG	0.9117	FALSE	0.733798	FALSE	0.456358	FALSE	0.33097	FALSE	0.5099	FALSE	0.2572	FALSE
ENSG00000042753.11	AP2S1	0.60707	FALSE	0.555816	FALSE	0.785495	FALSE	0.94048	FALSE	0.589998	FALSE	0.78558	FALSE
ENSG00000042781.12	USH2A	0.22921	FALSE	0.550743	FALSE	0.306842	FALSE	0.35869	FALSE	0.517569	FALSE	0.31831	FALSE
ENSG00000042832.11	TG	0.71325	FALSE	0.946191	FALSE	0.730358	FALSE	0.98799	FALSE	0.511164	FALSE	0.93425	FALSE
ENSG00000042980.12	ADAM28	0.75356	FALSE	0.662663	FALSE	0.730008	FALSE	0.54925	FALSE	0.42374	FALSE	0.24608	FALSE
ENSG00000043039.6	BARX2	0.21456	FALSE	0.253178	FALSE	0.982683	FALSE	0.99358	FALSE	0.923027	FALSE	0.96219	FALSE
ENSG00000043093.13	DCUN1D1	0.28169	FALSE	0.609132	FALSE	0.197228	FALSE	0.92453	FALSE	0.759417	FALSE	0.77475	FALSE
ENSG00000043143.20	JADE2	0.3683	FALSE	0.5753	FALSE	0.903865	FALSE	0.90222	FALSE	0.637388	FALSE	0.65746	FALSE
ENSG00000043355.11	ZIC2	0.0909	FALSE	0.270006	FALSE	0.753455	FALSE	0.4899	FALSE	0.404972	FALSE	0.21832	FALSE
ENSG00000043462.11	LCP2	0.15658	FALSE	0.145622	FALSE	0.806403	FALSE	0.47782	FALSE	0.802246	FALSE	0.44648	FALSE
ENSG00000043514.16	TRIT1	0.67397	FALSE	0.337979	FALSE	0.530127	FALSE	0.77672	FALSE	0.242639	FALSE	0.61961	FALSE
ENSG00000043591.5	ADRB1	0.09298	FALSE	0.206289	FALSE	0.741788	FALSE	0.95882	FALSE	0.410779	FALSE	0.77491	FALSE
ENSG00000044090.8	CUL7	0.33934	FALSE	0.31391	FALSE	0.438124	FALSE	0.52608	FALSE	0.502235	FALSE	0.37369	FALSE
ENSG00000044115.20	CTNNA1	0.18185	FALSE	0.515657	FALSE	0.655191	FALSE	0.51119	FALSE	0.813908	FALSE	0.46093	FALSE
ENSG00000044446.11	PHKA2	0.30051	FALSE	0.20919	FALSE	0.41386	FALSE	0.30836	FALSE	0.25173	FALSE	0.28205	FALSE
ENSG00000044459.14	CNTLN	0.83236	FALSE	0.416853	FALSE	0.112308	FALSE	0.48732	FALSE	0.239597	FALSE	0.68414	FALSE
ENSG00000044524.10	EPHA3	0.58273	FALSE	0.411735	FALSE	0.718892	FALSE	0.89084	FALSE	0.430225	FALSE	0.67171	FALSE
ENSG00000044574.7	HSPA5	0.61614	FALSE	0.779858	FALSE	0.120047	FALSE	0.09657	FALSE	0.54372	FALSE	0.48881	FALSE
ENSG00000046604.12	DSG2	0.35312	FALSE	0.115218	FALSE	0.129572	FALSE	0.34996	FALSE	0.0690811	FALSE	0.2463	FALSE
ENSG00000046647.13	GEMIN8	0.73982	FALSE	0.345547	FALSE	0.325586	FALSE	0.23606	FALSE	0.956527	FALSE	0.59525	FALSE
ENSG00000046651.14	OFD1	0.11678	FALSE	0.033265	FALSE	0.678422	FALSE	0.079	FALSE	0.679625	FALSE	0.14961	FALSE
ENSG00000046653.14	GPM6B	0.88042	FALSE	0.918185	FALSE	0.344504	FALSE	0.12085	FALSE	0.904959	FALSE	0.81188	FALSE
ENSG00000046889.18	PREX2	0.46037	FALSE	0.486181	FALSE	0.522662	FALSE	0.4912	FALSE	0.568809	FALSE	0.67565	FALSE
ENSG00000047056.15	WDR37	0.5935	FALSE	0.737861	FALSE	0.554312	FALSE	0.45893	FALSE	0.543334	FALSE	0.92904	FALSE
ENSG00000047188.15	YTHDC2	0.15701	FALSE	0.0648045	FALSE	0.0985778	FALSE	0.50391	FALSE	0.467064	FALSE	0.32386	FALSE
ENSG00000047230.14	CTPS2	0.07925	FALSE	0.0196149	FALSE	0.968821	FALSE	0.99066	FALSE	0.92743	FALSE	0.89214	FALSE
ENSG00000047249.17	ATP6V1H	0.21042	FALSE	0.253229	FALSE	0.794146	FALSE	0.48208	FALSE	0.63181	FALSE	0.90169	FALSE
ENSG00000047315.15	POLR2B	0.61473	FALSE	0.663678	FALSE	0.901756	FALSE	0.74199	FALSE	0.75041	FALSE	0.88771	FALSE
ENSG00000047346.12	ATOSA	0.40108	FALSE	0.312951	FALSE	0.291036	FALSE	0.60434	FALSE	0.212581	FALSE	0.37657	FALSE
ENSG00000047365.11	ARAP2	0.02748	FALSE	0.0291883	FALSE	0.934737	FALSE	0.56005	FALSE	0.801236	FALSE	0.80954	FALSE
ENSG00000047410.13	TPR	0.6725	FALSE	0.273506	FALSE	0.78789	FALSE	0.91463	FALSE	0.682129	FALSE	0.87238	FALSE
ENSG00000047457.13	CP	0.40299	FALSE	0.448031	FALSE	0.735387	FALSE	0.58695	FALSE	0.463139	FALSE	0.41146	FALSE
ENSG00000047578.12	KATNIP	0.65067	FALSE	0.133593	FALSE	0.583967	FALSE	0.90392	FALSE	0.491394	FALSE	0.67245	FALSE
ENSG00000047579.19	DTNBP1	0.12289	FALSE	0.086695	FALSE	0.997532	FALSE	0.96737	FALSE	0.969712	FALSE	0.81148	FALSE
ENSG00000047597.6	XK	0.74844	FALSE	0.878188	FALSE	0.866738	FALSE	0.99329	FALSE	0.571276	FALSE	0.9088	FALSE
ENSG00000047617.14	ANO2	0.06231	FALSE	0.164069	FALSE	0.61429	FALSE	0.44247	FALSE	0.727073	FALSE	0.22018	FALSE
ENSG00000047621.11	C12orf4	0.40776	FALSE	0.195172	FALSE	0.341486	FALSE	0.57828	FALSE	0.129875	FALSE	0.98288	FALSE
ENSG00000047634.14	SCML1	0.00692	FALSE	0.0137901	FALSE	0.242098	FALSE	0.15584	FALSE	0.361519	FALSE	0.4195	FALSE
ENSG00000047644.18	WWC3	0.98408	FALSE	0.769064	FALSE	0.809879	FALSE	0.36722	FALSE	0.861681	FALSE	0.79693	FALSE
ENSG00000047648.21	ARHGAP6	0.85282	FALSE	0.719844	FALSE	0.851164	FALSE	0.76573	FALSE	0.57716	FALSE	0.44156	FALSE
ENSG00000047662.4	FAM184B	0.72188	FALSE	0.577397	FALSE	0.331287	FALSE	0.55753	FALSE	0.166952	FALSE	0.33456	FALSE
ENSG00000047849.21	MAP4	0.06544	FALSE	0.0623349	FALSE	0.917655	FALSE	0.64887	FALSE	0.970696	FALSE	0.83927	FALSE
ENSG00000047932.13	GOPC	0.69893	FALSE	0.869969	FALSE	0.588782	FALSE	0.9384	FALSE	0.271956	FALSE	0.72469	FALSE
ENSG00000047936.10	ROS1	0.20221	FALSE	0.169552	FALSE	0.314962	FALSE	0.28162	FALSE	0.130366	FALSE	0.11879	FALSE
ENSG00000048028.11	USP28	0.90873	FALSE	0.647164	FALSE	0.833155	FALSE	0.93491	FALSE	0.497498	FALSE	0.97289	FALSE
ENSG00000048052.21	HDAC9	0.46556	FALSE	0.561171	FALSE	0.898915	FALSE	0.82018	FALSE	0.937121	FALSE	0.54491	FALSE
ENSG00000048140.17	TSPAN17	0.48969	FALSE	0.30934	FALSE	0.671169	FALSE	0.5082	FALSE	0.448556	FALSE	0.28515	FALSE
ENSG00000048162.20	NOP16	0.1326	FALSE	0.707193	FALSE	0.92566	FALSE	0.40438	FALSE	0.918464	FALSE	0.19336	FALSE
ENSG00000048342.15	CC2D2A	0.08446	FALSE	0.474213	FALSE	0.0292955	FALSE	0.03188	FALSE	0.00343034	FALSE	0.01041	FALSE
ENSG00000048392.11	RRM2B	0.81072	FALSE	0.38102	FALSE	0.155037	FALSE	0.11763	FALSE	0.36588	FALSE	0.21643	FALSE
ENSG00000048405.9	ZNF800	0.89426	FALSE	0.39118	FALSE	0.127326	FALSE	0.33553	FALSE	0.823069	FALSE	0.97104	FALSE
ENSG00000048471.13	SNX29	0.66775	FALSE	0.123044	FALSE	0.978912	FALSE	0.55812	FALSE	0.956261	FALSE	0.3319	FALSE
ENSG00000048540.14	LMO3	0.30155	FALSE	0.230626	FALSE	0.479628	FALSE	0.54659	FALSE	0.638093	FALSE	0.62239	FALSE
ENSG00000048544.5	MRPS10	0.57279	FALSE	0.764461	FALSE	0.0274215	FALSE	0.20482	FALSE	0.43304	FALSE	0.86753	FALSE
ENSG00000048545.13	GUCA1A	0.40799	FALSE	0.392414	FALSE	0.815908	FALSE	0.69337	FALSE	0.868434	FALSE	0.56428	FALSE
ENSG00000048649.13	RSF1	0.57118	FALSE	0.222363	FALSE	0.986893	FALSE	0.28902	FALSE	0.904289	FALSE	0.61136	FALSE
ENSG00000048707.15	VPS13D	0.9265	FALSE	0.815013	FALSE	0.720536	FALSE	0.55819	FALSE	0.827659	FALSE	0.99668	FALSE
ENSG00000048740.18	CELF2	0.68996	FALSE	0.693574	FALSE	0.654859	FALSE	0.98058	FALSE	0.490424	FALSE	0.92487	FALSE
ENSG00000048828.16	FAM120A	0.4706	FALSE	0.986436	FALSE	0.183933	FALSE	0.18826	FALSE	0.525749	FALSE	0.23631	FALSE
ENSG00000048991.16	R3HDM1	0.38926	FALSE	0.240049	FALSE	0.399171	FALSE	0.98193	FALSE	0.276762	FALSE	0.8706	FALSE
ENSG00000049089.14	COL9A2	0.51834	FALSE	0.663577	FALSE	0.921556	FALSE	0.91765	FALSE	0.710243	FALSE	0.7485	FALSE
ENSG00000049130.15	KITLG	0.32184	FALSE	0.234022	FALSE	0.899277	FALSE	0.90786	FALSE	0.594776	FALSE	0.9205	FALSE
ENSG00000049167.14	ERCC8	0.54534	FALSE	0.885215	FALSE	0.385919	FALSE	0.63521	FALSE	0.901226	FALSE	0.53179	FALSE
ENSG00000049192.14	ADAMTS6	0.43988	FALSE	0.192593	FALSE	0.741955	FALSE	0.48437	FALSE	0.466602	FALSE	0.41136	FALSE
ENSG00000049239.12	H6PD	0.50012	FALSE	0.635699	FALSE	0.80052	FALSE	0.6228	FALSE	0.56166	FALSE	0.35178	FALSE
ENSG00000049245.12	VAMP3	0.3519	FALSE	0.484262	FALSE	0.834611	FALSE	0.90256	FALSE	0.944288	FALSE	0.69233	FALSE
ENSG00000049246.14	PER3	0.45593	FALSE	0.667261	FALSE	0.372479	FALSE	0.32876	FALSE	0.153031	FALSE	0.2097	FALSE
ENSG00000049283.17	EPN3	0.03328	FALSE	0.0512395	FALSE	0.839601	FALSE	0.74173	FALSE	0.594524	FALSE	0.46807	FALSE
ENSG00000049323.15	LTBP1	0.42389	FALSE	0.238207	FALSE	0.924548	FALSE	0.87003	FALSE	0.760536	FALSE	0.96238	FALSE
ENSG00000049449.9	RCN1	0.15886	FALSE	0.0959727	FALSE	0.986152	FALSE	0.97228	FALSE	0.943368	FALSE	0.81213	FALSE
ENSG00000049540.16	ELN	0.19596	FALSE	0.0473853	FALSE	0.855705	FALSE	0.75942	FALSE	0.596628	FALSE	0.59183	FALSE
ENSG00000049541.10	RFC2	0.55722	FALSE	0.215192	FALSE	0.64885	FALSE	0.92533	FALSE	0.319261	FALSE	0.70789	FALSE
ENSG00000049618.23	ARID1B	0.38909	FALSE	0.140552	FALSE	0.501174	FALSE	0.84147	FALSE	0.21414	FALSE	0.56841	FALSE
ENSG00000049656.13	CLPTM1L	0.27582	FALSE	0.453072	FALSE	0.310893	FALSE	0.63076	FALSE	0.59731	FALSE	0.50403	FALSE
ENSG00000049759.17	NEDD4L	0.61996	FALSE	0.904917	FALSE	0.678956	FALSE	0.80766	FALSE	0.446156	FALSE	0.87709	FALSE
ENSG00000049768.14	FOXP3	0.63698	FALSE	0.590089	FALSE	0.0545666	FALSE	0.05152	FALSE	0.343993	FALSE	0.15527	FALSE
ENSG00000049769.12	PPP1R3F	0.28078	FALSE	0.345448	FALSE	0.714076	FALSE	0.51618	FALSE	0.846666	FALSE	0.34035	FALSE
ENSG00000049860.13	HEXB	0.59356	FALSE	0.470956	FALSE	0.586498	FALSE	0.78385	FALSE	0.318202	FALSE	0.49981	FALSE
ENSG00000049883.14	PTCD2	0.71567	FALSE	0.591768	FALSE	0.405064	FALSE	0.93148	FALSE	0.142438	FALSE	0.72734	FALSE
ENSG00000050030.14	NEXMIF	0.49181	FALSE	0.539337	FALSE	0.915601	FALSE	0.88686	FALSE	0.824388	FALSE	0.81269	FALSE
ENSG00000050130.17	JKAMP	0.55349	FALSE	0.891709	FALSE	0.715082	FALSE	0.84466	FALSE	0.746516	FALSE	0.57345	FALSE
ENSG00000050165.17	DKK3	0.38846	FALSE	0.286718	FALSE	0.449139	FALSE	0.87026	FALSE	0.868324	FALSE	0.75562	FALSE
ENSG00000050327.14	ARHGEF5	0.74545	FALSE	0.289383	FALSE	0.83167	FALSE	0.5127	FALSE	0.564369	FALSE	0.75348	FALSE
ENSG00000050344.8	NFE2L3	0.22032	FALSE	0.668483	FALSE	0.755565	FALSE	0.31511	FALSE	0.753967	FALSE	0.28133	FALSE
ENSG00000050393.11	MCUR1	0.69178	FALSE	0.856285	FALSE	0.255687	FALSE	0.41115	FALSE	0.169484	FALSE	0.21445	FALSE
ENSG00000050405.13	LIMA1	0.73675	FALSE	0.839473	FALSE	0.97585	FALSE	0.95175	FALSE	0.873044	FALSE	0.76162	FALSE
ENSG00000050426.15	LETMD1	0.5178	FALSE	0.375403	FALSE	0.607139	FALSE	0.71631	FALSE	0.705667	FALSE	0.94516	FALSE
ENSG00000050438.16	SLC4A8	0.31339	FALSE	0.965406	FALSE	0.450099	FALSE	0.87823	FALSE	0.234457	FALSE	0.68115	FALSE
ENSG00000050555.17	LAMC3	0.50033	FALSE	0.161435	FALSE	0.0618475	FALSE	0.32313	FALSE	0.0711378	FALSE	0.20065	FALSE
ENSG00000050628.20	PTGER3	0.48009	FALSE	0.375065	FALSE	0.07624	FALSE	0.12963	FALSE	0.0483844	FALSE	0.10233	FALSE
ENSG00000050730.15	TNIP3	0.90374	FALSE	0.11137	FALSE	0.522646	FALSE	0.31213	FALSE	0.498625	FALSE	0.63901	FALSE
ENSG00000050748.17	MAPK9	0.94139	FALSE	0.865	FALSE	0.942165	FALSE	0.97445	FALSE	0.788607	FALSE	0.99689	FALSE
ENSG00000050767.16	COL23A1	0.06773	FALSE	0.00489654	FALSE	0.560432	FALSE	0.73583	FALSE	0.328207	FALSE	0.58037	FALSE
ENSG00000050820.16	BCAR1	0.49642	FALSE	0.470555	FALSE	0.917656	FALSE	0.88842	FALSE	0.783682	FALSE	0.67014	FALSE
ENSG00000051009.10	FHIP1B	0.91662	FALSE	0.503848	FALSE	0.483364	FALSE	0.779	FALSE	0.56531	FALSE	0.76109	FALSE
ENSG00000051108.14	HERPUD1	0.27139	FALSE	0.306686	FALSE	0.0187373	FALSE	0.01394	FALSE	0.523382	FALSE	0.88277	FALSE
ENSG00000051128.18	HOMER3	0.41576	FALSE	0.51265	FALSE	0.335033	FALSE	0.05768	FALSE	0.380376	FALSE	0.14102	FALSE
ENSG00000051180.16	RAD51	0.01653	FALSE	0.229007	FALSE	0.634564	FALSE	0.91661	FALSE	0.652441	FALSE	0.78661	FALSE
ENSG00000051341.13	POLQ	0.10352	FALSE	0.760814	FALSE	0.95232	FALSE	0.03217	FALSE	0.764381	FALSE	0.10436	FALSE
ENSG00000051382.8	PIK3CB	0.56689	FALSE	0.653996	FALSE	0.691482	FALSE	0.69632	FALSE	0.393972	FALSE	0.47889	FALSE
ENSG00000051523.10	CYBA	0.86876	FALSE	0.933462	FALSE	0.84838	FALSE	0.71131	FALSE	0.639668	FALSE	0.39621	FALSE
ENSG00000051596.9	THOC3	0.28037	FALSE	0.893779	FALSE	0.453439	FALSE	0.66976	FALSE	0.452741	FALSE	0.64714	FALSE
ENSG00000051620.10	HEBP2	0.83	FALSE	0.795793	FALSE	0.635842	FALSE	0.45857	FALSE	0.374729	FALSE	0.22391	FALSE
ENSG00000051825.14	MPHOSPH9	0.32858	FALSE	0.849032	FALSE	0.972881	FALSE	0.79472	FALSE	0.875639	FALSE	0.63804	FALSE
ENSG00000052126.14	PLEKHA5	0.54363	FALSE	0.537664	FALSE	0.999534	FALSE	0.99807	FALSE	0.987299	FALSE	0.95124	FALSE
ENSG00000052344.15	PRSS8	0.04589	FALSE	0.158909	FALSE	0.684827	FALSE	0.71457	FALSE	0.795488	FALSE	0.49088	FALSE
ENSG00000052723.11	SIKE1	0.97789	FALSE	0.92973	FALSE	0.28312	FALSE	0.6505	FALSE	0.90766	FALSE	0.83848	FALSE
ENSG00000052749.13	RRP12	0.71754	FALSE	0.362852	FALSE	0.697082	FALSE	0.36445	FALSE	0.783916	FALSE	0.95236	FALSE
ENSG00000052795.12	FNIP2	0.85042	FALSE	0.454878	FALSE	0.0135463	FALSE	0.25156	FALSE	0.0208793	FALSE	0.55024	FALSE
ENSG00000052802.12	MSMO1	0.10938	FALSE	0.152325	FALSE	0.292794	FALSE	0.56773	FALSE	0.948093	FALSE	0.64364	FALSE
ENSG00000052841.14	TTC17	0.57452	FALSE	0.25883	FALSE	0.611603	FALSE	0.92531	FALSE	0.299301	FALSE	0.72452	FALSE
ENSG00000053108.16	FSTL4	0.9778	FALSE	0.729972	FALSE	0.664086	FALSE	0.58033	FALSE	0.375422	FALSE	0.54197	FALSE
ENSG00000053254.15	FOXN3	0.36909	FALSE	0.833654	FALSE	0.885456	FALSE	0.59403	FALSE	0.774258	FALSE	0.31126	FALSE
ENSG00000053328.8	METTL24	0.28954	FALSE	0.380439	FALSE	0.631693	FALSE	0.70532	FALSE	0.340699	FALSE	0.51847	FALSE
ENSG00000053371.12	AKR7A2	0.47365	FALSE	0.979361	FALSE	0.281409	FALSE	0.17342	FALSE	0.0849617	FALSE	0.04382	FALSE
ENSG00000053372.4	MRTO4	0.24421	FALSE	0.445139	FALSE	0.87287	FALSE	0.80947	FALSE	0.604244	FALSE	0.527	FALSE
ENSG00000053438.9	NNAT	0.21144	FALSE	0.166809	FALSE	0.702264	FALSE	0.85534	FALSE	0.883727	FALSE	0.9061	FALSE
ENSG00000053501.12	USE1	0.52362	FALSE	0.941805	FALSE	0.719926	FALSE	0.69892	FALSE	0.493564	FALSE	0.48256	FALSE
ENSG00000053524.12	MCF2L2	0.22286	FALSE	0.194607	FALSE	0.137236	FALSE	0.11357	FALSE	0.170313	FALSE	0.16133	FALSE
ENSG00000053702.14	NRIP2	0.93191	FALSE	0.698226	FALSE	0.811783	FALSE	0.62564	FALSE	0.644122	FALSE	0.39892	FALSE
ENSG00000053747.16	LAMA3	0.48285	FALSE	0.781072	FALSE	0.977354	FALSE	0.81789	FALSE	0.828072	FALSE	0.54154	FALSE
ENSG00000053770.11	AP5M1	0.23052	FALSE	0.224749	FALSE	0.414879	FALSE	0.89142	FALSE	0.63723	FALSE	0.88234	FALSE
ENSG00000053900.10	ANAPC4	0.83571	FALSE	0.827151	FALSE	0.718826	FALSE	0.95426	FALSE	0.627064	FALSE	0.89135	FALSE
ENSG00000053918.16	KCNQ1	0.98558	FALSE	0.973293	FALSE	0.944275	FALSE	0.98323	FALSE	0.977605	FALSE	0.98862	FALSE
ENSG00000054116.11	TRAPPC3	0.43059	FALSE	0.439299	FALSE	0.486335	FALSE	0.72189	FALSE	0.339058	FALSE	0.76818	FALSE
ENSG00000054118.14	THRAP3	0.59585	FALSE	0.966628	FALSE	0.472952	FALSE	0.92584	FALSE	0.737607	FALSE	0.95508	FALSE
ENSG00000054148.17	PHPT1	0.42106	FALSE	0.840011	FALSE	0.667131	FALSE	0.39148	FALSE	0.864753	FALSE	0.98164	FALSE
ENSG00000054179.11	ENTPD2	0.98193	FALSE	0.965167	FALSE	0.773739	FALSE	0.57468	FALSE	0.876083	FALSE	0.8919	FALSE
ENSG00000054219.10	LY75	0.35012	FALSE	0.125135	FALSE	0.97398	FALSE	0.9092	FALSE	0.868336	FALSE	0.70439	FALSE
ENSG00000054267.21	ARID4B	0.6717	FALSE	0.402831	FALSE	0.75331	FALSE	0.87678	FALSE	0.603312	FALSE	0.99325	FALSE
ENSG00000054277.13	OPN3	0.55035	FALSE	0.610283	FALSE	0.615227	FALSE	0.76571	FALSE	0.416862	FALSE	0.5899	FALSE
ENSG00000054282.15	SDCCAG8	0.00861	FALSE	0.012128	FALSE	0.216132	FALSE	0.82424	FALSE	0.503999	FALSE	0.85241	FALSE
ENSG00000054356.13	PTPRN	0.44648	FALSE	0.24055	FALSE	0.602973	FALSE	0.61526	FALSE	0.46053	FALSE	0.84966	FALSE
ENSG00000054392.12	HHAT	0.0882	FALSE	0.19852	FALSE	0.0914381	FALSE	0.25287	FALSE	0.391262	FALSE	0.70256	FALSE
ENSG00000054523.17	KIF1B	0.69117	FALSE	0.695344	FALSE	0.67387	FALSE	0.71759	FALSE	0.902393	FALSE	0.55804	FALSE
ENSG00000054598.7	FOXC1	0.01783	FALSE	0.0183359	FALSE	0.287929	FALSE	0.36669	FALSE	0.337522	FALSE	0.33076	FALSE
ENSG00000054611.13	TBC1D22A	0.60921	FALSE	0.53476	FALSE	0.767507	FALSE	0.89853	FALSE	0.515243	FALSE	0.84776	FALSE
ENSG00000054654.16	SYNE2	0.43679	FALSE	0.383069	FALSE	0.746926	FALSE	0.86004	FALSE	0.886563	FALSE	0.60768	FALSE
ENSG00000054690.13	PLEKHH1	0.1347	FALSE	0.0977105	FALSE	0.935017	FALSE	0.93504	FALSE	0.792104	FALSE	0.87712	FALSE
ENSG00000054793.13	ATP9A	0.60668	FALSE	0.803419	FALSE	0.760472	FALSE	0.97344	FALSE	0.493882	FALSE	0.99501	FALSE
ENSG00000054803.3	CBLN4	0.1447	FALSE	0.109493	FALSE	0.837618	FALSE	0.96101	FALSE	0.534492	FALSE	0.77503	FALSE
ENSG00000054938.15	CHRDL2	0.35372	FALSE	0.361036	FALSE	0.961757	FALSE	0.87398	FALSE	0.956605	FALSE	0.59342	FALSE
ENSG00000054965.10	FAM168A	0.17654	FALSE	0.0403914	FALSE	0.344214	FALSE	0.91809	FALSE	0.627597	FALSE	0.70044	FALSE
ENSG00000054967.12	RELT	0.73319	FALSE	0.847754	FALSE	0.363716	FALSE	0.24304	FALSE	0.770464	FALSE	0.94946	FALSE
ENSG00000054983.16	GALC	0.48278	FALSE	0.397506	FALSE	0.655235	FALSE	0.19839	FALSE	0.89329	FALSE	0.64087	FALSE
ENSG00000055044.10	NOP58	0.91894	FALSE	0.879351	FALSE	0.938175	FALSE	0.95184	FALSE	0.689087	FALSE	0.93164	FALSE
ENSG00000055070.16	SZRD1	0.07781	FALSE	0.512209	FALSE	0.619731	FALSE	0.13615	FALSE	0.369832	FALSE	0.10412	FALSE
ENSG00000055118.14	KCNH2	0.16923	FALSE	0.0378263	FALSE	0.942764	FALSE	0.72751	FALSE	0.926898	FALSE	0.74609	FALSE
ENSG00000055130.15	CUL1	0.39452	FALSE	0.454634	FALSE	0.890516	FALSE	0.98965	FALSE	0.625224	FALSE	0.89489	FALSE
ENSG00000055147.18	FAM114A2	0.57928	FALSE	0.630539	FALSE	0.592624	FALSE	0.79785	FALSE	0.306565	FALSE	0.53408	FALSE
ENSG00000055163.19	CYFIP2	0.98436	FALSE	0.676748	FALSE	0.888735	FALSE	0.62725	FALSE	0.782474	FALSE	0.98698	FALSE
ENSG00000055208.18	TAB2	0.74438	FALSE	0.605623	FALSE	0.981716	FALSE	0.79242	FALSE	0.930795	FALSE	0.58391	FALSE
ENSG00000055211.13	GINM1	0.95154	FALSE	0.80379	FALSE	0.600198	FALSE	0.57953	FALSE	0.689282	FALSE	0.78916	FALSE
ENSG00000055332.17	EIF2AK2	0.97908	FALSE	0.696485	FALSE	0.322748	FALSE	0.41321	FALSE	0.29957	FALSE	0.27719	FALSE
ENSG00000055483.19	USP36	0.91828	FALSE	0.46804	FALSE	0.879881	FALSE	0.96854	FALSE	0.902158	FALSE	0.87834	FALSE
ENSG00000055609.17	KMT2C	0.21115	FALSE	0.450691	FALSE	0.800094	FALSE	0.90587	FALSE	0.992153	FALSE	0.96137	FALSE
ENSG00000055732.12	MCOLN3	0.00313	FALSE	0.00326753	FALSE	0.688744	FALSE	0.61299	FALSE	0.510901	FALSE	0.45816	FALSE
ENSG00000055813.5	CCDC85A	0.42733	FALSE	0.329137	FALSE	0.982288	FALSE	0.98481	FALSE	0.871791	FALSE	0.91384	FALSE
ENSG00000055917.15	PUM2	0.87355	FALSE	0.561776	FALSE	0.0723487	FALSE	0.78155	FALSE	0.149979	FALSE	0.54415	FALSE
ENSG00000055950.16	MRPL43	0.5312	FALSE	0.722419	FALSE	0.56358	FALSE	0.5388	FALSE	0.32562	FALSE	0.31617	FALSE
ENSG00000055955.15	ITIH4	0.73809	FALSE	0.893108	FALSE	0.930368	FALSE	0.84851	FALSE	0.760661	FALSE	0.70981	FALSE
ENSG00000056050.6	HPF1	0.95201	FALSE	0.949593	FALSE	0.814139	FALSE	0.91039	FALSE	0.981053	FALSE	0.78669	FALSE
ENSG00000056097.15	ZFR	0.37457	FALSE	0.402788	FALSE	0.2364	FALSE	0.63543	FALSE	0.25085	FALSE	0.55252	FALSE
ENSG00000056277.15	ZNF280C	0.58277	FALSE	0.67687	FALSE	0.455089	FALSE	0.83375	FALSE	0.202103	FALSE	0.57077	FALSE
ENSG00000056291.17	NPFFR2	0.12128	FALSE	0.0941073	FALSE	0.992821	FALSE	0.93422	FALSE	0.905769	FALSE	0.99254	FALSE
ENSG00000056487.15	PHF21B	0.84255	FALSE	0.64022	FALSE	0.0913329	FALSE	0.30415	FALSE	0.0758151	FALSE	0.29073	FALSE
ENSG00000056558.10	TRAF1	0.02002	FALSE	0.00123156	FALSE	0.554341	FALSE	0.6673	FALSE	0.755343	FALSE	0.735	FALSE
ENSG00000056586.15	RC3H2	0.63631	FALSE	0.98549	FALSE	0.0921426	FALSE	0.74716	FALSE	0.195556	FALSE	0.74039	FALSE
ENSG00000056736.9	IL17RB	0.24134	FALSE	0.240494	FALSE	0.424772	FALSE	0.5062	FALSE	0.777717	FALSE	0.60113	FALSE
ENSG00000056972.18	TRAF3IP2	0.1048	FALSE	0.201627	FALSE	0.779602	FALSE	0.5394	FALSE	0.500153	FALSE	0.29183	FALSE
ENSG00000056998.19	GYG2	0.47548	FALSE	0.64517	FALSE	0.705201	FALSE	0.51738	FALSE	0.858416	FALSE	0.63051	FALSE
ENSG00000057019.15	DCBLD2	0.44337	FALSE	0.566815	FALSE	0.292536	FALSE	0.54619	FALSE	0.317477	FALSE	0.90754	FALSE
ENSG00000057252.12	SOAT1	0.52026	FALSE	0.613586	FALSE	0.123502	FALSE	0.22436	FALSE	0.90232	FALSE	0.88605	FALSE
ENSG00000057294.14	PKP2	0.07681	FALSE	0.0257437	FALSE	0.253766	FALSE	0.21781	FALSE	0.264602	FALSE	0.35142	FALSE
ENSG00000057468.6	MSH4	0.90182	FALSE	0.922897	FALSE	0.320148	FALSE	0.37372	FALSE	0.235971	FALSE	0.31151	FALSE
ENSG00000057593.13	F7	0.17145	FALSE	0.088202	FALSE	0.839092	FALSE	0.79552	FALSE	0.585324	FALSE	0.74143	FALSE
ENSG00000057608.16	GDI2	0.31737	FALSE	0.56225	FALSE	0.470579	FALSE	0.4951	FALSE	0.890106	FALSE	0.54504	FALSE
ENSG00000057657.16	PRDM1	0.81568	FALSE	0.805265	FALSE	0.234903	FALSE	0.61755	FALSE	0.426077	FALSE	0.99499	FALSE
ENSG00000057663.15	ATG5	0.51103	FALSE	0.541128	FALSE	0.477892	FALSE	0.48291	FALSE	0.446154	FALSE	0.6504	FALSE
ENSG00000057704.12	TMCC3	0.31651	FALSE	0.351294	FALSE	0.65689	FALSE	0.47327	FALSE	0.763991	FALSE	0.95609	FALSE
ENSG00000057757.9	PITHD1	0.72554	FALSE	0.736607	FALSE	0.765023	FALSE	0.9603	FALSE	0.480256	FALSE	0.78534	FALSE
ENSG00000057935.13	MTA3	0.41297	FALSE	0.0984608	FALSE	0.956131	FALSE	0.99547	FALSE	0.86009	FALSE	0.94853	FALSE
ENSG00000058056.8	USP13	0.32519	FALSE	0.333368	FALSE	0.757452	FALSE	0.88887	FALSE	0.793196	FALSE	0.96214	FALSE
ENSG00000058063.15	ATP11B	0.99599	FALSE	0.621777	FALSE	0.107408	FALSE	0.22802	FALSE	0.136165	FALSE	0.28781	FALSE
ENSG00000058091.16	CDK14	0.85465	FALSE	0.831355	FALSE	0.726616	FALSE	0.95833	FALSE	0.487233	FALSE	0.81584	FALSE
ENSG00000058262.9	SEC61A1	0.61154	FALSE	0.443112	FALSE	0.173198	FALSE	0.24212	FALSE	0.701923	FALSE	0.97599	FALSE
ENSG00000058272.18	PPP1R12A	0.76192	FALSE	0.965447	FALSE	0.3781	FALSE	0.74558	FALSE	0.17557	FALSE	0.76799	FALSE
ENSG00000058335.15	RASGRF1	0.39123	FALSE	0.505561	FALSE	0.722693	FALSE	0.74307	FALSE	0.662794	FALSE	0.86246	FALSE
ENSG00000058404.19	CAMK2B	0.37175	FALSE	0.521846	FALSE	0.876868	FALSE	0.95398	FALSE	0.782363	FALSE	0.98661	FALSE
ENSG00000058453.16	CROCC	0.84193	FALSE	0.9912	FALSE	0.0774856	FALSE	0.13195	FALSE	0.257581	FALSE	0.31575	FALSE
ENSG00000058600.15	POLR3E	0.49867	FALSE	0.806014	FALSE	0.748867	FALSE	0.27365	FALSE	0.633117	FALSE	0.13972	FALSE
ENSG00000058668.14	ATP2B4	0.51654	FALSE	0.505472	FALSE	0.834854	FALSE	0.95818	FALSE	0.546005	FALSE	0.83486	FALSE
ENSG00000058673.16	ZC3H11A	0.78888	FALSE	0.568422	FALSE	0.814818	FALSE	0.97322	FALSE	0.499701	FALSE	0.82237	FALSE
ENSG00000058729.10	RIOK2	0.23739	FALSE	0.883703	FALSE	0.973887	FALSE	0.70454	FALSE	0.947264	FALSE	0.80252	FALSE
ENSG00000058799.14	YIPF1	0.28037	FALSE	0.81132	FALSE	0.365171	FALSE	0.18638	FALSE	0.947636	FALSE	0.51035	FALSE
ENSG00000058804.11	NDC1	0.72208	FALSE	0.483509	FALSE	0.064748	FALSE	0.11744	FALSE	0.32093	FALSE	0.33538	FALSE
ENSG00000058866.14	DGKG	0.69325	FALSE	0.662259	FALSE	0.530979	FALSE	0.84272	FALSE	0.416251	FALSE	0.56355	FALSE
ENSG00000059122.16	FLYWCH1	0.20916	FALSE	0.134577	FALSE	0.283673	FALSE	0.31925	FALSE	0.205638	FALSE	0.38219	FALSE
ENSG00000059145.18	UNKL	0.14875	FALSE	0.376966	FALSE	0.442236	FALSE	0.35921	FALSE	0.606142	FALSE	0.86874	FALSE
ENSG00000059377.16	TBXAS1	0.88626	FALSE	0.940422	FALSE	0.895207	FALSE	0.74388	FALSE	0.66424	FALSE	0.53959	FALSE
ENSG00000059378.12	PARP12	0.38716	FALSE	0.899591	FALSE	0.0981675	FALSE	0.38663	FALSE	0.0695705	FALSE	0.22251	FALSE
ENSG00000059573.8	ALDH18A1	0.86849	FALSE	0.725065	FALSE	0.907388	FALSE	0.91927	FALSE	0.786849	FALSE	0.719	FALSE
ENSG00000059588.9	TARBP1	0.32388	FALSE	0.413957	FALSE	0.32788	FALSE	0.5331	FALSE	0.142359	FALSE	0.2736	FALSE
ENSG00000059691.11	GATB	0.70629	FALSE	0.600438	FALSE	0.62244	FALSE	0.85951	FALSE	0.370305	FALSE	0.58139	FALSE
ENSG00000059728.10	MXD1	0.17706	FALSE	0.809248	FALSE	0.237234	FALSE	0.11037	FALSE	0.859382	FALSE	0.82241	FALSE
ENSG00000059758.7	CDK17	0.85129	FALSE	0.690589	FALSE	0.204911	FALSE	0.4784	FALSE	0.200082	FALSE	0.79786	FALSE
ENSG00000059769.19	DNAJC25	0.41291	FALSE	0.341222	FALSE	0.933773	FALSE	0.75878	FALSE	0.733166	FALSE	0.49967	FALSE
ENSG00000059804.15	SLC2A3	0.59347	FALSE	0.571821	FALSE	0.291449	FALSE	0.78924	FALSE	0.160437	FALSE	0.74116	FALSE
ENSG00000059915.16	PSD	0.03745	FALSE	0.0248937	FALSE	0.938045	FALSE	0.82163	FALSE	0.860594	FALSE	0.54764	FALSE
ENSG00000060069.16	CTDP1	0.17314	FALSE	0.726895	FALSE	0.546203	FALSE	0.46477	FALSE	0.553016	FALSE	0.80627	FALSE
ENSG00000060138.12	YBX3	0.45906	FALSE	0.470329	FALSE	0.425014	FALSE	0.36586	FALSE	0.541749	FALSE	0.57522	FALSE
ENSG00000060140.8	STYK1	0.06077	FALSE	0.0985944	FALSE	0.839937	FALSE	0.90072	FALSE	0.587616	FALSE	0.98307	FALSE
ENSG00000060237.16	WNK1	0.2265	FALSE	0.131269	FALSE	0.819504	FALSE	0.94589	FALSE	0.619034	FALSE	0.97069	FALSE
ENSG00000060339.13	CCAR1	0.39865	FALSE	0.708884	FALSE	0.334492	FALSE	0.51859	FALSE	0.539127	FALSE	0.51665	FALSE
ENSG00000060491.16	OGFR	0.18841	FALSE	0.38332	FALSE	0.0470354	FALSE	0.02924	FALSE	0.367699	FALSE	0.10698	FALSE
ENSG00000060558.3	GNA15	0.66859	FALSE	0.16519	FALSE	0.968957	FALSE	0.85634	FALSE	0.963525	FALSE	0.80727	FALSE
ENSG00000060566.13	CREB3L3	0.81122	FALSE	0.637505	FALSE	0.935454	FALSE	0.36455	FALSE	0.843198	FALSE	0.20121	FALSE
ENSG00000060642.10	PIGV	0.15584	FALSE	0.843914	FALSE	0.349521	FALSE	0.56806	FALSE	0.382039	FALSE	0.32745	FALSE
ENSG00000060656.19	PTPRU	0.30304	FALSE	0.689975	FALSE	0.584128	FALSE	0.6449	FALSE	0.403736	FALSE	0.46423	FALSE
ENSG00000060688.12	SNRNP40	0.23831	FALSE	0.148102	FALSE	0.977887	FALSE	0.66791	FALSE	0.859448	FALSE	0.54612	FALSE
ENSG00000060709.15	RIMBP2	0.77428	FALSE	0.370485	FALSE	0.681877	FALSE	0.64136	FALSE	0.368108	FALSE	0.43266	FALSE
ENSG00000060718.21	COL11A1	0.98466	FALSE	0.321819	FALSE	0.725521	FALSE	0.49712	FALSE	0.721001	FALSE	0.8133	FALSE
ENSG00000060749.15	QSER1	0.49849	FALSE	0.241987	FALSE	0.691215	FALSE	0.6924	FALSE	0.815306	FALSE	0.39221	FALSE
ENSG00000060762.18	MPC1	0.92818	FALSE	0.805449	FALSE	0.333985	FALSE	0.3935	FALSE	0.939714	FALSE	0.71717	FALSE
ENSG00000060971.17	ACAA1	0.97487	FALSE	0.942381	FALSE	0.266596	FALSE	0.27593	FALSE	0.121496	FALSE	0.15518	FALSE
ENSG00000060982.14	BCAT1	0.72674	FALSE	0.575553	FALSE	0.542081	FALSE	0.70914	FALSE	0.252216	FALSE	0.40939	FALSE
ENSG00000061273.17	HDAC7	0.99691	FALSE	0.443579	FALSE	0.936368	FALSE	0.76767	FALSE	0.711387	FALSE	0.93284	FALSE
ENSG00000061337.15	LZTS1	0.13432	FALSE	0.157472	FALSE	0.7392	FALSE	0.82926	FALSE	0.850409	FALSE	0.90113	FALSE
ENSG00000061455.10	PRDM6	0.03051	FALSE	0.011246	FALSE	0.584434	FALSE	0.43285	FALSE	0.486015	FALSE	0.69464	FALSE
ENSG00000061492.11	WNT8A	0.41807	FALSE	0.432138	FALSE	0.331432	FALSE	0.27964	FALSE	0.168514	FALSE	0.16015	FALSE
ENSG00000061656.9	SPAG4	0.03523	FALSE	0.123787	FALSE	0.436895	FALSE	0.84298	FALSE	0.47294	FALSE	0.79848	FALSE
ENSG00000061676.14	NCKAP1	0.60796	FALSE	0.304764	FALSE	0.425593	FALSE	0.72902	FALSE	0.379962	FALSE	0.72964	FALSE
ENSG00000061794.12	MRPS35	0.94756	FALSE	0.77106	FALSE	0.273035	FALSE	0.10305	FALSE	0.601386	FALSE	0.85069	FALSE
ENSG00000061918.12	GUCY1B1	0.66645	FALSE	0.655511	FALSE	0.794615	FALSE	0.93047	FALSE	0.476159	FALSE	0.76699	FALSE
ENSG00000061936.9	SFSWAP	0.74739	FALSE	0.277812	FALSE	0.410985	FALSE	0.82409	FALSE	0.578526	FALSE	0.53607	FALSE
ENSG00000061938.17	TNK2	0.64633	FALSE	0.0473768	FALSE	0.0701977	FALSE	0.59517	FALSE	0.335979	FALSE	0.69266	FALSE
ENSG00000061987.15	MON2	0.60387	FALSE	0.0682996	FALSE	0.531535	FALSE	0.8175	FALSE	0.35422	FALSE	0.67005	FALSE
ENSG00000062038.13	CDH3	0.32639	FALSE	0.840741	FALSE	0.507416	FALSE	0.62019	FALSE	0.623488	FALSE	0.77844	FALSE
ENSG00000062096.14	ARSF	0.80439	FALSE	0.612291	FALSE	0.971591	FALSE	0.95784	FALSE	0.829951	FALSE	0.93139	FALSE
ENSG00000062194.15	GPBP1	0.60325	FALSE	0.104822	FALSE	0.89123	FALSE	0.87958	FALSE	0.631236	FALSE	0.62113	FALSE
ENSG00000062282.14	DGAT2	0.59907	FALSE	0.864542	FALSE	0.861545	FALSE	0.91945	FALSE	0.871363	FALSE	0.665	FALSE
ENSG00000062370.16	ZNF112	0.82549	FALSE	0.474944	FALSE	0.870207	FALSE	0.63582	FALSE	0.707822	FALSE	0.34004	FALSE
ENSG00000062485.18	CS	0.31871	FALSE	0.244471	FALSE	0.913469	FALSE	0.57998	FALSE	0.979577	FALSE	0.99882	FALSE
ENSG00000062524.15	LTK	0.20033	FALSE	0.159887	FALSE	0.77847	FALSE	0.84227	FALSE	0.719176	FALSE	0.99084	FALSE
ENSG00000062582.13	MRPS24	0.28019	FALSE	0.139129	FALSE	0.805694	FALSE	0.69851	FALSE	0.597118	FALSE	0.43155	FALSE
ENSG00000062598.17	ELMO2	0.90873	FALSE	0.678105	FALSE	0.781785	FALSE	0.60335	FALSE	0.491931	FALSE	0.94765	FALSE
ENSG00000062650.18	WAPL	0.7992	FALSE	0.944926	FALSE	0.265176	FALSE	0.86002	FALSE	0.574222	FALSE	0.98161	FALSE
ENSG00000062716.12	VMP1	0.71121	FALSE	0.676382	FALSE	0.044904	FALSE	0.2374	FALSE	0.312755	FALSE	0.48647	FALSE
ENSG00000062725.9	APPBP2	0.77803	FALSE	0.581976	FALSE	0.711574	FALSE	0.89562	FALSE	0.750349	FALSE	0.66861	FALSE
ENSG00000062822.13	POLD1	0.5569	FALSE	0.639956	FALSE	0.91856	FALSE	0.45917	FALSE	0.74362	FALSE	0.21688	FALSE
ENSG00000063015.19	SEZ6	0.41086	FALSE	0.652683	FALSE	0.824501	FALSE	0.92101	FALSE	0.514418	FALSE	0.93911	FALSE
ENSG00000063046.17	EIF4B	0.19048	FALSE	0.107799	FALSE	0.389196	FALSE	0.57532	FALSE	0.781422	FALSE	0.97641	FALSE
ENSG00000063127.15	SLC6A16	0.9526	FALSE	0.407894	FALSE	0.131932	FALSE	0.02201	FALSE	0.0425736	FALSE	0.04118	FALSE
ENSG00000063169.10	BICRA	0.90147	FALSE	0.797736	FALSE	0.255914	FALSE	0.27453	FALSE	0.569812	FALSE	0.68616	FALSE
ENSG00000063176.15	SPHK2	0.20637	FALSE	0.102873	FALSE	0.0970163	FALSE	0.1709	FALSE	0.0200255	FALSE	0.10282	FALSE
ENSG00000063177.12	RPL18	0.6215	FALSE	0.349245	FALSE	0.672508	FALSE	0.60564	FALSE	0.55473	FALSE	0.63033	FALSE
ENSG00000063180.8	CA11	0.34234	FALSE	0.237875	FALSE	0.456961	FALSE	0.71409	FALSE	0.298333	FALSE	0.66591	FALSE
ENSG00000063241.7	ISOC2	0.97709	FALSE	0.602886	FALSE	0.929289	FALSE	0.85012	FALSE	0.723184	FALSE	0.57237	FALSE
ENSG00000063244.12	U2AF2	0.182	FALSE	0.367289	FALSE	0.806246	FALSE	0.57202	FALSE	0.908342	FALSE	0.63943	FALSE
ENSG00000063245.14	EPN1	0.14996	FALSE	0.0646469	FALSE	0.300819	FALSE	0.50294	FALSE	0.394285	FALSE	0.42225	FALSE
ENSG00000063322.13	MED29	0.93877	FALSE	0.748458	FALSE	0.898816	FALSE	0.65307	FALSE	0.805632	FALSE	0.34823	FALSE
ENSG00000063438.16	AHRR	0.04297	FALSE	0.571543	FALSE	0.465564	FALSE	0.63192	FALSE	0.418809	FALSE	0.45217	FALSE
ENSG00000063587.14	ZNF275	0.49529	FALSE	0.311663	FALSE	0.473657	FALSE	0.51423	FALSE	0.614093	FALSE	0.62416	FALSE
ENSG00000063601.16	MTMR1	0.89923	FALSE	0.928415	FALSE	0.301146	FALSE	0.58624	FALSE	0.165633	FALSE	0.6823	FALSE
ENSG00000063660.8	GPC1	0.09007	FALSE	0.0532556	FALSE	0.0911981	FALSE	0.16163	FALSE	0.0681299	FALSE	0.15723	FALSE
ENSG00000063761.15	ADCK1	0.67129	FALSE	0.741608	FALSE	0.998724	FALSE	0.73877	FALSE	0.97503	FALSE	0.78238	FALSE
ENSG00000063854.12	HAGH	0.40437	FALSE	0.39967	FALSE	0.743433	FALSE	0.82933	FALSE	0.516871	FALSE	0.99213	FALSE
ENSG00000063978.15	RNF4	0.19423	FALSE	0.410686	FALSE	0.718135	FALSE	0.5637	FALSE	0.929089	FALSE	0.50293	FALSE
ENSG00000064012.21	CASP8	0.64427	FALSE	0.395727	FALSE	0.776353	FALSE	0.43853	FALSE	0.631028	FALSE	0.23816	FALSE
ENSG00000064042.17	LIMCH1	0.53184	FALSE	0.259874	FALSE	0.63926	FALSE	0.30776	FALSE	0.590859	FALSE	0.78623	FALSE
ENSG00000064102.14	INTS13	0.70023	FALSE	0.449845	FALSE	0.939828	FALSE	0.2125	FALSE	0.745912	FALSE	0.09925	FALSE
ENSG00000064115.10	TM7SF3	0.74238	FALSE	0.157652	FALSE	0.672056	FALSE	0.98036	FALSE	0.687914	FALSE	0.86035	FALSE
ENSG00000064199.6	SPA17	0.95149	FALSE	0.903692	FALSE	0.790872	FALSE	0.61438	FALSE	0.540662	FALSE	0.35733	FALSE
ENSG00000064201.15	TSPAN32	0.05412	FALSE	0.0133116	FALSE	0.273942	FALSE	0.35851	FALSE	0.140567	FALSE	0.24417	FALSE
ENSG00000064205.10	CCN5	0.65327	FALSE	0.503841	FALSE	0.0128126	FALSE	0.05519	FALSE	0.936325	FALSE	0.83644	FALSE
ENSG00000064218.4	DMRT3	0.02817	FALSE	0.0370282	FALSE	0.808902	FALSE	0.7943	FALSE	0.867718	FALSE	0.92083	FALSE
ENSG00000064225.12	ST3GAL6	0.3042	FALSE	0.543307	FALSE	0.381739	FALSE	0.08528	FALSE	0.713466	FALSE	0.67975	FALSE
ENSG00000064270.12	ATP2C2	0.90751	FALSE	0.662302	FALSE	0.291174	FALSE	0.27127	FALSE	0.158646	FALSE	0.14177	FALSE
ENSG00000064300.8	NGFR	0.38784	FALSE	0.277108	FALSE	0.262205	FALSE	0.40424	FALSE	0.466139	FALSE	0.48942	FALSE
ENSG00000064309.14	CDON	0.23568	FALSE	0.471572	FALSE	0.823129	FALSE	0.67319	FALSE	0.739484	FALSE	0.71871	FALSE
ENSG00000064313.11	TAF2	0.60856	FALSE	0.733565	FALSE	0.196306	FALSE	0.8758	FALSE	0.400358	FALSE	0.69504	FALSE
ENSG00000064393.15	HIPK2	0.10121	FALSE	0.101929	FALSE	0.970907	FALSE	0.94735	FALSE	0.932922	FALSE	0.99907	FALSE
ENSG00000064419.13	TNPO3	0.55476	FALSE	0.694098	FALSE	0.533471	FALSE	0.86549	FALSE	0.242057	FALSE	0.74389	FALSE
ENSG00000064489.22	BORCS8-MEF2B	0.14514	FALSE	0.100223	FALSE	0.697661	FALSE	0.96055	FALSE	0.645194	FALSE	0.79462	FALSE
ENSG00000064490.13	RFXANK	0.63844	FALSE	0.817691	FALSE	0.453412	FALSE	0.57999	FALSE	0.288216	FALSE	0.85559	FALSE
ENSG00000064545.14	TMEM161A	0.5091	FALSE	0.957598	FALSE	0.920218	FALSE	0.87726	FALSE	0.67102	FALSE	0.62739	FALSE
ENSG00000064547.13	LPAR2	0.58416	FALSE	0.583541	FALSE	0.112671	FALSE	0.09804	FALSE	0.144805	FALSE	0.23916	FALSE
ENSG00000064601.18	CTSA	0.35797	FALSE	0.798647	FALSE	0.477292	FALSE	0.832	FALSE	0.435296	FALSE	0.9327	FALSE
ENSG00000064607.16	SUGP2	0.54143	FALSE	0.122089	FALSE	0.853278	FALSE	0.89709	FALSE	0.601998	FALSE	0.85043	FALSE
ENSG00000064651.13	SLC12A2	0.37014	FALSE	0.35492	FALSE	0.312949	FALSE	0.4061	FALSE	0.70127	FALSE	0.98982	FALSE
ENSG00000064652.10	SNX24	0.73873	FALSE	0.637799	FALSE	0.446687	FALSE	0.66091	FALSE	0.670524	FALSE	0.44	FALSE
ENSG00000064655.18	EYA2	0.26331	FALSE	0.432508	FALSE	0.107197	FALSE	0.20071	FALSE	0.0543432	FALSE	0.07968	FALSE
ENSG00000064666.14	CNN2	0.76169	FALSE	0.820673	FALSE	0.567212	FALSE	0.32025	FALSE	0.879856	FALSE	0.94015	FALSE
ENSG00000064687.12	ABCA7	0.64394	FALSE	0.534962	FALSE	0.968168	FALSE	0.95129	FALSE	0.853571	FALSE	0.79135	FALSE
ENSG00000064692.18	SNCAIP	0.22975	FALSE	0.899976	FALSE	0.655311	FALSE	0.43846	FALSE	0.938795	FALSE	0.84187	FALSE
ENSG00000064703.11	DDX20	0.51011	FALSE	0.0912381	FALSE	0.108065	FALSE	0.64363	FALSE	0.310142	FALSE	0.34375	FALSE
ENSG00000064726.9	BTBD1	0.26878	FALSE	0.31203	FALSE	0.361932	FALSE	0.35358	FALSE	0.712018	FALSE	0.89282	FALSE
ENSG00000064763.10	FAR2	0.43606	FALSE	0.613731	FALSE	0.997458	FALSE	0.73127	FALSE	0.981551	FALSE	0.7182	FALSE
ENSG00000064787.13	BCAS1	0.05237	FALSE	0.0759581	FALSE	0.897522	FALSE	0.88305	FALSE	0.753622	FALSE	0.70755	FALSE
ENSG00000064886.13	CHI3L2	0.31181	FALSE	0.192785	FALSE	0.316514	FALSE	0.47256	FALSE	0.143026	FALSE	0.2041	FALSE
ENSG00000064932.15	SBNO2	0.79621	FALSE	0.652595	FALSE	0.335096	FALSE	0.5711	FALSE	0.372441	FALSE	0.58621	FALSE
ENSG00000064933.17	PMS1	0.60051	FALSE	0.416547	FALSE	0.364658	FALSE	0.9572	FALSE	0.730579	FALSE	0.95725	FALSE
ENSG00000064961.18	HMG20B	0.95403	FALSE	0.58583	FALSE	0.836755	FALSE	0.29951	FALSE	0.809549	FALSE	0.9253	FALSE
ENSG00000064989.12	CALCRL	0.79581	FALSE	0.676608	FALSE	0.0758637	FALSE	0.26336	FALSE	0.0261581	FALSE	0.17152	FALSE
ENSG00000064995.17	TAF11	0.4102	FALSE	0.0411745	FALSE	0.1883	FALSE	0.7396	FALSE	0.107315	FALSE	0.50439	FALSE
ENSG00000064999.14	ANKS1A	0.13063	FALSE	0.199611	FALSE	0.187305	FALSE	0.23086	FALSE	0.10617	FALSE	0.11916	FALSE
ENSG00000065000.17	AP3D1	0.53809	FALSE	0.269214	FALSE	0.648395	FALSE	0.78138	FALSE	0.36211	FALSE	0.75849	FALSE
ENSG00000065029.14	ZNF76	0.40369	FALSE	0.340511	FALSE	0.0934877	FALSE	0.20441	FALSE	0.219761	FALSE	0.32233	FALSE
ENSG00000065054.13	NHERF2	0.84765	FALSE	0.676876	FALSE	0.767196	FALSE	0.8538	FALSE	0.416258	FALSE	0.57456	FALSE
ENSG00000065057.7	NTHL1	0.18166	FALSE	0.652362	FALSE	0.29505	FALSE	0.20525	FALSE	0.842618	FALSE	0.27867	FALSE
ENSG00000065060.16	BLTP3A	0.45697	FALSE	0.85421	FALSE	0.569673	FALSE	0.85942	FALSE	0.853304	FALSE	0.94044	FALSE
ENSG00000065135.10	GNAI3	0.35266	FALSE	0.6477	FALSE	0.850945	FALSE	0.77665	FALSE	0.918469	FALSE	0.71423	FALSE
ENSG00000065150.18	IPO5	0.26254	FALSE	0.521587	FALSE	0.609674	FALSE	0.91298	FALSE	0.286573	FALSE	0.76864	FALSE
ENSG00000065154.11	OAT	0.51596	FALSE	0.705468	FALSE	0.855306	FALSE	0.91283	FALSE	0.603674	FALSE	0.69294	FALSE
ENSG00000065183.15	WDR3	0.92058	FALSE	0.770405	FALSE	0.734163	FALSE	0.97296	FALSE	0.560705	FALSE	0.94048	FALSE
ENSG00000065243.19	PKN2	0.329	FALSE	0.353907	FALSE	0.746036	FALSE	0.78235	FALSE	0.820997	FALSE	0.53039	FALSE
ENSG00000065268.10	WDR18	0.88517	FALSE	0.80831	FALSE	0.716171	FALSE	0.589	FALSE	0.603412	FALSE	0.61534	FALSE
ENSG00000065308.4	TRAM2	0.14559	FALSE	0.173701	FALSE	0.655252	FALSE	0.73904	FALSE	0.92403	FALSE	0.90294	FALSE
ENSG00000065320.8	NTN1	0.04787	FALSE	0.16262	FALSE	0.967602	FALSE	0.88431	FALSE	0.819183	FALSE	0.99772	FALSE
ENSG00000065325.12	GLP2R	0.6138	FALSE	0.827978	FALSE	0.126837	FALSE	0.46955	FALSE	0.0889792	FALSE	0.34262	FALSE
ENSG00000065328.16	MCM10	0.24486	FALSE	0.821689	FALSE	0.762829	FALSE	0.52627	FALSE	0.558724	FALSE	0.38798	FALSE
ENSG00000065357.19	DGKA	0.22856	FALSE	0.102449	FALSE	0.549429	FALSE	0.26464	FALSE	0.9869	FALSE	0.56841	FALSE
ENSG00000065361.15	ERBB3	0.19665	FALSE	0.104297	FALSE	0.969817	FALSE	0.97544	FALSE	0.810574	FALSE	0.85322	FALSE
ENSG00000065413.19	ANKRD44	0.16277	FALSE	0.0739829	FALSE	0.96338	FALSE	0.64578	FALSE	0.789448	FALSE	0.44302	FALSE
ENSG00000065427.14	KARS1	0.24543	FALSE	0.861894	FALSE	0.793068	FALSE	0.61057	FALSE	0.64103	FALSE	0.49981	FALSE
ENSG00000065457.10	ADAT1	0.95685	FALSE	0.237961	FALSE	0.374447	FALSE	0.73573	FALSE	0.182042	FALSE	0.56061	FALSE
ENSG00000065485.19	PDIA5	0.00204	FALSE	0.207667	FALSE	0.86008	FALSE	0.81002	FALSE	0.895135	FALSE	0.54142	FALSE
ENSG00000065491.8	TBC1D22B	0.35912	FALSE	0.29012	FALSE	0.345285	FALSE	0.77972	FALSE	0.183832	FALSE	0.52871	FALSE
ENSG00000065518.7	NDUFB4	0.19376	FALSE	0.12348	FALSE	0.988193	FALSE	0.76196	FALSE	0.97796	FALSE	0.53433	FALSE
ENSG00000065526.10	SPEN	0.20127	FALSE	0.265857	FALSE	0.922106	FALSE	0.88862	FALSE	0.700654	FALSE	0.7587	FALSE
ENSG00000065534.18	MYLK	0.50014	FALSE	0.522964	FALSE	0.77264	FALSE	0.81027	FALSE	0.558481	FALSE	0.65971	FALSE
ENSG00000065548.17	ZC3H15	0.69377	FALSE	0.548911	FALSE	0.513879	FALSE	0.88844	FALSE	0.299195	FALSE	0.7421	FALSE
ENSG00000065559.14	MAP2K4	0.25778	FALSE	0.630895	FALSE	0.507725	FALSE	0.27836	FALSE	0.361784	FALSE	0.52936	FALSE
ENSG00000065600.12	PACC1	0.4324	FALSE	0.430778	FALSE	0.936977	FALSE	0.83781	FALSE	0.958258	FALSE	0.75492	FALSE
ENSG00000065609.14	SNAP91	0.34596	FALSE	0.34881	FALSE	0.79152	FALSE	0.99922	FALSE	0.525973	FALSE	0.97102	FALSE
ENSG00000065613.13	SLK	0.94269	FALSE	0.747276	FALSE	0.145313	FALSE	0.34926	FALSE	0.0329072	FALSE	0.24664	FALSE
ENSG00000065615.13	CYB5R4	0.28785	FALSE	0.231562	FALSE	0.142767	FALSE	0.15607	FALSE	0.118307	FALSE	0.39085	FALSE
ENSG00000065618.19	COL17A1	0.49065	FALSE	0.895322	FALSE	0.375559	FALSE	0.61571	FALSE	0.305026	FALSE	0.44735	FALSE
ENSG00000065621.14	GSTO2	0.22258	FALSE	0.143267	FALSE	0.297366	FALSE	0.45073	FALSE	0.212914	FALSE	0.2453	FALSE
ENSG00000065665.20	SEC61A2	0.37465	FALSE	0.684853	FALSE	0.740567	FALSE	0.85094	FALSE	0.464902	FALSE	0.69086	FALSE
ENSG00000065675.14	PRKCQ	0.10535	FALSE	0.0635279	FALSE	0.98895	FALSE	0.96196	FALSE	0.916399	FALSE	0.96986	FALSE
ENSG00000065717.14	TLE2	0.0822	FALSE	0.0388826	FALSE	0.96375	FALSE	0.89208	FALSE	0.976549	FALSE	0.92641	FALSE
ENSG00000065802.11	ASB1	0.72034	FALSE	0.440046	FALSE	0.271572	FALSE	0.86989	FALSE	0.317481	FALSE	0.72383	FALSE
ENSG00000065809.13	FAM107B	0.26226	FALSE	0.240631	FALSE	0.835561	FALSE	0.92198	FALSE	0.8515	FALSE	0.79771	FALSE
ENSG00000065833.8	ME1	0.0784	FALSE	0.0421549	FALSE	0.273613	FALSE	0.29131	FALSE	0.746202	FALSE	0.56262	FALSE
ENSG00000065882.15	TBC1D1	0.08155	FALSE	0.150996	FALSE	0.606833	FALSE	0.95777	FALSE	0.444423	FALSE	0.81493	FALSE
ENSG00000065883.15	CDK13	0.47407	FALSE	0.68409	FALSE	0.612925	FALSE	0.87528	FALSE	0.490411	FALSE	0.74459	FALSE
ENSG00000065911.11	MTHFD2	0.45781	FALSE	0.825049	FALSE	0.712837	FALSE	0.64399	FALSE	0.70469	FALSE	0.57314	FALSE
ENSG00000065923.9	SLC9A7	0.06617	FALSE	0.149079	FALSE	0.868435	FALSE	0.98215	FALSE	0.597983	FALSE	0.84778	FALSE
ENSG00000065970.8	FOXJ2	0.67711	FALSE	0.310734	FALSE	0.2891	FALSE	0.59504	FALSE	0.58838	FALSE	0.95244	FALSE
ENSG00000065978.18	YBX1	0.38705	FALSE	0.609331	FALSE	0.975814	FALSE	0.82556	FALSE	0.988563	FALSE	0.57869	FALSE
ENSG00000065989.15	PDE4A	0.31767	FALSE	0.442606	FALSE	0.704278	FALSE	0.45317	FALSE	0.652157	FALSE	0.35803	FALSE
ENSG00000066027.11	PPP2R5A	0.47876	FALSE	0.739743	FALSE	0.155988	FALSE	0.02789	FALSE	0.298963	FALSE	0.19524	FALSE
ENSG00000066032.18	CTNNA2	0.32518	FALSE	0.131584	FALSE	0.601829	FALSE	0.52276	FALSE	0.302958	FALSE	0.30118	FALSE
ENSG00000066044.14	ELAVL1	0.32949	FALSE	0.681769	FALSE	0.0431954	FALSE	0.60181	FALSE	0.0330069	FALSE	0.60431	FALSE
ENSG00000066056.13	TIE1	0.29694	FALSE	0.309425	FALSE	0.446405	FALSE	0.45366	FALSE	0.476564	FALSE	0.35391	FALSE
ENSG00000066084.12	DIP2B	0.19646	FALSE	0.198451	FALSE	0.563866	FALSE	0.77544	FALSE	0.509138	FALSE	0.72643	FALSE
ENSG00000066117.14	SMARCD1	0.6966	FALSE	0.845625	FALSE	0.680864	FALSE	0.561	FALSE	0.410127	FALSE	0.52907	FALSE
ENSG00000066135.12	KDM4A	0.55308	FALSE	0.794203	FALSE	0.315982	FALSE	0.72632	FALSE	0.652232	FALSE	0.82959	FALSE
ENSG00000066136.20	NFYC	0.96236	FALSE	0.875511	FALSE	0.692061	FALSE	0.83088	FALSE	0.37179	FALSE	0.7588	FALSE
ENSG00000066185.12	ZMYND12	0.85687	FALSE	0.529081	FALSE	0.413663	FALSE	0.47503	FALSE	0.137176	FALSE	0.24524	FALSE
ENSG00000066230.11	SLC9A3	0.63649	FALSE	0.783824	FALSE	0.479091	FALSE	0.40452	FALSE	0.644005	FALSE	0.6237	FALSE
ENSG00000066248.14	NGEF	0.62866	FALSE	0.894657	FALSE	0.76609	FALSE	0.7448	FALSE	0.849221	FALSE	0.7015	FALSE
ENSG00000066294.14	CD84	0.64512	FALSE	0.705425	FALSE	0.818579	FALSE	0.82235	FALSE	0.773723	FALSE	0.63135	FALSE
ENSG00000066322.14	ELOVL1	0.28389	FALSE	0.274107	FALSE	0.825062	FALSE	0.87289	FALSE	0.86625	FALSE	0.89399	FALSE
ENSG00000066336.11	SPI1	0.11813	FALSE	0.215393	FALSE	0.97413	FALSE	0.95399	FALSE	0.885034	FALSE	0.88464	FALSE
ENSG00000066379.14	POLR1H	0.44285	FALSE	0.469577	FALSE	0.293265	FALSE	0.21534	FALSE	0.177408	FALSE	0.23491	FALSE
ENSG00000066382.16	MPPED2	0.35256	FALSE	0.238755	FALSE	0.926733	FALSE	0.71613	FALSE	0.953401	FALSE	0.42373	FALSE
ENSG00000066422.4	ZBTB11	0.98896	FALSE	0.989116	FALSE	0.145255	FALSE	0.40732	FALSE	0.146348	FALSE	0.55694	FALSE
ENSG00000066427.22	ATXN3	0.5286	FALSE	0.424228	FALSE	0.860526	FALSE	0.51691	FALSE	0.664567	FALSE	0.51588	FALSE
ENSG00000066455.12	GOLGA5	0.66579	FALSE	0.766888	FALSE	0.584766	FALSE	0.5566	FALSE	0.505061	FALSE	0.40411	FALSE
ENSG00000066468.22	FGFR2	0.66963	FALSE	0.553909	FALSE	0.702457	FALSE	0.75353	FALSE	0.934418	FALSE	0.99774	FALSE
ENSG00000066557.5	LRRC40	0.95347	FALSE	0.690412	FALSE	0.844989	FALSE	0.99525	FALSE	0.559416	FALSE	0.92219	FALSE
ENSG00000066583.11	ISOC1	0.6567	FALSE	0.437819	FALSE	0.706511	FALSE	0.79263	FALSE	0.399027	FALSE	0.52783	FALSE
ENSG00000066629.17	EML1	0.64887	FALSE	0.472845	FALSE	0.705428	FALSE	0.93379	FALSE	0.426973	FALSE	0.87793	FALSE
ENSG00000066651.19	TRMT11	0.60014	FALSE	0.969412	FALSE	0.744292	FALSE	0.9257	FALSE	0.933557	FALSE	0.76455	FALSE
ENSG00000066654.13	THUMPD1	0.85578	FALSE	0.905226	FALSE	0.278082	FALSE	0.88676	FALSE	0.222139	FALSE	0.99501	FALSE
ENSG00000066697.14	MSANTD3	0.95201	FALSE	0.951881	FALSE	0.370541	FALSE	0.9658	FALSE	0.432669	FALSE	0.80786	FALSE
ENSG00000066735.14	KIF26A	0.33364	FALSE	0.323759	FALSE	0.587213	FALSE	0.58769	FALSE	0.28067	FALSE	0.31655	FALSE
ENSG00000066739.11	ATG2B	0.51357	FALSE	0.916374	FALSE	0.950206	FALSE	0.98046	FALSE	0.989006	FALSE	0.82131	FALSE
ENSG00000066777.8	ARFGEF1	0.18576	FALSE	0.477741	FALSE	0.100762	FALSE	0.51628	FALSE	0.15909	FALSE	0.87373	FALSE
ENSG00000066827.15	ZFAT	0.00252	FALSE	0.0300605	FALSE	0.575813	FALSE	0.09551	FALSE	0.310948	FALSE	0.98148	FALSE
ENSG00000066855.15	MTFR1	0.27423	FALSE	0.21268	FALSE	0.660592	FALSE	0.77649	FALSE	0.855158	FALSE	0.76882	FALSE
ENSG00000066923.17	STAG3	0.64873	FALSE	0.216763	FALSE	0.0443719	FALSE	0.39083	FALSE	0.421333	FALSE	0.4387	FALSE
ENSG00000066926.10	FECH	0.83959	FALSE	0.402063	FALSE	0.360756	FALSE	0.11574	FALSE	0.759972	FALSE	0.25214	FALSE
ENSG00000066933.15	MYO9A	0.18679	FALSE	0.598604	FALSE	0.375336	FALSE	0.8827	FALSE	0.234346	FALSE	0.85954	FALSE
ENSG00000067048.16	DDX3Y	0.69832	FALSE	NA	FALSE	2.66e-06	TRUE	0.08318	FALSE	0.731726	FALSE	0.70534	FALSE
ENSG00000067057.16	PFKP	0.24754	FALSE	0.293131	FALSE	0.995242	FALSE	0.87396	FALSE	0.930116	FALSE	0.62241	FALSE
ENSG00000067064.11	IDI1	0.28444	FALSE	0.522457	FALSE	0.700808	FALSE	0.35186	FALSE	0.671663	FALSE	0.3975	FALSE
ENSG00000067066.16	SP100	0.88445	FALSE	0.545329	FALSE	0.757737	FALSE	0.36603	FALSE	0.613091	FALSE	0.77726	FALSE
ENSG00000067082.14	KLF6	0.27551	FALSE	0.707926	FALSE	0.0669925	FALSE	0.03729	FALSE	0.452756	FALSE	0.30267	FALSE
ENSG00000067113.16	PLPP1	0.96765	FALSE	0.801618	FALSE	0.404508	FALSE	0.25711	FALSE	0.938041	FALSE	0.63094	FALSE
ENSG00000067141.16	NEO1	0.19469	FALSE	0.215374	FALSE	0.933037	FALSE	0.91014	FALSE	0.990657	FALSE	0.87356	FALSE
ENSG00000067167.7	TRAM1	0.8706	FALSE	0.926213	FALSE	0.0467333	FALSE	0.19349	FALSE	0.805773	FALSE	0.76002	FALSE
ENSG00000067177.14	PHKA1	0.1597	FALSE	0.566372	FALSE	0.105588	FALSE	0.0561	FALSE	0.536307	FALSE	0.25104	FALSE
ENSG00000067182.7	TNFRSF1A	0.24505	FALSE	0.387357	FALSE	0.636933	FALSE	0.4219	FALSE	0.622585	FALSE	0.82213	FALSE
ENSG00000067191.15	CACNB1	0.67301	FALSE	0.774089	FALSE	0.942354	FALSE	0.7226	FALSE	0.811638	FALSE	0.6456	FALSE
ENSG00000067208.14	EVI5	0.56587	FALSE	0.780054	FALSE	0.896112	FALSE	0.89028	FALSE	0.781159	FALSE	0.75404	FALSE
ENSG00000067221.13	STOML1	0.38638	FALSE	0.336416	FALSE	0.920531	FALSE	0.73089	FALSE	0.728293	FALSE	0.50364	FALSE
ENSG00000067225.17	PKM	0.43289	FALSE	0.386227	FALSE	0.937947	FALSE	0.90302	FALSE	0.938046	FALSE	0.92615	FALSE
ENSG00000067248.9	DHX29	0.72403	FALSE	0.938549	FALSE	0.688632	FALSE	0.96276	FALSE	0.376839	FALSE	0.81385	FALSE
ENSG00000067334.13	DNTTIP2	0.49424	FALSE	0.835854	FALSE	0.930882	FALSE	0.17113	FALSE	0.912377	FALSE	0.47634	FALSE
ENSG00000067365.14	METTL22	0.75009	FALSE	0.665032	FALSE	0.642957	FALSE	0.76083	FALSE	0.966683	FALSE	0.70793	FALSE
ENSG00000067369.13	TP53BP1	0.93485	FALSE	0.464754	FALSE	0.497064	FALSE	0.47648	FALSE	0.943583	FALSE	0.48555	FALSE
ENSG00000067445.20	TRO	0.74496	FALSE	0.805817	FALSE	0.454273	FALSE	0.62052	FALSE	0.210355	FALSE	0.7939	FALSE
ENSG00000067533.5	RRP15	0.54935	FALSE	0.552591	FALSE	0.159489	FALSE	0.31267	FALSE	0.239851	FALSE	0.52794	FALSE
ENSG00000067560.10	RHOA	0.49647	FALSE	0.753857	FALSE	0.727593	FALSE	0.60131	FALSE	0.650821	FALSE	0.38744	FALSE
ENSG00000067596.11	DHX8	0.62785	FALSE	0.40343	FALSE	0.647598	FALSE	0.90758	FALSE	0.356998	FALSE	0.96309	FALSE
ENSG00000067601.7	PMS2P4	0.26933	FALSE	0.383445	FALSE	0.333612	FALSE	0.19497	FALSE	0.146018	FALSE	0.13561	FALSE
ENSG00000067606.16	PRKCZ	0.78359	FALSE	0.698224	FALSE	0.308166	FALSE	0.58632	FALSE	0.24277	FALSE	0.90098	FALSE
ENSG00000067646.11	ZFY	0.85167	FALSE	0.844691	FALSE	0.0179553	FALSE	0.07131	FALSE	0.86435	FALSE	0.54565	FALSE
ENSG00000067704.9	IARS2	0.46757	FALSE	0.432221	FALSE	0.777053	FALSE	0.94711	FALSE	0.911974	FALSE	0.95208	FALSE
ENSG00000067715.13	SYT1	0.64104	FALSE	0.813738	FALSE	0.930735	FALSE	0.96466	FALSE	0.691495	FALSE	0.96781	FALSE
ENSG00000067798.15	NAV3	0.89589	FALSE	0.227273	FALSE	0.925258	FALSE	0.98557	FALSE	0.910829	FALSE	0.87145	FALSE
ENSG00000067829.18	IDH3G	0.16982	FALSE	0.275722	FALSE	0.998614	FALSE	0.78785	FALSE	0.989257	FALSE	0.51946	FALSE
ENSG00000067836.12	ROGDI	0.69183	FALSE	0.348465	FALSE	0.514691	FALSE	0.80318	FALSE	0.235133	FALSE	0.54996	FALSE
ENSG00000067840.12	PDZD4	0.05098	FALSE	0.024441	FALSE	0.94629	FALSE	0.97731	FALSE	0.742227	FALSE	0.90227	FALSE
ENSG00000067842.17	ATP2B3	0.34041	FALSE	0.51821	FALSE	0.603494	FALSE	0.85342	FALSE	0.422987	FALSE	0.89551	FALSE
ENSG00000067900.7	ROCK1	0.57919	FALSE	0.990162	FALSE	0.996071	FALSE	0.57116	FALSE	0.932612	FALSE	0.69515	FALSE
ENSG00000067955.13	CBFB	0.19421	FALSE	0.160381	FALSE	0.774074	FALSE	0.6775	FALSE	0.830629	FALSE	0.67006	FALSE
ENSG00000067992.13	PDK3	0.37143	FALSE	0.744727	FALSE	0.649511	FALSE	0.99364	FALSE	0.351733	FALSE	0.91562	FALSE
ENSG00000068001.13	HYAL2	0.03725	FALSE	0.103318	FALSE	0.270315	FALSE	0.24864	FALSE	0.529226	FALSE	0.62116	FALSE
ENSG00000068024.16	HDAC4	0.58509	FALSE	0.671274	FALSE	0.716774	FALSE	0.22439	FALSE	0.73555	FALSE	0.72113	FALSE
ENSG00000068028.17	RASSF1	0.55584	FALSE	0.779671	FALSE	0.532687	FALSE	0.49354	FALSE	0.428548	FALSE	0.44793	FALSE
ENSG00000068078.18	FGFR3	0.48175	FALSE	0.402381	FALSE	0.877023	FALSE	0.76377	FALSE	0.533065	FALSE	0.52941	FALSE
ENSG00000068079.7	IFI35	0.87535	FALSE	0.65778	FALSE	0.0542888	FALSE	0.14937	FALSE	0.0353134	FALSE	0.09009	FALSE
ENSG00000068097.14	HEATR6	0.10323	FALSE	0.00853443	FALSE	0.468172	FALSE	0.21645	FALSE	0.619169	FALSE	0.39377	FALSE
ENSG00000068120.14	COASY	0.84149	FALSE	0.284818	FALSE	0.9971	FALSE	0.97364	FALSE	0.960139	FALSE	0.98379	FALSE
ENSG00000068137.14	PLEKHH3	0.79203	FALSE	0.192301	FALSE	0.482983	FALSE	0.31897	FALSE	0.975987	FALSE	0.78243	FALSE
ENSG00000068305.17	MEF2A	0.47227	FALSE	0.479115	FALSE	0.530384	FALSE	0.93076	FALSE	0.310773	FALSE	0.74315	FALSE
ENSG00000068308.13	OTUD5	0.81651	FALSE	0.97667	FALSE	0.422116	FALSE	0.65382	FALSE	0.719177	FALSE	0.82127	FALSE
ENSG00000068323.16	TFE3	0.05894	FALSE	0.111525	FALSE	0.71316	FALSE	0.7007	FALSE	0.53839	FALSE	0.46401	FALSE
ENSG00000068354.15	TBC1D25	0.21887	FALSE	0.676086	FALSE	0.751794	FALSE	0.65768	FALSE	0.729067	FALSE	0.42995	FALSE
ENSG00000068366.19	ACSL4	0.73551	FALSE	0.976247	FALSE	0.21099	FALSE	0.2729	FALSE	0.130142	FALSE	0.56961	FALSE
ENSG00000068383.18	INPP5A	0.08572	FALSE	0.574195	FALSE	0.279916	FALSE	0.68579	FALSE	0.13061	FALSE	0.52176	FALSE
ENSG00000068394.10	GPKOW	0.47864	FALSE	0.792698	FALSE	0.630053	FALSE	0.55853	FALSE	0.438736	FALSE	0.36125	FALSE
ENSG00000068400.13	GRIPAP1	0.2096	FALSE	0.494365	FALSE	0.0170268	FALSE	0.41408	FALSE	0.696377	FALSE	0.42495	FALSE
ENSG00000068438.14	FTSJ1	0.86812	FALSE	0.581195	FALSE	0.710146	FALSE	0.64191	FALSE	0.672297	FALSE	0.39996	FALSE
ENSG00000068489.12	PRR11	0.67924	FALSE	0.878153	FALSE	0.29267	FALSE	0.21219	FALSE	0.171795	FALSE	0.32103	FALSE
ENSG00000068615.18	REEP1	0.27351	FALSE	0.521874	FALSE	0.915404	FALSE	0.85576	FALSE	0.758826	FALSE	0.83194	FALSE
ENSG00000068650.18	ATP11A	0.18361	FALSE	0.109203	FALSE	0.849015	FALSE	0.93209	FALSE	0.726741	FALSE	0.89325	FALSE
ENSG00000068654.15	POLR1A	0.50257	FALSE	0.933552	FALSE	0.934323	FALSE	0.93341	FALSE	0.791992	FALSE	0.96029	FALSE
ENSG00000068697.6	LAPTM4A	0.04336	FALSE	0.0447058	FALSE	0.146111	FALSE	0.18089	FALSE	0.385545	FALSE	0.47139	FALSE
ENSG00000068724.15	TTC7A	0.32508	FALSE	0.281293	FALSE	0.892295	FALSE	0.99846	FALSE	0.636554	FALSE	0.98584	FALSE
ENSG00000068745.14	IP6K2	0.63856	FALSE	0.570268	FALSE	0.771562	FALSE	0.7985	FALSE	0.6028	FALSE	0.81544	FALSE
ENSG00000068781.21	STON1-GTF2A1L	0.50147	FALSE	0.74457	FALSE	0.511078	FALSE	0.4157	FALSE	0.248042	FALSE	0.1645	FALSE
ENSG00000068784.12	SRBD1	0.26728	FALSE	0.0900348	FALSE	0.719807	FALSE	0.91884	FALSE	0.518659	FALSE	0.67288	FALSE
ENSG00000068796.16	KIF2A	0.71742	FALSE	0.556752	FALSE	0.776661	FALSE	0.68482	FALSE	0.558481	FALSE	0.83197	FALSE
ENSG00000068831.18	RASGRP2	0.04603	FALSE	0.00435776	FALSE	0.792998	FALSE	0.75159	FALSE	0.480857	FALSE	0.56372	FALSE
ENSG00000068878.14	PSME4	0.37438	FALSE	0.0145591	FALSE	0.429359	FALSE	0.45176	FALSE	0.356154	FALSE	0.89834	FALSE
ENSG00000068885.14	IFT80	0.10513	FALSE	0.0485911	FALSE	0.739612	FALSE	0.66404	FALSE	0.429405	FALSE	0.5512	FALSE
ENSG00000068903.19	SIRT2	0.28125	FALSE	0.268708	FALSE	0.901249	FALSE	0.90556	FALSE	0.872601	FALSE	0.88251	FALSE
ENSG00000068912.13	ERLEC1	0.79571	FALSE	0.950464	FALSE	0.927622	FALSE	0.95712	FALSE	0.705913	FALSE	0.90474	FALSE
ENSG00000068971.13	PPP2R5B	0.80324	FALSE	0.868198	FALSE	0.729065	FALSE	0.82547	FALSE	0.405	FALSE	0.67439	FALSE
ENSG00000068976.13	PYGM	0.097	FALSE	0.101052	FALSE	0.378873	FALSE	0.4062	FALSE	0.54598	FALSE	0.85353	FALSE
ENSG00000069020.18	MAST4	0.34684	FALSE	0.177552	FALSE	0.886757	FALSE	0.63686	FALSE	0.603702	FALSE	0.52781	FALSE
ENSG00000069122.18	ADGRF5	0.47082	FALSE	0.625649	FALSE	0.325403	FALSE	0.54791	FALSE	0.736218	FALSE	0.89403	FALSE
ENSG00000069188.16	SDK2	0.70693	FALSE	0.767223	FALSE	0.696124	FALSE	0.85681	FALSE	0.781969	FALSE	0.73979	FALSE
ENSG00000069248.11	NUP133	0.57846	FALSE	0.354808	FALSE	0.945443	FALSE	0.78573	FALSE	0.731405	FALSE	0.55395	FALSE
ENSG00000069275.12	NUCKS1	0.78904	FALSE	0.631272	FALSE	0.752915	FALSE	0.67038	FALSE	0.472775	FALSE	0.68192	FALSE
ENSG00000069329.17	VPS35	0.9921	FALSE	0.848946	FALSE	0.866747	FALSE	0.72067	FALSE	0.60132	FALSE	0.83681	FALSE
ENSG00000069345.11	DNAJA2	0.36689	FALSE	0.477094	FALSE	0.643379	FALSE	0.98631	FALSE	0.379437	FALSE	0.87801	FALSE
ENSG00000069399.14	BCL3	0.93426	FALSE	0.813537	FALSE	0.647615	FALSE	0.37273	FALSE	0.390444	FALSE	0.48472	FALSE
ENSG00000069424.14	KCNAB2	0.18124	FALSE	0.194663	FALSE	0.883838	FALSE	0.97217	FALSE	0.628826	FALSE	0.90466	FALSE
ENSG00000069431.11	ABCC9	0.9571	FALSE	0.852833	FALSE	0.546236	FALSE	0.36896	FALSE	0.31668	FALSE	0.18528	FALSE
ENSG00000069482.6	GAL	0.58618	FALSE	0.430309	FALSE	0.0221041	FALSE	0.05619	FALSE	0.0227149	FALSE	0.04104	FALSE
ENSG00000069493.14	CLEC2D	0.75008	FALSE	0.501227	FALSE	0.535004	FALSE	0.32613	FALSE	0.283677	FALSE	0.11405	FALSE
ENSG00000069509.5	FUNDC1	0.60709	FALSE	0.645909	FALSE	0.916897	FALSE	0.73171	FALSE	0.6898	FALSE	0.48203	FALSE
ENSG00000069535.13	MAOB	0.97685	FALSE	0.678771	FALSE	0.935986	FALSE	0.79347	FALSE	0.726547	FALSE	0.45489	FALSE
ENSG00000069667.15	RORA	0.27481	FALSE	0.22744	FALSE	0.602909	FALSE	0.76057	FALSE	0.774837	FALSE	0.80286	FALSE
ENSG00000069696.6	DRD4	0.20658	FALSE	0.449575	FALSE	0.562272	FALSE	0.50058	FALSE	0.45889	FALSE	0.28059	FALSE
ENSG00000069702.10	TGFBR3	0.35814	FALSE	0.320842	FALSE	0.346432	FALSE	0.42286	FALSE	0.471334	FALSE	0.71636	FALSE
ENSG00000069849.10	ATP1B3	0.64318	FALSE	0.107606	FALSE	0.196349	FALSE	0.62121	FALSE	0.729435	FALSE	0.84933	FALSE
ENSG00000069869.16	NEDD4	0.15772	FALSE	0.589978	FALSE	0.714211	FALSE	0.77026	FALSE	0.729315	FALSE	0.90258	FALSE
ENSG00000069943.9	PIGB	0.35612	FALSE	0.092928	FALSE	0.567268	FALSE	0.73828	FALSE	0.8672	FALSE	0.46535	FALSE
ENSG00000069956.11	MAPK6	0.81763	FALSE	0.948739	FALSE	0.473061	FALSE	0.85724	FALSE	0.263181	FALSE	0.67371	FALSE
ENSG00000069966.18	GNB5	0.46559	FALSE	0.870351	FALSE	0.507222	FALSE	0.77287	FALSE	0.395382	FALSE	0.85563	FALSE
ENSG00000069974.15	RAB27A	0.99107	FALSE	0.82276	FALSE	0.187742	FALSE	0.10992	FALSE	0.235081	FALSE	0.22253	FALSE
ENSG00000069998.12	HDHD5	0.95077	FALSE	0.670886	FALSE	0.275591	FALSE	0.33402	FALSE	0.783731	FALSE	0.71405	FALSE
ENSG00000070010.18	UFD1	0.76771	FALSE	0.742776	FALSE	0.793987	FALSE	0.72516	FALSE	0.80545	FALSE	0.4696	FALSE
ENSG00000070018.8	LRP6	0.16499	FALSE	0.152107	FALSE	0.791497	FALSE	0.99067	FALSE	0.490656	FALSE	0.93671	FALSE
ENSG00000070031.3	SCT	0.90792	FALSE	0.919982	FALSE	0.163117	FALSE	0.07425	FALSE	0.285274	FALSE	0.09962	FALSE
ENSG00000070047.11	PHRF1	0.55081	FALSE	0.943816	FALSE	0.833175	FALSE	0.65299	FALSE	0.557988	FALSE	0.37005	FALSE
ENSG00000070061.14	ELP1	0.72283	FALSE	0.884582	FALSE	0.128224	FALSE	0.88481	FALSE	0.0393717	FALSE	0.61109	FALSE
ENSG00000070081.16	NUCB2	0.28422	FALSE	0.111624	FALSE	0.977285	FALSE	0.60651	FALSE	0.911053	FALSE	0.82164	FALSE
ENSG00000070087.14	PFN2	0.94015	FALSE	0.85587	FALSE	0.754663	FALSE	0.97217	FALSE	0.461116	FALSE	0.81172	FALSE
ENSG00000070159.13	PTPN3	0.69981	FALSE	0.799759	FALSE	0.567169	FALSE	0.87868	FALSE	0.291693	FALSE	0.70652	FALSE
ENSG00000070182.20	SPTB	0.30106	FALSE	0.203777	FALSE	0.683032	FALSE	0.5594	FALSE	0.898943	FALSE	0.93998	FALSE
ENSG00000070190.12	DAPP1	0.39277	FALSE	0.806886	FALSE	0.91195	FALSE	0.95507	FALSE	0.929374	FALSE	0.7546	FALSE
ENSG00000070193.4	FGF10	0.40262	FALSE	0.427169	FALSE	0.276591	FALSE	0.24841	FALSE	0.227133	FALSE	0.20595	FALSE
ENSG00000070214.15	SLC44A1	0.17195	FALSE	0.136043	FALSE	0.671899	FALSE	0.66437	FALSE	0.806943	FALSE	0.8816	FALSE
ENSG00000070269.13	TMEM260	0.41083	FALSE	0.0331565	FALSE	0.723922	FALSE	0.30555	FALSE	0.701228	FALSE	0.67332	FALSE
ENSG00000070366.13	SMG6	0.68092	FALSE	0.383753	FALSE	0.263589	FALSE	0.63319	FALSE	0.646517	FALSE	0.49611	FALSE
ENSG00000070367.15	EXOC5	0.50632	FALSE	0.375448	FALSE	0.0268854	FALSE	0.44946	FALSE	0.431134	FALSE	0.71579	FALSE
ENSG00000070371.15	CLTCL1	0.96537	FALSE	0.268469	FALSE	0.88265	FALSE	0.51344	FALSE	0.858416	FALSE	0.274	FALSE
ENSG00000070388.11	FGF22	0.92475	FALSE	0.592763	FALSE	0.0976152	FALSE	0.15447	FALSE	0.81313	FALSE	0.65965	FALSE
ENSG00000070404.9	FSTL3	0.96065	FALSE	0.916177	FALSE	0.890884	FALSE	0.52065	FALSE	0.92023	FALSE	0.42036	FALSE
ENSG00000070413.19	DGCR2	0.33873	FALSE	0.186283	FALSE	0.995678	FALSE	0.9078	FALSE	0.968691	FALSE	0.66237	FALSE
ENSG00000070423.17	RNF126	0.15083	FALSE	0.149291	FALSE	0.619465	FALSE	0.78206	FALSE	0.757946	FALSE	0.56615	FALSE
ENSG00000070444.14	MNT	0.4156	FALSE	0.796999	FALSE	0.639908	FALSE	0.71469	FALSE	0.955272	FALSE	0.53672	FALSE
ENSG00000070476.14	ZXDC	0.80903	FALSE	0.542144	FALSE	0.521726	FALSE	0.55164	FALSE	0.257041	FALSE	0.33042	FALSE
ENSG00000070495.14	JMJD6	0.56865	FALSE	0.794921	FALSE	0.240557	FALSE	0.13633	FALSE	0.568418	FALSE	0.63441	FALSE
ENSG00000070501.11	POLB	0.43795	FALSE	0.782311	FALSE	0.754886	FALSE	0.82542	FALSE	0.859741	FALSE	0.56061	FALSE
ENSG00000070526.14	ST6GALNAC1	0.58863	FALSE	0.887924	FALSE	0.685397	FALSE	0.77297	FALSE	0.874807	FALSE	0.49487	FALSE
ENSG00000070540.12	WIPI1	0.27558	FALSE	0.292678	FALSE	0.600115	FALSE	0.5028	FALSE	0.300192	FALSE	0.28794	FALSE
ENSG00000070601.9	FRMPD1	0.80895	FALSE	0.708649	FALSE	0.106826	FALSE	0.44628	FALSE	0.085079	FALSE	0.28352	FALSE
ENSG00000070610.14	GBA2	0.29514	FALSE	0.122263	FALSE	0.8386	FALSE	0.85667	FALSE	0.587601	FALSE	0.74301	FALSE
ENSG00000070614.14	NDST1	0.55961	FALSE	0.512068	FALSE	0.655063	FALSE	0.4817	FALSE	0.382068	FALSE	0.98531	FALSE
ENSG00000070669.16	ASNS	0.4405	FALSE	0.751751	FALSE	0.809984	FALSE	0.73491	FALSE	0.923258	FALSE	0.65569	FALSE
ENSG00000070718.11	AP3M2	0.67932	FALSE	0.890365	FALSE	0.576192	FALSE	0.46131	FALSE	0.302924	FALSE	0.54017	FALSE
ENSG00000070729.13	CNGB1	0.01729	FALSE	0.0429305	FALSE	0.893422	FALSE	0.96642	FALSE	0.586628	FALSE	0.9324	FALSE
ENSG00000070731.10	ST6GALNAC2	0.50697	FALSE	0.453331	FALSE	0.300426	FALSE	0.45966	FALSE	0.142662	FALSE	0.27688	FALSE
ENSG00000070756.15	PABPC1	0.27564	FALSE	0.247075	FALSE	0.584564	FALSE	0.49382	FALSE	0.687763	FALSE	0.70028	FALSE
ENSG00000070759.16	TESK2	0.26625	FALSE	0.127903	FALSE	0.969153	FALSE	0.98131	FALSE	0.828703	FALSE	0.98459	FALSE
ENSG00000070761.7	CFAP20	0.91786	FALSE	0.957887	FALSE	0.978618	FALSE	0.92194	FALSE	0.836854	FALSE	0.70253	FALSE
ENSG00000070770.8	CSNK2A2	0.53338	FALSE	0.647566	FALSE	0.846496	FALSE	0.95543	FALSE	0.574674	FALSE	0.84729	FALSE
ENSG00000070778.12	PTPN21	0.71623	FALSE	0.0947226	FALSE	0.134039	FALSE	0.50251	FALSE	0.095469	FALSE	0.47941	FALSE
ENSG00000070785.16	EIF2B3	0.86372	FALSE	0.8732	FALSE	0.386054	FALSE	0.4778	FALSE	0.591325	FALSE	0.32004	FALSE
ENSG00000070808.15	CAMK2A	0.22767	FALSE	0.159211	FALSE	0.863281	FALSE	0.99105	FALSE	0.572843	FALSE	0.93229	FALSE
ENSG00000070814.19	TCOF1	0.97029	FALSE	0.890975	FALSE	0.824826	FALSE	0.27121	FALSE	0.770202	FALSE	0.74539	FALSE
ENSG00000070831.15	CDC42	0.69512	FALSE	0.813677	FALSE	0.216968	FALSE	0.56999	FALSE	0.298445	FALSE	0.70255	FALSE
ENSG00000070882.12	OSBPL3	0.6041	FALSE	0.596946	FALSE	0.95784	FALSE	0.7376	FALSE	0.774182	FALSE	0.49647	FALSE
ENSG00000070886.11	EPHA8	0.1821	FALSE	0.303946	FALSE	0.0153312	FALSE	0.03938	FALSE	0.181581	FALSE	0.12916	FALSE
ENSG00000070915.9	SLC12A3	0.43907	FALSE	0.376221	FALSE	0.532527	FALSE	0.78744	FALSE	0.455964	FALSE	0.48646	FALSE
ENSG00000070950.9	RAD18	0.96109	FALSE	0.856776	FALSE	0.591479	FALSE	0.72159	FALSE	0.809346	FALSE	0.6321	FALSE
ENSG00000070961.15	ATP2B1	0.82463	FALSE	0.808503	FALSE	0.644804	FALSE	0.99004	FALSE	0.386061	FALSE	0.94147	FALSE
ENSG00000071051.13	NCK2	0.02135	FALSE	0.0256622	FALSE	0.374593	FALSE	0.42377	FALSE	0.596641	FALSE	0.29102	FALSE
ENSG00000071054.16	MAP4K4	0.13481	FALSE	0.165948	FALSE	0.909318	FALSE	0.93679	FALSE	0.938083	FALSE	0.90966	FALSE
ENSG00000071073.12	MGAT4A	0.64578	FALSE	0.579289	FALSE	0.114	FALSE	0.49022	FALSE	0.545612	FALSE	0.84151	FALSE
ENSG00000071082.10	RPL31	0.80127	FALSE	0.471053	FALSE	0.693741	FALSE	0.56765	FALSE	0.484402	FALSE	0.67781	FALSE
ENSG00000071127.16	WDR1	0.41766	FALSE	0.246419	FALSE	0.993737	FALSE	0.60388	FALSE	0.937016	FALSE	0.84574	FALSE
ENSG00000071189.21	SNX13	0.52189	FALSE	0.937348	FALSE	0.123511	FALSE	0.87465	FALSE	0.995391	FALSE	0.89829	FALSE
ENSG00000071205.11	ARHGAP10	0.14481	FALSE	0.531442	FALSE	0.734309	FALSE	0.57273	FALSE	0.528712	FALSE	0.46969	FALSE
ENSG00000071242.11	RPS6KA2	0.90811	FALSE	0.252279	FALSE	0.503141	FALSE	0.28358	FALSE	0.58627	FALSE	0.21776	FALSE
ENSG00000071243.15	ING3	0.13475	FALSE	0.11751	FALSE	0.443891	FALSE	0.17635	FALSE	0.706214	FALSE	0.16187	FALSE
ENSG00000071246.10	VASH1	0.82172	FALSE	0.9806	FALSE	0.851812	FALSE	0.90114	FALSE	0.756209	FALSE	0.85904	FALSE
ENSG00000071282.11	LMCD1	0.05116	FALSE	0.548214	FALSE	0.824136	FALSE	0.3783	FALSE	0.785323	FALSE	0.52915	FALSE
ENSG00000071462.11	BUD23	0.59702	FALSE	0.935289	FALSE	0.724137	FALSE	0.58182	FALSE	0.639247	FALSE	0.91278	FALSE
ENSG00000071537.13	SEL1L	0.90361	FALSE	0.684577	FALSE	0.464719	FALSE	0.99184	FALSE	0.324802	FALSE	0.96291	FALSE
ENSG00000071539.13	TRIP13	0.27365	FALSE	0.313181	FALSE	0.881161	FALSE	0.9284	FALSE	0.814206	FALSE	0.88937	FALSE
ENSG00000071553.16	ATP6AP1	0.43926	FALSE	0.472669	FALSE	0.966866	FALSE	0.96835	FALSE	0.789152	FALSE	0.825	FALSE
ENSG00000071564.14	TCF3	0.16431	FALSE	0.0768442	FALSE	0.627714	FALSE	0.32064	FALSE	0.410751	FALSE	0.59691	FALSE
ENSG00000071575.11	TRIB2	0.18965	FALSE	0.313291	FALSE	0.0615762	FALSE	0.16591	FALSE	0.19594	FALSE	0.20123	FALSE
ENSG00000071626.16	DAZAP1	0.46554	FALSE	0.304822	FALSE	0.960228	FALSE	0.77757	FALSE	0.865033	FALSE	0.57687	FALSE
ENSG00000071655.17	MBD3	0.03243	FALSE	0.063231	FALSE	0.356396	FALSE	0.42888	FALSE	0.191762	FALSE	0.34086	FALSE
ENSG00000071794.15	HLTF	0.94289	FALSE	0.98818	FALSE	0.995834	FALSE	0.66281	FALSE	0.929514	FALSE	0.40376	FALSE
ENSG00000071859.14	FAM50A	0.55395	FALSE	0.619035	FALSE	0.481518	FALSE	0.54992	FALSE	0.696721	FALSE	0.75902	FALSE
ENSG00000071889.16	FAM3A	0.83639	FALSE	0.532104	FALSE	0.497091	FALSE	0.30411	FALSE	0.59623	FALSE	0.3516	FALSE
ENSG00000071894.16	CPSF1	0.48511	FALSE	0.810883	FALSE	0.463694	FALSE	0.78315	FALSE	0.423504	FALSE	0.95281	FALSE
ENSG00000071909.18	MYO3B	0.64916	FALSE	0.732129	FALSE	0.0746102	FALSE	0.10588	FALSE	0.267895	FALSE	0.59681	FALSE
ENSG00000071967.11	CYBRD1	0.98233	FALSE	0.883984	FALSE	0.960374	FALSE	0.7166	FALSE	0.948428	FALSE	0.9583	FALSE
ENSG00000071991.8	CDH19	0.1198	FALSE	0.145153	FALSE	0.535493	FALSE	0.49104	FALSE	0.565179	FALSE	0.56498	FALSE
ENSG00000071994.10	PDCD2	0.96796	FALSE	0.0858056	FALSE	0.190837	FALSE	0.9628	FALSE	0.0749757	FALSE	0.83992	FALSE
ENSG00000072041.16	SLC6A15	0.8116	FALSE	0.715713	FALSE	0.855936	FALSE	0.90204	FALSE	0.897084	FALSE	0.7153	FALSE
ENSG00000072042.12	RDH11	0.06045	FALSE	0.219151	FALSE	0.20278	FALSE	0.46375	FALSE	0.494021	FALSE	0.97768	FALSE
ENSG00000072062.13	PRKACA	0.12587	FALSE	0.167897	FALSE	0.906052	FALSE	0.83548	FALSE	0.861808	FALSE	0.81667	FALSE
ENSG00000072071.16	ADGRL1	0.16014	FALSE	0.0366866	FALSE	0.910297	FALSE	0.74607	FALSE	0.689004	FALSE	0.48361	FALSE
ENSG00000072110.13	ACTN1	0.01672	FALSE	0.01255	FALSE	0.849633	FALSE	0.87445	FALSE	0.584266	FALSE	0.94823	FALSE
ENSG00000072121.15	ZFYVE26	0.7044	FALSE	0.73259	FALSE	0.980479	FALSE	0.34684	FALSE	0.845734	FALSE	0.76733	FALSE
ENSG00000072133.10	RPS6KA6	0.41425	FALSE	0.366448	FALSE	0.788302	FALSE	0.91001	FALSE	0.478073	FALSE	0.71095	FALSE
ENSG00000072134.15	EPN2	0.22738	FALSE	0.22891	FALSE	0.824036	FALSE	0.81492	FALSE	0.614811	FALSE	0.51197	FALSE
ENSG00000072135.12	PTPN18	0.44587	FALSE	0.627615	FALSE	0.0679183	FALSE	0.332	FALSE	0.639225	FALSE	0.73674	FALSE
ENSG00000072163.19	LIMS2	0.18103	FALSE	0.183643	FALSE	0.680871	FALSE	0.59052	FALSE	0.904822	FALSE	0.93216	FALSE
ENSG00000072182.12	ASIC4	0.18048	FALSE	0.476793	FALSE	0.890801	FALSE	0.70386	FALSE	0.80321	FALSE	0.91072	FALSE
ENSG00000072195.14	SPEG	0.25943	FALSE	0.152584	FALSE	0.656233	FALSE	0.36706	FALSE	0.679323	FALSE	0.65863	FALSE
ENSG00000072201.13	LNX1	0.5925	FALSE	0.368664	FALSE	0.896353	FALSE	0.93063	FALSE	0.637443	FALSE	0.76636	FALSE
ENSG00000072210.18	ALDH3A2	0.20921	FALSE	0.398801	FALSE	0.359817	FALSE	0.6665	FALSE	0.631526	FALSE	0.72757	FALSE
ENSG00000072274.12	TFRC	0.03423	FALSE	0.0923867	FALSE	0.350818	FALSE	0.33506	FALSE	0.482336	FALSE	0.35562	FALSE
ENSG00000072310.16	SREBF1	0.58276	FALSE	0.667584	FALSE	0.748125	FALSE	0.8119	FALSE	0.554003	FALSE	0.59436	FALSE
ENSG00000072315.3	TRPC5	0.47138	FALSE	0.472843	FALSE	0.667778	FALSE	0.79857	FALSE	0.588404	FALSE	0.80679	FALSE
ENSG00000072364.12	AFF4	0.33885	FALSE	0.486924	FALSE	0.149572	FALSE	0.71729	FALSE	0.26574	FALSE	0.72203	FALSE
ENSG00000072401.14	UBE2D1	0.92822	FALSE	0.543895	FALSE	0.00790209	FALSE	0.00849	FALSE	0.327034	FALSE	0.36307	FALSE
ENSG00000072415.8	PALS1	0.8317	FALSE	0.185112	FALSE	0.348533	FALSE	0.09491	FALSE	0.906172	FALSE	0.2057	FALSE
ENSG00000072422.16	RHOBTB1	0.77315	FALSE	0.425006	FALSE	0.959891	FALSE	0.95514	FALSE	0.775874	FALSE	0.94542	FALSE
ENSG00000072501.17	SMC1A	0.87924	FALSE	0.615261	FALSE	0.802132	FALSE	0.5553	FALSE	0.523016	FALSE	0.52314	FALSE
ENSG00000072506.12	HSD17B10	0.2571	FALSE	0.135077	FALSE	0.988489	FALSE	0.99844	FALSE	0.961514	FALSE	0.98977	FALSE
ENSG00000072518.20	MARK2	0.48508	FALSE	0.266402	FALSE	0.596639	FALSE	0.79907	FALSE	0.819297	FALSE	0.79014	FALSE
ENSG00000072571.19	HMMR	0.22702	FALSE	0.526614	FALSE	0.536685	FALSE	0.84302	FALSE	0.943315	FALSE	0.58044	FALSE
ENSG00000072609.17	CHFR	0.68923	FALSE	0.932394	FALSE	0.597179	FALSE	0.62929	FALSE	0.303	FALSE	0.41204	FALSE
ENSG00000072657.8	TRHDE	0.67611	FALSE	0.83998	FALSE	0.666129	FALSE	0.66833	FALSE	0.428098	FALSE	0.41279	FALSE
ENSG00000072682.18	P4HA2	0.5966	FALSE	0.801134	FALSE	0.350963	FALSE	0.42243	FALSE	0.180768	FALSE	0.22366	FALSE
ENSG00000072694.20	FCGR2B	0.32267	FALSE	0.693382	FALSE	0.1031	FALSE	0.10597	FALSE	0.655817	FALSE	0.93834	FALSE
ENSG00000072736.18	NFATC3	0.77267	FALSE	0.723327	FALSE	0.340643	FALSE	0.29549	FALSE	0.590206	FALSE	0.43202	FALSE
ENSG00000072756.16	TRNT1	0.49849	FALSE	0.770354	FALSE	0.460996	FALSE	0.69314	FALSE	0.362828	FALSE	0.59133	FALSE
ENSG00000072778.19	ACADVL	0.50476	FALSE	0.494627	FALSE	0.131139	FALSE	0.30578	FALSE	0.626286	FALSE	0.79442	FALSE
ENSG00000072786.12	STK10	0.1708	FALSE	0.268953	FALSE	0.318729	FALSE	0.69516	FALSE	0.44912	FALSE	0.3828	FALSE
ENSG00000072803.17	FBXW11	0.72417	FALSE	0.866781	FALSE	0.619591	FALSE	0.90337	FALSE	0.587501	FALSE	0.7884	FALSE
ENSG00000072818.11	ACAP1	0.20802	FALSE	0.806385	FALSE	0.132299	FALSE	0.22533	FALSE	0.958057	FALSE	0.91226	FALSE
ENSG00000072832.14	CRMP1	0.24368	FALSE	0.219382	FALSE	0.856463	FALSE	0.72197	FALSE	0.580953	FALSE	0.43186	FALSE
ENSG00000072840.12	EVC	0.17069	FALSE	0.468916	FALSE	0.757191	FALSE	0.78975	FALSE	0.423142	FALSE	0.75559	FALSE
ENSG00000072849.10	DERL2	0.28256	FALSE	0.316455	FALSE	0.0383861	FALSE	0.22869	FALSE	0.0408074	FALSE	0.09545	FALSE
ENSG00000072858.10	SIDT1	0.20429	FALSE	0.368413	FALSE	0.859211	FALSE	0.85257	FALSE	0.728289	FALSE	0.61855	FALSE
ENSG00000072864.14	NDE1	0.16542	FALSE	0.172193	FALSE	0.993862	FALSE	0.89125	FALSE	0.991486	FALSE	0.8354	FALSE
ENSG00000072952.18	IRAG1	0.65796	FALSE	0.828651	FALSE	0.973752	FALSE	0.93319	FALSE	0.970673	FALSE	0.76041	FALSE
ENSG00000072954.6	TMEM38A	0.24487	FALSE	0.53251	FALSE	0.229398	FALSE	0.34211	FALSE	0.775629	FALSE	0.71012	FALSE
ENSG00000072958.8	AP1M1	0.30513	FALSE	0.261478	FALSE	0.921902	FALSE	0.82122	FALSE	0.793974	FALSE	0.63557	FALSE
ENSG00000073008.14	PVR	0.43273	FALSE	0.231558	FALSE	0.850543	FALSE	0.96227	FALSE	0.581791	FALSE	0.81391	FALSE
ENSG00000073050.11	XRCC1	0.59933	FALSE	0.574053	FALSE	0.0625617	FALSE	0.12735	FALSE	0.0258787	FALSE	0.09411	FALSE
ENSG00000073060.15	SCARB1	0.55087	FALSE	0.140659	FALSE	0.811434	FALSE	0.66643	FALSE	0.596987	FALSE	0.71621	FALSE
ENSG00000073111.13	MCM2	0.54924	FALSE	0.118813	FALSE	0.251241	FALSE	0.10509	FALSE	0.814675	FALSE	0.46829	FALSE
ENSG00000073146.15	MOV10L1	0.99077	FALSE	0.904474	FALSE	0.755563	FALSE	0.69456	FALSE	0.817611	FALSE	0.8466	FALSE
ENSG00000073150.13	PANX2	0.03359	FALSE	0.0357194	FALSE	0.40832	FALSE	0.37221	FALSE	0.174744	FALSE	0.16631	FALSE
ENSG00000073169.13	SELENOO	0.36746	FALSE	0.391493	FALSE	0.87774	FALSE	0.6397	FALSE	0.850073	FALSE	0.65085	FALSE
ENSG00000073282.12	TP63	0.63311	FALSE	0.444674	FALSE	0.946238	FALSE	0.6326	FALSE	0.768742	FALSE	0.44521	FALSE
ENSG00000073331.17	ALPK1	0.82583	FALSE	0.699161	FALSE	0.94768	FALSE	0.74276	FALSE	0.789521	FALSE	0.46464	FALSE
ENSG00000073350.13	LLGL2	0.35273	FALSE	0.274674	FALSE	0.924681	FALSE	0.8794	FALSE	0.707084	FALSE	0.6486	FALSE
ENSG00000073417.14	PDE8A	0.11787	FALSE	0.0512681	FALSE	0.87239	FALSE	0.82874	FALSE	0.623111	FALSE	0.79223	FALSE
ENSG00000073464.11	CLCN4	0.6338	FALSE	0.805073	FALSE	0.726689	FALSE	0.90116	FALSE	0.49123	FALSE	0.9094	FALSE
ENSG00000073536.17	NLE1	0.90432	FALSE	0.694966	FALSE	0.468846	FALSE	0.82475	FALSE	0.374138	FALSE	0.57402	FALSE
ENSG00000073578.16	SDHA	0.50297	FALSE	0.579361	FALSE	0.898011	FALSE	0.91832	FALSE	0.80964	FALSE	0.69469	FALSE
ENSG00000073584.19	SMARCE1	0.39625	FALSE	0.977403	FALSE	0.764206	FALSE	0.65521	FALSE	0.536177	FALSE	0.92024	FALSE
ENSG00000073605.18	GSDMB	0.79442	FALSE	0.938441	FALSE	0.973182	FALSE	0.98028	FALSE	0.79783	FALSE	0.84385	FALSE
ENSG00000073614.12	KDM5A	0.45936	FALSE	0.3982	FALSE	0.953727	FALSE	0.35206	FALSE	0.902329	FALSE	0.70525	FALSE
ENSG00000073670.13	ADAM11	0.4827	FALSE	0.691818	FALSE	0.61544	FALSE	0.51494	FALSE	0.728766	FALSE	0.78493	FALSE
ENSG00000073711.10	PPP2R3A	0.16246	FALSE	0.0288866	FALSE	0.694266	FALSE	0.7255	FALSE	0.432598	FALSE	0.86949	FALSE
ENSG00000073712.14	FERMT2	0.4504	FALSE	0.482009	FALSE	0.825225	FALSE	0.30834	FALSE	0.554985	FALSE	0.18902	FALSE
ENSG00000073737.16	DHRS9	0.61217	FALSE	0.55174	FALSE	0.457396	FALSE	0.64491	FALSE	0.187877	FALSE	0.38371	FALSE
ENSG00000073756.11	PTGS2	0.28146	FALSE	0.344042	FALSE	0.621713	FALSE	0.9489	FALSE	0.329382	FALSE	0.73907	FALSE
ENSG00000073792.15	IGF2BP2	0.87071	FALSE	0.97834	FALSE	0.0447637	FALSE	0.46191	FALSE	0.31316	FALSE	0.47367	FALSE
ENSG00000073803.13	MAP3K13	0.428	FALSE	0.791149	FALSE	0.247979	FALSE	0.51157	FALSE	0.111279	FALSE	0.63201	FALSE
ENSG00000073849.14	ST6GAL1	0.8689	FALSE	0.83876	FALSE	0.731756	FALSE	0.79648	FALSE	0.544466	FALSE	0.53461	FALSE
ENSG00000073905.8	VDAC1P1	0.79735	FALSE	0.705088	FALSE	0.396705	FALSE	0.56999	FALSE	0.507065	FALSE	0.56945	FALSE
ENSG00000073910.21	FRY	0.46616	FALSE	0.540601	FALSE	0.974824	FALSE	0.54103	FALSE	0.876527	FALSE	0.9322	FALSE
ENSG00000073921.17	PICALM	0.7882	FALSE	0.447904	FALSE	0.216966	FALSE	0.36315	FALSE	0.581359	FALSE	0.98489	FALSE
ENSG00000073969.18	NSF	0.42864	FALSE	0.515885	FALSE	0.729567	FALSE	0.8758	FALSE	0.426195	FALSE	0.63173	FALSE
ENSG00000074047.21	GLI2	0.74616	FALSE	0.453699	FALSE	0.653137	FALSE	0.07962	FALSE	0.832447	FALSE	0.76869	FALSE
ENSG00000074054.18	CLASP1	0.7776	FALSE	0.513193	FALSE	0.900016	FALSE	0.98822	FALSE	0.895758	FALSE	0.9015	FALSE
ENSG00000074071.14	MRPS34	0.11166	FALSE	0.117906	FALSE	0.435834	FALSE	0.29908	FALSE	0.2494	FALSE	0.12686	FALSE
ENSG00000074181.8	NOTCH3	0.15531	FALSE	0.0547167	FALSE	0.388029	FALSE	0.41925	FALSE	0.167118	FALSE	0.18749	FALSE
ENSG00000074201.8	CLNS1A	0.19075	FALSE	0.536911	FALSE	0.709281	FALSE	0.44699	FALSE	0.374421	FALSE	0.20809	FALSE
ENSG00000074211.13	PPP2R2C	0.53005	FALSE	0.847218	FALSE	0.712944	FALSE	0.98949	FALSE	0.389978	FALSE	0.90276	FALSE
ENSG00000074219.13	TEAD2	0.00461	FALSE	0.0579516	FALSE	0.872816	FALSE	0.52088	FALSE	0.970406	FALSE	0.60379	FALSE
ENSG00000074266.19	EED	0.77398	FALSE	0.878139	FALSE	0.494659	FALSE	0.69245	FALSE	0.946173	FALSE	0.83065	FALSE
ENSG00000074276.10	CDHR2	0.51243	FALSE	0.737275	FALSE	0.0769904	FALSE	0.1723	FALSE	0.143948	FALSE	0.19549	FALSE
ENSG00000074317.10	SNCB	0.38193	FALSE	0.490536	FALSE	0.496091	FALSE	0.65884	FALSE	0.560049	FALSE	0.95386	FALSE
ENSG00000074319.12	TSG101	0.16438	FALSE	0.206164	FALSE	0.336191	FALSE	0.48085	FALSE	0.269051	FALSE	0.26697	FALSE
ENSG00000074356.16	NCBP3	0.12599	FALSE	0.0772151	FALSE	0.81407	FALSE	0.77085	FALSE	0.622499	FALSE	0.52335	FALSE
ENSG00000074370.17	ATP2A3	0.96783	FALSE	0.933314	FALSE	0.794724	FALSE	0.22033	FALSE	0.58223	FALSE	0.56438	FALSE
ENSG00000074410.13	CA12	0.38869	FALSE	0.131523	FALSE	0.00593897	FALSE	0.1359	FALSE	0.0204375	FALSE	0.14387	FALSE
ENSG00000074416.14	MGLL	0.32177	FALSE	0.365691	FALSE	0.530156	FALSE	0.23055	FALSE	0.685348	FALSE	0.52504	FALSE
ENSG00000074527.11	NTN4	0.80746	FALSE	0.651362	FALSE	0.776468	FALSE	0.51083	FALSE	0.892632	FALSE	0.80457	FALSE
ENSG00000074582.13	BCS1L	0.8747	FALSE	0.365271	FALSE	0.271462	FALSE	0.31389	FALSE	0.113968	FALSE	0.16488	FALSE
ENSG00000074590.13	NUAK1	0.91077	FALSE	0.996154	FALSE	0.932297	FALSE	0.91534	FALSE	0.703081	FALSE	0.82911	FALSE
ENSG00000074603.18	DPP8	0.56395	FALSE	0.684387	FALSE	0.520316	FALSE	0.75355	FALSE	0.546271	FALSE	0.68588	FALSE
ENSG00000074621.13	SLC24A1	0.97373	FALSE	0.344496	FALSE	0.623533	FALSE	0.67262	FALSE	0.389116	FALSE	0.99495	FALSE
ENSG00000074657.13	ZNF532	0.58674	FALSE	0.334521	FALSE	0.785663	FALSE	0.89393	FALSE	0.652808	FALSE	0.85872	FALSE
ENSG00000074660.15	SCARF1	0.9502	FALSE	0.745575	FALSE	0.894002	FALSE	0.99627	FALSE	0.739558	FALSE	0.95495	FALSE
ENSG00000074695.5	LMAN1	0.22458	FALSE	0.633272	FALSE	0.403182	FALSE	0.38734	FALSE	0.951629	FALSE	0.3813	FALSE
ENSG00000074696.12	HACD3	0.46024	FALSE	0.467278	FALSE	0.58018	FALSE	0.61883	FALSE	0.549266	FALSE	0.74759	FALSE
ENSG00000074706.13	IPCEF1	0.71755	FALSE	0.960631	FALSE	0.902905	FALSE	0.82813	FALSE	0.881549	FALSE	0.55702	FALSE
ENSG00000074755.14	ZZEF1	0.918	FALSE	0.991075	FALSE	0.7749	FALSE	0.90821	FALSE	0.499755	FALSE	0.68981	FALSE
ENSG00000074800.15	ENO1	0.02318	FALSE	0.0170273	FALSE	0.590097	FALSE	0.43704	FALSE	0.347782	FALSE	0.21116	FALSE
ENSG00000074803.18	SLC12A1	0.79531	FALSE	0.329064	FALSE	0.676053	FALSE	0.99255	FALSE	0.403044	FALSE	0.92887	FALSE
ENSG00000074842.7	MYDGF	0.16957	FALSE	0.285113	FALSE	0.811322	FALSE	0.75515	FALSE	0.821533	FALSE	0.91093	FALSE
ENSG00000074855.10	ANO8	0.73247	FALSE	0.734419	FALSE	0.99908	FALSE	0.92274	FALSE	0.97226	FALSE	0.92477	FALSE
ENSG00000074935.13	TUBE1	0.44836	FALSE	0.202191	FALSE	0.411595	FALSE	0.65882	FALSE	0.990492	FALSE	0.86458	FALSE
ENSG00000074964.16	ARHGEF10L	0.09897	FALSE	0.124821	FALSE	0.919368	FALSE	0.67095	FALSE	0.972107	FALSE	0.46524	FALSE
ENSG00000074966.10	TXK	0.19714	FALSE	0.687235	FALSE	0.579475	FALSE	0.6921	FALSE	0.270245	FALSE	0.47524	FALSE
ENSG00000075035.9	WSCD2	0.85261	FALSE	0.696841	FALSE	0.880599	FALSE	0.9754	FALSE	0.717991	FALSE	0.9221	FALSE
ENSG00000075043.18	KCNQ2	0.42013	FALSE	0.487935	FALSE	0.66583	FALSE	0.95432	FALSE	0.53728	FALSE	0.90601	FALSE
ENSG00000075073.14	TACR2	0.23184	FALSE	0.162957	FALSE	0.666153	FALSE	0.68741	FALSE	0.59747	FALSE	0.56181	FALSE
ENSG00000075089.9	ACTR6	0.93634	FALSE	0.741424	FALSE	0.764379	FALSE	0.95344	FALSE	0.619755	FALSE	0.81395	FALSE
ENSG00000075131.9	TIPIN	0.26915	FALSE	0.238824	FALSE	0.45489	FALSE	0.64542	FALSE	0.624966	FALSE	0.95141	FALSE
ENSG00000075142.13	SRI	0.13935	FALSE	0.185131	FALSE	0.392491	FALSE	0.73785	FALSE	0.879652	FALSE	0.78726	FALSE
ENSG00000075151.20	EIF4G3	0.69306	FALSE	0.447303	FALSE	0.703264	FALSE	0.74886	FALSE	0.47855	FALSE	0.97019	FALSE
ENSG00000075188.8	NUP37	0.77432	FALSE	0.651595	FALSE	0.638377	FALSE	0.8335	FALSE	0.430222	FALSE	0.6193	FALSE
ENSG00000075213.10	SEMA3A	0.8131	FALSE	0.552685	FALSE	0.735609	FALSE	0.68425	FALSE	0.420565	FALSE	0.43677	FALSE
ENSG00000075218.18	GTSE1	0.31153	FALSE	0.264178	FALSE	0.095962	FALSE	0.0502	FALSE	0.315513	FALSE	0.23378	FALSE
ENSG00000075223.13	SEMA3C	0.93003	FALSE	0.466031	FALSE	0.0643644	FALSE	0.30206	FALSE	0.0311066	FALSE	0.16966	FALSE
ENSG00000075234.16	TTC38	0.75981	FALSE	0.913983	FALSE	0.572233	FALSE	0.69817	FALSE	0.32595	FALSE	0.88163	FALSE
ENSG00000075239.13	ACAT1	0.91656	FALSE	0.718493	FALSE	0.879385	FALSE	0.99035	FALSE	0.664713	FALSE	0.92283	FALSE
ENSG00000075240.16	GRAMD4	0.52199	FALSE	0.424575	FALSE	0.913049	FALSE	0.61114	FALSE	0.732385	FALSE	0.37259	FALSE
ENSG00000075292.18	ZNF638	0.05513	FALSE	0.0355616	FALSE	0.740429	FALSE	0.60117	FALSE	0.757024	FALSE	0.35177	FALSE
ENSG00000075303.12	SLC25A40	0.41045	FALSE	0.458888	FALSE	0.709159	FALSE	0.64033	FALSE	0.755945	FALSE	0.66167	FALSE
ENSG00000075336.11	TIMM21	0.13319	FALSE	0.878676	FALSE	0.779796	FALSE	0.92405	FALSE	0.497029	FALSE	0.98592	FALSE
ENSG00000075340.22	ADD2	0.70436	FALSE	0.734997	FALSE	0.872133	FALSE	0.99553	FALSE	0.983506	FALSE	0.94897	FALSE
ENSG00000075391.16	RASAL2	0.72552	FALSE	0.832778	FALSE	0.659316	FALSE	0.92718	FALSE	0.469745	FALSE	0.91846	FALSE
ENSG00000075399.13	VPS9D1	0.23508	FALSE	0.140741	FALSE	0.153041	FALSE	0.1736	FALSE	0.359866	FALSE	0.28896	FALSE
ENSG00000075407.18	ZNF37A	0.12885	FALSE	0.0323027	FALSE	0.562878	FALSE	0.54381	FALSE	0.360482	FALSE	0.29675	FALSE
ENSG00000075413.17	MARK3	0.6233	FALSE	0.410497	FALSE	0.365526	FALSE	0.72912	FALSE	0.344272	FALSE	0.99509	FALSE
ENSG00000075415.12	SLC25A3	0.37633	FALSE	0.268107	FALSE	0.611348	FALSE	0.71253	FALSE	0.783926	FALSE	0.93891	FALSE
ENSG00000075420.12	FNDC3B	0.27689	FALSE	0.573077	FALSE	0.389055	FALSE	0.97681	FALSE	0.502677	FALSE	0.92408	FALSE
ENSG00000075426.11	FOSL2	0.29519	FALSE	0.367827	FALSE	0.34844	FALSE	0.66887	FALSE	0.326095	FALSE	0.71532	FALSE
ENSG00000075429.8	CACNG5	0.61416	FALSE	0.514617	FALSE	0.842284	FALSE	0.74287	FALSE	0.772149	FALSE	0.69055	FALSE
ENSG00000075461.5	CACNG4	0.2792	FALSE	0.319422	FALSE	0.907986	FALSE	0.78732	FALSE	0.642476	FALSE	0.48042	FALSE
ENSG00000075539.14	FRYL	0.05066	FALSE	0.028769	FALSE	0.715996	FALSE	0.65631	FALSE	0.673958	FALSE	0.90779	FALSE
ENSG00000075568.16	TMEM131	0.3825	FALSE	0.883805	FALSE	0.850521	FALSE	0.44677	FALSE	0.640668	FALSE	0.44278	FALSE
ENSG00000075618.17	FSCN1	0.89937	FALSE	0.778697	FALSE	0.295782	FALSE	0.44976	FALSE	0.443269	FALSE	0.88418	FALSE
ENSG00000075624.14	ACTB	0.63616	FALSE	0.542138	FALSE	0.837824	FALSE	0.95823	FALSE	0.557561	FALSE	0.89547	FALSE
ENSG00000075643.5	MOCOS	0.04731	FALSE	0.00626249	FALSE	0.486837	FALSE	0.52771	FALSE	0.289087	FALSE	0.59025	FALSE
ENSG00000075651.15	PLD1	0.12548	FALSE	0.141761	FALSE	0.720302	FALSE	0.70122	FALSE	0.7254	FALSE	0.8548	FALSE
ENSG00000075702.17	WDR62	0.07942	FALSE	0.172556	FALSE	0.608015	FALSE	0.52212	FALSE	0.36993	FALSE	0.27899	FALSE
ENSG00000075711.20	DLG1	0.03625	FALSE	0.0535024	FALSE	0.331343	FALSE	0.66947	FALSE	0.55061	FALSE	0.71276	FALSE
ENSG00000075785.12	RAB7A	0.55841	FALSE	0.2433	FALSE	0.874922	FALSE	0.49216	FALSE	0.728691	FALSE	0.31132	FALSE
ENSG00000075790.10	BCAP29	0.34408	FALSE	0.448503	FALSE	0.501184	FALSE	0.84232	FALSE	0.330878	FALSE	0.60665	FALSE
ENSG00000075826.16	SEC31B	0.50224	FALSE	0.894077	FALSE	0.627608	FALSE	0.5661	FALSE	0.338465	FALSE	0.37602	FALSE
ENSG00000075856.11	SART3	0.44204	FALSE	0.969105	FALSE	0.618143	FALSE	0.49677	FALSE	0.77197	FALSE	0.37461	FALSE
ENSG00000075884.13	ARHGAP15	0.97543	FALSE	0.860417	FALSE	0.751002	FALSE	0.27871	FALSE	0.498715	FALSE	0.1791	FALSE
ENSG00000075886.10	TUBA3D	0.95543	FALSE	0.832608	FALSE	0.401056	FALSE	0.39613	FALSE	0.276933	FALSE	0.68569	FALSE
ENSG00000075914.12	EXOSC7	0.65304	FALSE	0.745437	FALSE	0.0919495	FALSE	0.12439	FALSE	0.667039	FALSE	0.83426	FALSE
ENSG00000075945.12	KIFAP3	0.55366	FALSE	0.600115	FALSE	0.815808	FALSE	0.92984	FALSE	0.713474	FALSE	0.89275	FALSE
ENSG00000075975.15	MKRN2	0.42582	FALSE	0.608326	FALSE	0.842422	FALSE	0.83415	FALSE	0.876368	FALSE	0.71809	FALSE
ENSG00000076003.4	MCM6	0.98478	FALSE	0.941443	FALSE	0.726924	FALSE	0.56733	FALSE	0.909296	FALSE	0.56189	FALSE
ENSG00000076043.9	REXO2	0.46788	FALSE	0.257207	FALSE	0.8505	FALSE	0.82161	FALSE	0.592223	FALSE	0.6074	FALSE
ENSG00000076053.10	RBM7	0.90821	FALSE	0.69612	FALSE	0.181898	FALSE	0.80389	FALSE	0.0852178	FALSE	0.992	FALSE
ENSG00000076067.12	RBMS2	0.0613	FALSE	0.30086	FALSE	0.59117	FALSE	0.32257	FALSE	0.592796	FALSE	0.68273	FALSE
ENSG00000076108.11	BAZ2A	0.54519	FALSE	0.490353	FALSE	0.354266	FALSE	0.22587	FALSE	0.184786	FALSE	0.23323	FALSE
ENSG00000076201.14	PTPN23	0.38968	FALSE	0.152268	FALSE	0.0145015	FALSE	0.52913	FALSE	0.242107	FALSE	0.96921	FALSE
ENSG00000076242.14	MLH1	0.28273	FALSE	0.0978277	FALSE	0.404811	FALSE	0.38346	FALSE	0.20346	FALSE	0.24316	FALSE
ENSG00000076248.10	UNG	0.35593	FALSE	0.565494	FALSE	0.241809	FALSE	0.26956	FALSE	0.0720515	FALSE	0.06792	FALSE
ENSG00000076258.9	FMO4	0.89517	FALSE	0.235411	FALSE	0.136202	FALSE	0.35163	FALSE	0.0398335	FALSE	0.13482	FALSE
ENSG00000076321.10	KLHL20	0.81113	FALSE	0.693924	FALSE	0.877072	FALSE	0.37559	FALSE	0.636149	FALSE	0.45534	FALSE
ENSG00000076344.15	RGS11	0.72382	FALSE	0.355902	FALSE	0.101112	FALSE	0.37387	FALSE	0.328929	FALSE	0.72649	FALSE
ENSG00000076351.12	SLC46A1	0.31232	FALSE	0.237787	FALSE	0.700636	FALSE	0.0647	FALSE	0.862907	FALSE	0.53549	FALSE
ENSG00000076356.6	PLXNA2	0.1859	FALSE	0.210948	FALSE	0.966524	FALSE	0.95226	FALSE	0.833048	FALSE	0.78064	FALSE
ENSG00000076382.16	SPAG5	0.07679	FALSE	0.131792	FALSE	0.218879	FALSE	0.59019	FALSE	0.0579782	FALSE	0.26563	FALSE
ENSG00000076513.16	ANKRD13A	0.08089	FALSE	0.0339723	FALSE	0.668293	FALSE	0.61325	FALSE	0.395979	FALSE	0.57101	FALSE
ENSG00000076554.15	TPD52	0.6497	FALSE	0.933873	FALSE	0.956089	FALSE	0.65314	FALSE	0.743999	FALSE	0.9813	FALSE
ENSG00000076555.15	ACACB	0.56412	FALSE	0.501621	FALSE	0.347611	FALSE	0.13821	FALSE	0.201572	FALSE	0.06629	FALSE
ENSG00000076604.14	TRAF4	0.40831	FALSE	0.282435	FALSE	0.846977	FALSE	0.79103	FALSE	0.888975	FALSE	0.86448	FALSE
ENSG00000076641.4	PAG1	0.54569	FALSE	0.529276	FALSE	0.0190244	FALSE	0.11729	FALSE	0.338833	FALSE	0.63155	FALSE
ENSG00000076650.6	GPATCH1	0.33304	FALSE	0.726731	FALSE	0.204154	FALSE	0.81791	FALSE	0.464096	FALSE	0.70677	FALSE
ENSG00000076662.9	ICAM3	0.04308	FALSE	0.0656618	FALSE	0.597584	FALSE	0.07039	FALSE	0.767939	FALSE	0.90041	FALSE
ENSG00000076685.18	NT5C2	0.78204	FALSE	0.531554	FALSE	0.786134	FALSE	0.9415	FALSE	0.606144	FALSE	0.75334	FALSE
ENSG00000076706.16	MCAM	0.2446	FALSE	0.227557	FALSE	0.589864	FALSE	0.59602	FALSE	0.479251	FALSE	0.61066	FALSE
ENSG00000076716.8	GPC4	0.0399	FALSE	0.0699819	FALSE	0.431532	FALSE	0.53038	FALSE	0.152501	FALSE	0.20953	FALSE
ENSG00000076770.14	MBNL3	0.1165	FALSE	0.547805	FALSE	0.350484	FALSE	0.56656	FALSE	0.216557	FALSE	0.29412	FALSE
ENSG00000076826.9	CAMSAP3	0.38861	FALSE	0.150012	FALSE	0.373168	FALSE	0.4564	FALSE	0.770396	FALSE	0.66226	FALSE
ENSG00000076864.19	RAP1GAP	0.66766	FALSE	0.683123	FALSE	0.819082	FALSE	0.82189	FALSE	0.845276	FALSE	0.72174	FALSE
ENSG00000076924.11	XAB2	0.21238	FALSE	0.447479	FALSE	0.386397	FALSE	0.30852	FALSE	0.183103	FALSE	0.16718	FALSE
ENSG00000076928.17	ARHGEF1	0.0836	FALSE	0.0976879	FALSE	0.359085	FALSE	0.22029	FALSE	0.785502	FALSE	0.92488	FALSE
ENSG00000076944.15	STXBP2	0.49694	FALSE	0.767382	FALSE	0.198199	FALSE	0.209	FALSE	0.0673614	FALSE	0.06741	FALSE
ENSG00000076984.17	MAP2K7	0.73044	FALSE	0.894422	FALSE	0.263346	FALSE	0.33524	FALSE	0.118316	FALSE	0.18363	FALSE
ENSG00000077044.10	DGKD	0.96861	FALSE	0.459079	FALSE	0.949246	FALSE	0.88043	FALSE	0.767914	FALSE	0.89443	FALSE
ENSG00000077063.10	CTTNBP2	0.16688	FALSE	0.240693	FALSE	0.633348	FALSE	0.54058	FALSE	0.368597	FALSE	0.31439	FALSE
ENSG00000077080.9	ACTL6B	0.47459	FALSE	0.668006	FALSE	0.503993	FALSE	0.26993	FALSE	0.796196	FALSE	0.37982	FALSE
ENSG00000077092.18	RARB	0.46237	FALSE	0.242337	FALSE	0.789744	FALSE	0.95316	FALSE	0.848175	FALSE	0.82749	FALSE
ENSG00000077097.15	TOP2B	0.73879	FALSE	0.769677	FALSE	0.907239	FALSE	0.66111	FALSE	0.722153	FALSE	0.4067	FALSE
ENSG00000077147.15	TM9SF3	0.82854	FALSE	0.507418	FALSE	0.360526	FALSE	0.8757	FALSE	0.601981	FALSE	0.90831	FALSE
ENSG00000077150.18	NFKB2	0.67461	FALSE	0.974885	FALSE	0.715275	FALSE	0.5029	FALSE	0.91151	FALSE	0.96339	FALSE
ENSG00000077152.10	UBE2T	0.759	FALSE	0.918164	FALSE	0.367449	FALSE	0.63973	FALSE	0.170956	FALSE	0.386	FALSE
ENSG00000077157.21	PPP1R12B	0.32109	FALSE	0.0643598	FALSE	0.163341	FALSE	0.85282	FALSE	0.126228	FALSE	0.7608	FALSE
ENSG00000077232.17	DNAJC10	0.7493	FALSE	0.70233	FALSE	0.505504	FALSE	0.85148	FALSE	0.92045	FALSE	0.80102	FALSE
ENSG00000077235.17	GTF3C1	0.52077	FALSE	0.892617	FALSE	0.0714894	FALSE	0.68894	FALSE	0.18439	FALSE	0.87112	FALSE
ENSG00000077238.13	IL4R	0.88443	FALSE	0.992266	FALSE	0.578818	FALSE	0.44422	FALSE	0.345575	FALSE	0.32015	FALSE
ENSG00000077254.14	USP33	0.71668	FALSE	0.666024	FALSE	0.403923	FALSE	0.73393	FALSE	0.522219	FALSE	0.8245	FALSE
ENSG00000077264.14	PAK3	0.2575	FALSE	0.434872	FALSE	0.635071	FALSE	0.9823	FALSE	0.331223	FALSE	0.95781	FALSE
ENSG00000077279.18	DCX	0.65129	FALSE	0.506628	FALSE	0.857263	FALSE	0.92823	FALSE	0.647192	FALSE	0.73643	FALSE
ENSG00000077312.8	SNRPA	0.1435	FALSE	0.733152	FALSE	0.911854	FALSE	0.0431	FALSE	0.68702	FALSE	0.02002	FALSE
ENSG00000077327.15	SPAG6	0.43658	FALSE	0.806813	FALSE	0.668703	FALSE	0.81086	FALSE	0.889693	FALSE	0.58743	FALSE
ENSG00000077348.8	EXOSC5	0.13584	FALSE	0.837636	FALSE	0.546775	FALSE	0.40263	FALSE	0.860251	FALSE	0.39634	FALSE
ENSG00000077380.15	DYNC1I2	0.43124	FALSE	0.30256	FALSE	0.613522	FALSE	0.78929	FALSE	0.52996	FALSE	0.93127	FALSE
ENSG00000077420.15	APBB1IP	0.69871	FALSE	0.862107	FALSE	0.994525	FALSE	0.97356	FALSE	0.956927	FALSE	0.87171	FALSE
ENSG00000077454.15	LRCH4	0.88895	FALSE	0.784408	FALSE	0.380192	FALSE	0.38824	FALSE	0.510078	FALSE	0.62109	FALSE
ENSG00000077458.12	FAM76B	0.7913	FALSE	0.800996	FALSE	0.337878	FALSE	0.9788	FALSE	0.945322	FALSE	0.91359	FALSE
ENSG00000077463.14	SIRT6	0.92305	FALSE	0.725788	FALSE	0.515432	FALSE	0.63649	FALSE	0.28363	FALSE	0.51454	FALSE
ENSG00000077514.8	POLD3	0.84871	FALSE	0.911791	FALSE	0.539433	FALSE	0.98167	FALSE	0.922412	FALSE	0.84803	FALSE
ENSG00000077522.12	ACTN2	0.7855	FALSE	0.371715	FALSE	0.384076	FALSE	0.98218	FALSE	0.187608	FALSE	0.9141	FALSE
ENSG00000077549.17	CAPZB	0.28525	FALSE	0.392642	FALSE	0.881755	FALSE	0.97946	FALSE	0.720119	FALSE	0.99513	FALSE
ENSG00000077585.13	GPR137B	0.64282	FALSE	0.526264	FALSE	0.728341	FALSE	0.78739	FALSE	0.511689	FALSE	0.62956	FALSE
ENSG00000077616.10	NAALAD2	0.82309	FALSE	0.713299	FALSE	0.640752	FALSE	0.9303	FALSE	0.540525	FALSE	0.75639	FALSE
ENSG00000077684.15	JADE1	0.93858	FALSE	0.332511	FALSE	0.60316	FALSE	0.22596	FALSE	0.387032	FALSE	0.14395	FALSE
ENSG00000077713.18	SLC25A43	0.17656	FALSE	0.843845	FALSE	0.440985	FALSE	0.19232	FALSE	0.514656	FALSE	0.33524	FALSE
ENSG00000077721.15	UBE2A	0.27273	FALSE	0.337371	FALSE	0.0278031	FALSE	0.08589	FALSE	0.6173	FALSE	0.76668	FALSE
ENSG00000077782.20	FGFR1	0.83246	FALSE	0.805097	FALSE	0.526094	FALSE	0.23464	FALSE	0.554843	FALSE	0.32759	FALSE
ENSG00000077942.18	FBLN1	0.37286	FALSE	0.356403	FALSE	0.114913	FALSE	0.21998	FALSE	0.364638	FALSE	0.61246	FALSE
ENSG00000077943.7	ITGA8	0.77498	FALSE	0.428709	FALSE	0.918408	FALSE	0.64547	FALSE	0.702837	FALSE	0.34845	FALSE
ENSG00000077984.5	CST7	0.25596	FALSE	0.332311	FALSE	0.267095	FALSE	0.23857	FALSE	0.441106	FALSE	0.55924	FALSE
ENSG00000078018.19	MAP2	0.23788	FALSE	0.248223	FALSE	0.7551	FALSE	0.95851	FALSE	0.438571	FALSE	0.77797	FALSE
ENSG00000078043.15	PIAS2	0.29018	FALSE	0.904975	FALSE	0.238527	FALSE	0.26858	FALSE	0.339337	FALSE	0.28034	FALSE
ENSG00000078053.16	AMPH	0.38651	FALSE	0.355704	FALSE	0.727525	FALSE	0.76036	FALSE	0.615475	FALSE	0.94184	FALSE
ENSG00000078061.12	ARAF	0.82095	FALSE	0.940328	FALSE	0.96998	FALSE	0.6168	FALSE	0.994207	FALSE	0.78539	FALSE
ENSG00000078070.12	MCCC1	0.9291	FALSE	0.298377	FALSE	0.87885	FALSE	0.62629	FALSE	0.601556	FALSE	0.64228	FALSE
ENSG00000078081.7	LAMP3	0.68305	FALSE	0.86666	FALSE	0.0690627	FALSE	0.04381	FALSE	0.0170158	FALSE	0.01532	FALSE
ENSG00000078098.13	FAP	0.24824	FALSE	0.0326129	FALSE	0.75222	FALSE	0.97397	FALSE	0.736424	FALSE	0.98245	FALSE
ENSG00000078114.18	NEBL	0.07295	FALSE	0.077644	FALSE	0.461597	FALSE	0.27592	FALSE	0.34444	FALSE	0.23532	FALSE
ENSG00000078124.11	ACER3	0.53632	FALSE	0.575914	FALSE	0.170307	FALSE	0.63196	FALSE	0.206564	FALSE	0.43008	FALSE
ENSG00000078140.13	UBE2K	0.28605	FALSE	0.621731	FALSE	0.517939	FALSE	0.94687	FALSE	0.335776	FALSE	0.91304	FALSE
ENSG00000078142.12	PIK3C3	0.73748	FALSE	0.626425	FALSE	0.319257	FALSE	0.78309	FALSE	0.0991823	FALSE	0.48897	FALSE
ENSG00000078177.13	N4BP2	0.50435	FALSE	0.729061	FALSE	0.884087	FALSE	0.32497	FALSE	0.768386	FALSE	0.3066	FALSE
ENSG00000078237.6	TIGAR	0.50357	FALSE	0.295836	FALSE	0.663805	FALSE	0.20451	FALSE	0.470563	FALSE	0.79049	FALSE
ENSG00000078246.16	TULP3	0.53087	FALSE	0.757354	FALSE	0.475677	FALSE	0.62933	FALSE	0.278581	FALSE	0.32897	FALSE
ENSG00000078269.14	SYNJ2	0.26427	FALSE	0.160878	FALSE	0.621694	FALSE	0.8164	FALSE	0.407612	FALSE	0.87499	FALSE
ENSG00000078295.16	ADCY2	0.84249	FALSE	0.563814	FALSE	0.438092	FALSE	0.62833	FALSE	0.309252	FALSE	0.33553	FALSE
ENSG00000078304.19	PPP2R5C	0.92207	FALSE	0.28176	FALSE	0.052024	FALSE	0.60163	FALSE	0.139911	FALSE	0.89784	FALSE
ENSG00000078319.9	PMS2P1	0.66072	FALSE	0.363571	FALSE	0.277113	FALSE	0.35349	FALSE	0.938817	FALSE	0.84618	FALSE
ENSG00000078328.20	RBFOX1	0.59776	FALSE	0.693348	FALSE	0.981125	FALSE	0.68354	FALSE	0.85358	FALSE	0.5692	FALSE
ENSG00000078369.17	GNB1	0.71708	FALSE	0.473586	FALSE	0.556214	FALSE	0.60167	FALSE	0.321834	FALSE	0.74011	FALSE
ENSG00000078401.6	EDN1	0.04741	FALSE	0.0469261	FALSE	0.132425	FALSE	0.20479	FALSE	0.375744	FALSE	0.48051	FALSE
ENSG00000078403.16	MLLT10	0.95596	FALSE	0.365841	FALSE	0.896472	FALSE	0.92583	FALSE	0.751803	FALSE	0.73223	FALSE
ENSG00000078487.17	ZCWPW1	0.90551	FALSE	0.446593	FALSE	0.634425	FALSE	0.92817	FALSE	0.771238	FALSE	0.93675	FALSE
ENSG00000078549.14	ADCYAP1R1	0.11727	FALSE	0.28855	FALSE	0.191755	FALSE	0.20507	FALSE	0.0564096	FALSE	0.04323	FALSE
ENSG00000078579.8	FGF20	0.79293	FALSE	0.725861	FALSE	0.859092	FALSE	0.38385	FALSE	0.607313	FALSE	0.37186	FALSE
ENSG00000078596.10	ITM2A	0.96785	FALSE	0.890003	FALSE	0.338226	FALSE	0.52725	FALSE	0.541267	FALSE	0.41606	FALSE
ENSG00000078618.21	NRDC	0.56555	FALSE	0.770654	FALSE	0.29845	FALSE	0.93427	FALSE	0.142643	FALSE	0.75237	FALSE
ENSG00000078668.13	VDAC3	0.55753	FALSE	0.649246	FALSE	0.905067	FALSE	0.95315	FALSE	0.688023	FALSE	0.90767	FALSE
ENSG00000078674.17	PCM1	0.93769	FALSE	0.803016	FALSE	0.845693	FALSE	0.37756	FALSE	0.572885	FALSE	0.17138	FALSE
ENSG00000078687.17	TNRC6C	0.53221	FALSE	0.35999	FALSE	0.975845	FALSE	0.25656	FALSE	0.854661	FALSE	0.17676	FALSE
ENSG00000078699.21	CBFA2T2	0.46702	FALSE	0.878265	FALSE	0.6787	FALSE	0.31575	FALSE	0.474019	FALSE	0.80871	FALSE
ENSG00000078725.12	BRINP1	0.53492	FALSE	0.558717	FALSE	0.819815	FALSE	0.99399	FALSE	0.527616	FALSE	0.95626	FALSE
ENSG00000078747.14	ITCH	0.40796	FALSE	0.410384	FALSE	0.24729	FALSE	0.93583	FALSE	0.520502	FALSE	0.81771	FALSE
ENSG00000078795.16	PKD2L2	0.78796	FALSE	0.627796	FALSE	0.152094	FALSE	0.07101	FALSE	0.39621	FALSE	0.35085	FALSE
ENSG00000078804.12	TP53INP2	0.05768	FALSE	0.0301812	FALSE	0.928301	FALSE	0.93691	FALSE	0.762103	FALSE	0.77008	FALSE
ENSG00000078808.16	SDF4	0.83072	FALSE	0.834678	FALSE	0.0909342	FALSE	0.3081	FALSE	0.988266	FALSE	0.65373	FALSE
ENSG00000078814.15	MYH7B	0.24212	FALSE	0.296971	FALSE	0.190045	FALSE	0.22083	FALSE	0.118249	FALSE	0.13191	FALSE
ENSG00000078902.15	TOLLIP	0.41178	FALSE	0.675608	FALSE	0.577741	FALSE	0.62025	FALSE	0.292127	FALSE	0.50125	FALSE
ENSG00000078967.12	UBE2D4	0.59856	FALSE	0.202159	FALSE	0.846032	FALSE	0.70707	FALSE	0.561261	FALSE	0.57244	FALSE
ENSG00000079101.16	CLUL1	0.95382	FALSE	0.717009	FALSE	0.509166	FALSE	0.37462	FALSE	0.796333	FALSE	0.36491	FALSE
ENSG00000079102.16	RUNX1T1	0.77911	FALSE	0.681253	FALSE	0.168575	FALSE	0.35622	FALSE	0.129861	FALSE	0.43721	FALSE
ENSG00000079134.11	THOC1	0.23846	FALSE	0.0271232	FALSE	0.606138	FALSE	0.90795	FALSE	0.414994	FALSE	0.71161	FALSE
ENSG00000079150.17	FKBP7	0.19226	FALSE	0.110714	FALSE	0.144686	FALSE	0.43525	FALSE	0.92819	FALSE	0.24342	FALSE
ENSG00000079156.16	OSBPL6	0.48811	FALSE	0.720614	FALSE	0.407732	FALSE	0.52829	FALSE	0.472038	FALSE	0.82911	FALSE
ENSG00000079215.13	SLC1A3	0.02887	FALSE	0.154828	FALSE	0.639699	FALSE	0.36951	FALSE	0.851949	FALSE	0.83542	FALSE
ENSG00000079246.15	XRCC5	0.40123	FALSE	0.916712	FALSE	0.989277	FALSE	0.69881	FALSE	0.876663	FALSE	0.635	FALSE
ENSG00000079257.7	LXN	0.56685	FALSE	0.502872	FALSE	0.32116	FALSE	0.38407	FALSE	0.462381	FALSE	0.42345	FALSE
ENSG00000079263.18	SP140	0.64297	FALSE	0.927508	FALSE	0.500925	FALSE	0.71215	FALSE	0.304859	FALSE	0.42569	FALSE
ENSG00000079277.20	MKNK1	0.49264	FALSE	0.746076	FALSE	0.904175	FALSE	0.92553	FALSE	0.970493	FALSE	0.72525	FALSE
ENSG00000079308.18	TNS1	0.5722	FALSE	0.73129	FALSE	0.69672	FALSE	0.78518	FALSE	0.402192	FALSE	0.48644	FALSE
ENSG00000079313.14	REXO1	0.03738	FALSE	0.00935092	FALSE	0.671353	FALSE	0.90144	FALSE	0.369445	FALSE	0.88708	FALSE
ENSG00000079332.14	SAR1A	0.52632	FALSE	0.910469	FALSE	0.549317	FALSE	0.68559	FALSE	0.48482	FALSE	0.59511	FALSE
ENSG00000079335.19	CDC14A	0.92564	FALSE	0.77927	FALSE	0.570806	FALSE	0.7826	FALSE	0.27475	FALSE	0.46385	FALSE
ENSG00000079337.15	RAPGEF3	0.66061	FALSE	0.622292	FALSE	0.302889	FALSE	0.28594	FALSE	0.305279	FALSE	0.31485	FALSE
ENSG00000079385.21	CEACAM1	0.0767	FALSE	0.778412	FALSE	0.664122	FALSE	0.84754	FALSE	0.48797	FALSE	0.61393	FALSE
ENSG00000079387.13	SENP1	0.99591	FALSE	0.880165	FALSE	0.265092	FALSE	0.77527	FALSE	0.733746	FALSE	0.50934	FALSE
ENSG00000079432.7	CIC	0.06093	FALSE	0.0843247	FALSE	0.979458	FALSE	0.50172	FALSE	0.933708	FALSE	0.24782	FALSE
ENSG00000079435.9	LIPE	0.24014	FALSE	0.149081	FALSE	0.906297	FALSE	0.97573	FALSE	0.693095	FALSE	0.853	FALSE
ENSG00000079459.12	FDFT1	0.71943	FALSE	0.905435	FALSE	0.770201	FALSE	0.88084	FALSE	0.67777	FALSE	0.66719	FALSE
ENSG00000079462.7	PAFAH1B3	0.27785	FALSE	0.088897	FALSE	0.712338	FALSE	0.64999	FALSE	0.481358	FALSE	0.40406	FALSE
ENSG00000079482.12	OPHN1	0.16547	FALSE	0.967045	FALSE	0.317555	FALSE	0.42365	FALSE	0.265621	FALSE	0.20907	FALSE
ENSG00000079616.12	KIF22	0.62191	FALSE	0.956331	FALSE	0.0982115	FALSE	0.03554	FALSE	0.0871119	FALSE	0.09336	FALSE
ENSG00000079689.13	SCGN	0.24565	FALSE	0.238323	FALSE	0.000726843	FALSE	0.00321	FALSE	0.004307	FALSE	0.01086	FALSE
ENSG00000079691.17	CARMIL1	0.08893	FALSE	0.13369	FALSE	0.344473	FALSE	0.69408	FALSE	0.0864047	FALSE	0.3603	FALSE
ENSG00000079739.16	PGM1	0.14359	FALSE	0.0514208	FALSE	0.923527	FALSE	0.78038	FALSE	0.916681	FALSE	0.62019	FALSE
ENSG00000079785.14	DDX1	0.46933	FALSE	0.483256	FALSE	0.96172	FALSE	0.966	FALSE	0.808866	FALSE	0.85298	FALSE
ENSG00000079805.16	DNM2	0.97781	FALSE	0.778457	FALSE	0.857406	FALSE	0.66256	FALSE	0.778446	FALSE	0.41404	FALSE
ENSG00000079819.18	EPB41L2	0.48391	FALSE	0.774223	FALSE	0.327503	FALSE	0.97602	FALSE	0.159847	FALSE	0.97609	FALSE
ENSG00000079841.18	RIMS1	0.4807	FALSE	0.842734	FALSE	0.304829	FALSE	0.77271	FALSE	0.161059	FALSE	0.511	FALSE
ENSG00000079931.14	MOXD1	0.2778	FALSE	0.208269	FALSE	0.155632	FALSE	0.09407	FALSE	0.993233	FALSE	0.72155	FALSE
ENSG00000079950.13	STX7	0.68958	FALSE	0.455559	FALSE	0.60744	FALSE	0.89481	FALSE	0.415865	FALSE	0.97538	FALSE
ENSG00000079974.17	RABL2B	0.21957	FALSE	0.283119	FALSE	0.196099	FALSE	0.4121	FALSE	0.951427	FALSE	0.94494	FALSE
ENSG00000079999.13	KEAP1	0.28267	FALSE	0.86605	FALSE	0.891781	FALSE	0.72116	FALSE	0.664399	FALSE	0.80899	FALSE
ENSG00000080007.7	DDX43	0.39513	FALSE	0.210873	FALSE	0.987704	FALSE	0.36691	FALSE	0.880491	FALSE	0.88228	FALSE
ENSG00000080031.9	PTPRH	0.16567	FALSE	0.173317	FALSE	0.641528	FALSE	0.67801	FALSE	0.689549	FALSE	0.40081	FALSE
ENSG00000080166.15	DCT	0.57604	FALSE	0.135991	FALSE	0.0609184	FALSE	0.36684	FALSE	0.0203524	FALSE	0.17147	FALSE
ENSG00000080189.14	SLC35C2	0.68884	FALSE	0.683159	FALSE	0.843162	FALSE	0.27744	FALSE	0.53658	FALSE	0.19137	FALSE
ENSG00000080200.9	CRYBG3	0.51582	FALSE	0.475433	FALSE	0.492012	FALSE	0.62225	FALSE	0.851119	FALSE	0.83296	FALSE
ENSG00000080224.17	EPHA6	0.02767	FALSE	0.0215215	FALSE	0.894406	FALSE	0.96563	FALSE	0.645473	FALSE	0.86044	FALSE
ENSG00000080293.9	SCTR	0.24401	FALSE	0.474867	FALSE	0.32017	FALSE	0.7293	FALSE	0.144723	FALSE	0.45924	FALSE
ENSG00000080298.15	RFX3	0.18663	FALSE	0.410256	FALSE	0.755661	FALSE	0.75218	FALSE	0.377308	FALSE	0.45142	FALSE
ENSG00000080345.17	RIF1	0.50509	FALSE	0.0809792	FALSE	0.272674	FALSE	0.87368	FALSE	0.129424	FALSE	0.77949	FALSE
ENSG00000080371.5	RAB21	0.97512	FALSE	0.733542	FALSE	0.1159	FALSE	0.80637	FALSE	0.17167	FALSE	0.57929	FALSE
ENSG00000080493.16	SLC4A4	0.00069	FALSE	0.00303799	FALSE	0.14846	FALSE	0.29153	FALSE	0.642629	FALSE	0.51347	FALSE
ENSG00000080503.23	SMARCA2	0.82127	FALSE	0.702786	FALSE	0.717211	FALSE	0.83377	FALSE	0.830676	FALSE	0.9238	FALSE
ENSG00000080546.13	SESN1	0.48664	FALSE	0.389722	FALSE	0.671604	FALSE	0.78891	FALSE	0.984129	FALSE	0.71654	FALSE
ENSG00000080561.13	MID2	0.45988	FALSE	0.194989	FALSE	0.695024	FALSE	0.62969	FALSE	0.513993	FALSE	0.39785	FALSE
ENSG00000080573.6	COL5A3	0.28337	FALSE	0.148218	FALSE	0.789581	FALSE	0.85997	FALSE	0.538092	FALSE	0.6117	FALSE
ENSG00000080603.16	SRCAP	0.28869	FALSE	0.154869	FALSE	0.603619	FALSE	0.84419	FALSE	0.98995	FALSE	0.66093	FALSE
ENSG00000080608.9	PUM3	0.80792	FALSE	0.334614	FALSE	0.797464	FALSE	0.78933	FALSE	0.473294	FALSE	0.49984	FALSE
ENSG00000080644.15	CHRNA3	0.53741	FALSE	0.543362	FALSE	0.334561	FALSE	0.097	FALSE	0.169301	FALSE	0.11071	FALSE
ENSG00000080709.15	KCNN2	0.1275	FALSE	0.0792636	FALSE	0.989024	FALSE	0.98812	FALSE	0.880347	FALSE	0.87905	FALSE
ENSG00000080802.18	CNOT4	0.27177	FALSE	0.32677	FALSE	0.0307173	FALSE	0.00182	FALSE	0.365485	FALSE	0.65029	FALSE
ENSG00000080815.18	PSEN1	0.14198	FALSE	0.100583	FALSE	0.893463	FALSE	0.99786	FALSE	0.879527	FALSE	0.97143	FALSE
ENSG00000080819.7	CPOX	0.17132	FALSE	0.119834	FALSE	0.813971	FALSE	0.93162	FALSE	0.976767	FALSE	0.71121	FALSE
ENSG00000080822.16	CLDND1	0.13832	FALSE	0.0750383	FALSE	0.832616	FALSE	0.85319	FALSE	0.684224	FALSE	0.7845	FALSE
ENSG00000080823.22	MOK	0.18194	FALSE	0.434065	FALSE	0.414195	FALSE	0.66491	FALSE	0.231407	FALSE	0.41659	FALSE
ENSG00000080824.18	HSP90AA1	0.58089	FALSE	0.779943	FALSE	0.469784	FALSE	0.22981	FALSE	0.624177	FALSE	0.46888	FALSE
ENSG00000080839.11	RBL1	0.02889	FALSE	0.410437	FALSE	0.401308	FALSE	0.50983	FALSE	0.736433	FALSE	0.30684	FALSE
ENSG00000080845.17	DLGAP4	0.47149	FALSE	0.0893965	FALSE	0.79867	FALSE	0.78225	FALSE	0.595634	FALSE	0.78431	FALSE
ENSG00000080854.14	IGSF9B	0.49573	FALSE	0.959775	FALSE	0.367593	FALSE	0.57855	FALSE	0.56273	FALSE	0.79964	FALSE
ENSG00000080947.14	CROCCP3	0.80699	FALSE	0.715124	FALSE	0.991826	FALSE	0.7433	FALSE	0.911609	FALSE	0.91656	FALSE
ENSG00000081014.10	AP4E1	0.61612	FALSE	0.261452	FALSE	0.347826	FALSE	0.39953	FALSE	0.75804	FALSE	0.61037	FALSE
ENSG00000081019.13	RSBN1	0.52119	FALSE	0.582645	FALSE	0.0695709	FALSE	0.77368	FALSE	0.0325649	FALSE	0.60691	FALSE
ENSG00000081026.18	MAGI3	0.6393	FALSE	0.955232	FALSE	0.823059	FALSE	0.97348	FALSE	0.783944	FALSE	0.92524	FALSE
ENSG00000081041.8	CXCL2	0.26815	FALSE	0.014011	FALSE	0.0574822	FALSE	0.24116	FALSE	0.0392949	FALSE	0.21641	FALSE
ENSG00000081051.7	AFP	0.30415	FALSE	0.899675	FALSE	0.827958	FALSE	0.45072	FALSE	0.53029	FALSE	0.44183	FALSE
ENSG00000081052.12	COL4A4	0.27439	FALSE	0.425506	FALSE	0.203527	FALSE	0.39863	FALSE	0.93619	FALSE	0.45089	FALSE
ENSG00000081059.19	TCF7	0.69881	FALSE	0.89114	FALSE	0.858297	FALSE	0.72773	FALSE	0.813559	FALSE	0.71886	FALSE
ENSG00000081087.14	OSTM1	0.22734	FALSE	0.122168	FALSE	0.0222276	FALSE	0.10481	FALSE	0.665422	FALSE	0.57383	FALSE
ENSG00000081138.13	CDH7	0.99339	FALSE	0.875851	FALSE	0.786877	FALSE	0.99949	FALSE	0.616657	FALSE	0.98919	FALSE
ENSG00000081148.11	IMPG2	0.90564	FALSE	0.713878	FALSE	0.587566	FALSE	0.50546	FALSE	0.36131	FALSE	0.27858	FALSE
ENSG00000081154.11	PCNP	0.78119	FALSE	0.733186	FALSE	0.173476	FALSE	0.98451	FALSE	0.341218	FALSE	0.90363	FALSE
ENSG00000081177.18	EXD2	0.9622	FALSE	0.668446	FALSE	0.662564	FALSE	0.30637	FALSE	0.802824	FALSE	0.51596	FALSE
ENSG00000081181.7	ARG2	0.24959	FALSE	0.192619	FALSE	0.123704	FALSE	0.46314	FALSE	0.685948	FALSE	0.66679	FALSE
ENSG00000081189.15	MEF2C	0.58702	FALSE	0.605982	FALSE	0.808591	FALSE	0.79912	FALSE	0.65429	FALSE	0.91433	FALSE
ENSG00000081237.19	PTPRC	0.71424	FALSE	0.507785	FALSE	0.913786	FALSE	0.64136	FALSE	0.832273	FALSE	0.73814	FALSE
ENSG00000081248.10	CACNA1S	0.9274	FALSE	0.95046	FALSE	0.812616	FALSE	0.73949	FALSE	0.896973	FALSE	0.98275	FALSE
ENSG00000081277.12	PKP1	0.3916	FALSE	0.434546	FALSE	0.415459	FALSE	0.802	FALSE	0.778583	FALSE	0.69901	FALSE
ENSG00000081307.12	UBA5	0.53534	FALSE	0.969001	FALSE	0.398621	FALSE	0.84543	FALSE	0.160119	FALSE	0.60262	FALSE
ENSG00000081320.10	STK17B	0.64329	FALSE	0.937163	FALSE	0.661179	FALSE	0.86018	FALSE	0.394873	FALSE	0.66338	FALSE
ENSG00000081377.16	CDC14B	0.29912	FALSE	0.209124	FALSE	0.554723	FALSE	0.32495	FALSE	0.859375	FALSE	0.8402	FALSE
ENSG00000081386.12	ZNF510	0.92201	FALSE	0.543297	FALSE	0.939823	FALSE	0.93247	FALSE	0.749307	FALSE	0.91212	FALSE
ENSG00000081479.13	LRP2	0.16072	FALSE	0.167861	FALSE	0.751876	FALSE	0.75036	FALSE	0.827915	FALSE	0.56075	FALSE
ENSG00000081665.13	ZNF506	0.71172	FALSE	0.183843	FALSE	0.748233	FALSE	0.9972	FALSE	0.611543	FALSE	0.93991	FALSE
ENSG00000081692.12	JMJD4	0.06586	FALSE	0.242069	FALSE	0.350941	FALSE	0.18165	FALSE	0.110558	FALSE	0.0706	FALSE
ENSG00000081721.11	DUSP12	0.15634	FALSE	0.328818	FALSE	0.595908	FALSE	0.71273	FALSE	0.438165	FALSE	0.46427	FALSE
ENSG00000081760.16	AACS	0.51785	FALSE	0.617193	FALSE	0.896524	FALSE	0.78505	FALSE	0.688093	FALSE	0.54232	FALSE
ENSG00000081791.8	DELE1	0.44633	FALSE	0.759487	FALSE	0.909851	FALSE	0.75847	FALSE	0.664646	FALSE	0.48375	FALSE
ENSG00000081803.15	CADPS2	0.98582	FALSE	0.749303	FALSE	0.818173	FALSE	0.82263	FALSE	0.952631	FALSE	0.75704	FALSE
ENSG00000081818.3	PCDHB4	0.04184	FALSE	0.0273574	FALSE	0.0612417	FALSE	0.03475	FALSE	0.107148	FALSE	0.02669	FALSE
ENSG00000081842.17	PCDHA6	0.66894	FALSE	0.367643	FALSE	0.396893	FALSE	0.245	FALSE	0.409454	FALSE	0.3258	FALSE
ENSG00000081853.14	PCDHGA2	0.14572	FALSE	0.253949	FALSE	0.26776	FALSE	0.30399	FALSE	0.170234	FALSE	0.15757	FALSE
ENSG00000081870.11	IFT25	0.95203	FALSE	0.660624	FALSE	0.838155	FALSE	0.90048	FALSE	0.682375	FALSE	0.80267	FALSE
ENSG00000081913.13	PHLPP1	0.11778	FALSE	0.338368	FALSE	0.808918	FALSE	0.74802	FALSE	0.965887	FALSE	0.92055	FALSE
ENSG00000081923.13	ATP8B1	0.67337	FALSE	0.555617	FALSE	0.581624	FALSE	0.29321	FALSE	0.477861	FALSE	0.23252	FALSE
ENSG00000081985.11	IL12RB2	0.51757	FALSE	0.376631	FALSE	0.400127	FALSE	0.73256	FALSE	0.177268	FALSE	0.61416	FALSE
ENSG00000082014.16	SMARCD3	0.0881	FALSE	0.0692066	FALSE	0.584396	FALSE	0.17883	FALSE	0.878694	FALSE	0.25812	FALSE
ENSG00000082068.8	WDR70	0.40586	FALSE	0.110613	FALSE	0.467597	FALSE	0.39873	FALSE	0.943143	FALSE	0.96693	FALSE
ENSG00000082074.16	FYB1	0.55369	FALSE	0.882137	FALSE	0.987625	FALSE	0.9521	FALSE	0.877036	FALSE	0.93684	FALSE
ENSG00000082126.17	MPP4	0.01637	FALSE	0.0938792	FALSE	0.8259	FALSE	0.46229	FALSE	0.697639	FALSE	0.74053	FALSE
ENSG00000082146.12	STRADB	0.81826	FALSE	0.733929	FALSE	0.58796	FALSE	0.99298	FALSE	0.419802	FALSE	0.91897	FALSE
ENSG00000082153.17	BZW1	0.79331	FALSE	0.970175	FALSE	0.0374429	FALSE	0.24347	FALSE	0.482879	FALSE	0.70709	FALSE
ENSG00000082175.14	PGR	0.31642	FALSE	0.626466	FALSE	0.0231454	FALSE	0.85621	FALSE	0.171669	FALSE	0.84817	FALSE
ENSG00000082196.20	C1QTNF3	0.62971	FALSE	0.639789	FALSE	0.799794	FALSE	0.75854	FALSE	0.870955	FALSE	0.66195	FALSE
ENSG00000082212.12	ME2	0.61302	FALSE	0.457807	FALSE	0.498598	FALSE	0.88829	FALSE	0.285792	FALSE	0.71082	FALSE
ENSG00000082213.17	C5orf22	0.41074	FALSE	0.522936	FALSE	0.835516	FALSE	0.85982	FALSE	0.80897	FALSE	0.72291	FALSE
ENSG00000082258.12	CCNT2	0.80573	FALSE	0.651466	FALSE	0.384785	FALSE	0.7448	FALSE	0.773293	FALSE	0.6574	FALSE
ENSG00000082269.16	FAM135A	0.62841	FALSE	0.144318	FALSE	0.0266418	FALSE	0.51162	FALSE	0.274749	FALSE	0.86801	FALSE
ENSG00000082293.12	COL19A1	0.37619	FALSE	0.36926	FALSE	0.876541	FALSE	0.68963	FALSE	0.575668	FALSE	0.41527	FALSE
ENSG00000082397.17	EPB41L3	0.12103	FALSE	0.390772	FALSE	0.914385	FALSE	0.84974	FALSE	0.775569	FALSE	0.93359	FALSE
ENSG00000082438.15	COBLL1	0.34236	FALSE	0.282683	FALSE	0.88247	FALSE	0.996	FALSE	0.962169	FALSE	0.93613	FALSE
ENSG00000082458.11	DLG3	0.68146	FALSE	0.921795	FALSE	0.701807	FALSE	0.79261	FALSE	0.494367	FALSE	0.86925	FALSE
ENSG00000082482.13	KCNK2	0.40728	FALSE	0.200184	FALSE	0.428236	FALSE	0.67085	FALSE	0.348285	FALSE	0.55386	FALSE
ENSG00000082497.11	SERTAD4	0.36879	FALSE	0.906771	FALSE	0.440715	FALSE	0.62011	FALSE	0.257775	FALSE	0.98148	FALSE
ENSG00000082512.14	TRAF5	0.41887	FALSE	0.82123	FALSE	0.341546	FALSE	0.7371	FALSE	0.18239	FALSE	0.51637	FALSE
ENSG00000082515.17	MRPL22	0.24871	FALSE	0.157031	FALSE	0.472069	FALSE	0.62422	FALSE	0.302963	FALSE	0.71673	FALSE
ENSG00000082516.8	GEMIN5	0.7574	FALSE	0.133059	FALSE	0.752682	FALSE	0.99507	FALSE	0.464434	FALSE	0.99794	FALSE
ENSG00000082556.10	OPRK1	0.69	FALSE	0.341435	FALSE	0.936008	FALSE	0.93547	FALSE	0.704424	FALSE	0.86375	FALSE
ENSG00000082641.15	NFE2L1	0.49652	FALSE	0.698457	FALSE	0.4153	FALSE	0.17684	FALSE	0.825392	FALSE	0.44643	FALSE
ENSG00000082684.15	SEMA5B	0.94039	FALSE	0.600582	FALSE	0.0366895	FALSE	0.26844	FALSE	0.0853218	FALSE	0.30992	FALSE
ENSG00000082701.15	GSK3B	0.41449	FALSE	0.48405	FALSE	0.820434	FALSE	0.78247	FALSE	0.79171	FALSE	0.51717	FALSE
ENSG00000082781.11	ITGB5	0.11486	FALSE	0.313949	FALSE	0.706099	FALSE	0.62839	FALSE	0.412401	FALSE	0.58562	FALSE
ENSG00000082805.19	ERC1	0.70387	FALSE	0.950769	FALSE	0.574571	FALSE	0.11299	FALSE	0.692001	FALSE	0.60708	FALSE
ENSG00000082898.16	XPO1	0.26694	FALSE	0.199618	FALSE	0.852537	FALSE	0.59627	FALSE	0.955678	FALSE	0.71784	FALSE
ENSG00000082996.19	RNF13	0.84108	FALSE	0.476226	FALSE	0.377104	FALSE	0.02845	FALSE	0.808314	FALSE	0.59558	FALSE
ENSG00000083067.22	TRPM3	0.5321	FALSE	0.393251	FALSE	0.455054	FALSE	0.62417	FALSE	0.811371	FALSE	0.89951	FALSE
ENSG00000083093.9	PALB2	0.24558	FALSE	0.87069	FALSE	0.61219	FALSE	0.46341	FALSE	0.939485	FALSE	0.29183	FALSE
ENSG00000083097.14	DOP1A	0.96647	FALSE	0.946476	FALSE	0.671399	FALSE	0.75165	FALSE	0.627449	FALSE	0.81121	FALSE
ENSG00000083099.10	LYRM2	0.29266	FALSE	0.467967	FALSE	0.193366	FALSE	0.47355	FALSE	0.633472	FALSE	0.95792	FALSE
ENSG00000083123.14	BCKDHB	0.23154	FALSE	0.210268	FALSE	0.857903	FALSE	0.61877	FALSE	0.732334	FALSE	0.36267	FALSE
ENSG00000083168.10	KAT6A	0.70645	FALSE	0.705869	FALSE	0.225986	FALSE	0.26364	FALSE	0.57368	FALSE	0.56874	FALSE
ENSG00000083223.17	TUT7	0.94283	FALSE	0.905798	FALSE	0.66048	FALSE	0.73773	FALSE	0.372591	FALSE	0.76257	FALSE
ENSG00000083290.19	ULK2	0.80627	FALSE	0.647884	FALSE	0.909889	FALSE	0.61052	FALSE	0.963172	FALSE	0.33029	FALSE
ENSG00000083312.17	TNPO1	0.58832	FALSE	0.255032	FALSE	0.0201888	FALSE	0.46646	FALSE	0.163408	FALSE	0.28975	FALSE
ENSG00000083444.16	PLOD1	0.81241	FALSE	0.653818	FALSE	0.272105	FALSE	0.25187	FALSE	0.128508	FALSE	0.10611	FALSE
ENSG00000083454.21	P2RX5	0.05155	FALSE	0.0803126	FALSE	0.205536	FALSE	0.24896	FALSE	0.128593	FALSE	0.12945	FALSE
ENSG00000083457.11	ITGAE	0.3091	FALSE	0.732786	FALSE	0.0663253	FALSE	0.11353	FALSE	0.0274201	FALSE	0.04933	FALSE
ENSG00000083520.14	DIS3	0.74492	FALSE	0.965538	FALSE	0.499893	FALSE	0.66458	FALSE	0.407195	FALSE	0.42247	FALSE
ENSG00000083535.15	PIBF1	0.86928	FALSE	0.824722	FALSE	0.744004	FALSE	0.93618	FALSE	0.519518	FALSE	0.75918	FALSE
ENSG00000083544.14	TDRD3	0.96427	FALSE	0.440761	FALSE	0.715434	FALSE	0.58618	FALSE	0.485051	FALSE	0.34819	FALSE
ENSG00000083635.7	NUFIP1	0.1505	FALSE	0.125964	FALSE	0.308941	FALSE	0.72238	FALSE	0.138874	FALSE	0.4563	FALSE
ENSG00000083642.18	PDS5B	0.84427	FALSE	0.708775	FALSE	0.778548	FALSE	0.92027	FALSE	0.824361	FALSE	0.6981	FALSE
ENSG00000083720.12	OXCT1	0.65761	FALSE	0.93294	FALSE	0.801475	FALSE	0.89454	FALSE	0.499687	FALSE	0.95676	FALSE
ENSG00000083750.12	RRAGB	0.99945	FALSE	0.897483	FALSE	0.209623	FALSE	0.66822	FALSE	0.0337198	FALSE	0.29164	FALSE
ENSG00000083799.17	CYLD	0.29152	FALSE	0.607246	FALSE	0.858721	FALSE	0.94912	FALSE	0.615845	FALSE	0.95165	FALSE
ENSG00000083807.9	SLC27A5	0.07521	FALSE	0.568575	FALSE	0.824143	FALSE	0.4562	FALSE	0.595661	FALSE	0.58019	FALSE
ENSG00000083812.11	ZNF324	0.02887	FALSE	0.55744	FALSE	0.18832	FALSE	0.25172	FALSE	0.650189	FALSE	0.12708	FALSE
ENSG00000083814.13	ZNF671	0.61477	FALSE	0.602129	FALSE	0.922954	FALSE	0.638	FALSE	0.869318	FALSE	0.35654	FALSE
ENSG00000083817.8	ZNF416	0.14753	FALSE	0.325241	FALSE	0.831262	FALSE	0.91801	FALSE	0.733427	FALSE	0.96016	FALSE
ENSG00000083828.15	ZNF586	0.35123	FALSE	0.061865	FALSE	0.780428	FALSE	0.90843	FALSE	0.510555	FALSE	0.69135	FALSE
ENSG00000083838.15	ZNF446	0.21493	FALSE	0.348921	FALSE	0.56127	FALSE	0.59559	FALSE	0.344624	FALSE	0.36049	FALSE
ENSG00000083844.10	ZNF264	0.62643	FALSE	0.889567	FALSE	0.73534	FALSE	0.43812	FALSE	0.725672	FALSE	0.85911	FALSE
ENSG00000083845.8	RPS5	0.45488	FALSE	0.23637	FALSE	0.939414	FALSE	0.87804	FALSE	0.919881	FALSE	0.914	FALSE
ENSG00000083857.13	FAT1	0.42152	FALSE	0.396579	FALSE	0.318818	FALSE	0.29661	FALSE	0.858917	FALSE	0.96511	FALSE
ENSG00000083896.12	YTHDC1	0.24054	FALSE	0.00489411	FALSE	0.306999	FALSE	0.62833	FALSE	0.273503	FALSE	0.83515	FALSE
ENSG00000083937.8	CHMP2B	0.73804	FALSE	0.917802	FALSE	0.979852	FALSE	0.5078	FALSE	0.972071	FALSE	0.2779	FALSE
ENSG00000084070.11	SMAP2	0.4436	FALSE	0.381526	FALSE	0.869389	FALSE	0.91467	FALSE	0.677175	FALSE	0.9711	FALSE
ENSG00000084072.16	PPIE	0.59623	FALSE	0.0902184	FALSE	0.113885	FALSE	0.27211	FALSE	0.299952	FALSE	0.27652	FALSE
ENSG00000084073.8	ZMPSTE24	0.25323	FALSE	0.155823	FALSE	0.107283	FALSE	0.22406	FALSE	0.782684	FALSE	0.90054	FALSE
ENSG00000084090.13	STARD7	0.30677	FALSE	0.306076	FALSE	0.757737	FALSE	0.81496	FALSE	0.854999	FALSE	0.58204	FALSE
ENSG00000084092.6	NOA1	0.31007	FALSE	0.309283	FALSE	0.306386	FALSE	0.3567	FALSE	0.212526	FALSE	0.19584	FALSE
ENSG00000084093.16	REST	0.80349	FALSE	0.661089	FALSE	0.674218	FALSE	0.3608	FALSE	0.924891	FALSE	0.7292	FALSE
ENSG00000084110.10	HAL	0.91652	FALSE	0.718924	FALSE	0.305072	FALSE	0.94145	FALSE	0.329293	FALSE	0.81597	FALSE
ENSG00000084112.14	SSH1	0.45548	FALSE	0.289661	FALSE	0.880032	FALSE	0.67289	FALSE	0.636795	FALSE	0.55445	FALSE
ENSG00000084207.16	GSTP1	0.85425	FALSE	0.926004	FALSE	0.901548	FALSE	0.82811	FALSE	0.931969	FALSE	0.87676	FALSE
ENSG00000084234.17	APLP2	0.19894	FALSE	0.168113	FALSE	0.851283	FALSE	0.87139	FALSE	0.892445	FALSE	0.80687	FALSE
ENSG00000084444.13	FAM234B	0.58101	FALSE	0.714778	FALSE	0.994596	FALSE	0.83323	FALSE	0.96493	FALSE	0.54673	FALSE
ENSG00000084453.16	SLCO1A2	0.16038	FALSE	0.104815	FALSE	0.834077	FALSE	0.86571	FALSE	0.55049	FALSE	0.6185	FALSE
ENSG00000084463.7	WBP11	0.75332	FALSE	0.859768	FALSE	0.739446	FALSE	0.88395	FALSE	0.388969	FALSE	0.70273	FALSE
ENSG00000084623.11	EIF3I	0.47499	FALSE	0.39755	FALSE	0.875348	FALSE	0.88778	FALSE	0.820351	FALSE	0.65604	FALSE
ENSG00000084628.9	NKAIN1	0.96594	FALSE	0.531105	FALSE	0.575192	FALSE	0.36683	FALSE	0.290693	FALSE	0.19056	FALSE
ENSG00000084636.17	COL16A1	0.67528	FALSE	0.593864	FALSE	0.695703	FALSE	0.84109	FALSE	0.465446	FALSE	0.74647	FALSE
ENSG00000084652.15	TXLNA	0.66693	FALSE	0.892142	FALSE	0.537439	FALSE	0.63227	FALSE	0.413287	FALSE	0.64608	FALSE
ENSG00000084674.14	APOB	0.44973	FALSE	0.664905	FALSE	0.0890441	FALSE	0.54872	FALSE	0.300284	FALSE	0.42213	FALSE
ENSG00000084676.15	NCOA1	0.50689	FALSE	0.166001	FALSE	0.598672	FALSE	0.8061	FALSE	0.852779	FALSE	0.64323	FALSE
ENSG00000084693.15	AGBL5	0.88975	FALSE	0.494077	FALSE	0.381339	FALSE	0.30298	FALSE	0.630756	FALSE	0.81735	FALSE
ENSG00000084710.13	EFR3B	0.0636	FALSE	0.0697629	FALSE	0.722971	FALSE	0.67516	FALSE	0.89224	FALSE	0.6395	FALSE
ENSG00000084731.14	KIF3C	0.49916	FALSE	0.275656	FALSE	0.850823	FALSE	0.76231	FALSE	0.680477	FALSE	0.99731	FALSE
ENSG00000084733.10	RAB10	0.24473	FALSE	0.699075	FALSE	0.247093	FALSE	0.62204	FALSE	0.377077	FALSE	0.40251	FALSE
ENSG00000084734.8	GCKR	0.3862	FALSE	0.789536	FALSE	0.84687	FALSE	0.9902	FALSE	0.556881	FALSE	0.99108	FALSE
ENSG00000084754.11	HADHA	0.52211	FALSE	0.328851	FALSE	0.585092	FALSE	0.41273	FALSE	0.339349	FALSE	0.21047	FALSE
ENSG00000084764.11	MAPRE3	0.36139	FALSE	0.362849	FALSE	0.760008	FALSE	0.81794	FALSE	0.644972	FALSE	0.85875	FALSE
ENSG00000084774.13	CAD	0.56146	FALSE	0.491983	FALSE	0.168713	FALSE	0.56281	FALSE	0.221103	FALSE	0.44197	FALSE
ENSG00000085063.15	CD59	0.00793	FALSE	0.0500291	FALSE	0.335446	FALSE	0.33238	FALSE	0.520363	FALSE	0.60057	FALSE
ENSG00000085117.11	CD82	0.14147	FALSE	0.0859968	FALSE	0.86463	FALSE	0.85332	FALSE	0.593994	FALSE	0.62769	FALSE
ENSG00000085185.15	BCORL1	0.34047	FALSE	0.379268	FALSE	0.169826	FALSE	0.63272	FALSE	0.0805178	FALSE	0.79068	FALSE
ENSG00000085224.22	ATRX	0.83271	FALSE	0.899169	FALSE	0.552812	FALSE	0.99298	FALSE	0.394303	FALSE	0.98249	FALSE
ENSG00000085231.13	AK6	0.17544	FALSE	0.245218	FALSE	0.710784	FALSE	0.49217	FALSE	0.441072	FALSE	0.95356	FALSE
ENSG00000085265.10	FCN1	0.01773	FALSE	0.0501331	FALSE	0.261902	FALSE	0.19868	FALSE	0.660628	FALSE	0.47144	FALSE
ENSG00000085274.15	MYNN	0.21194	FALSE	0.737718	FALSE	0.076531	FALSE	0.12018	FALSE	0.513315	FALSE	0.56732	FALSE
ENSG00000085276.17	MECOM	0.51511	FALSE	0.984312	FALSE	0.0813271	FALSE	0.01835	FALSE	0.697686	FALSE	0.90358	FALSE
ENSG00000085365.17	SCAMP1	0.45683	FALSE	0.640723	FALSE	0.538605	FALSE	0.80852	FALSE	0.692541	FALSE	0.86942	FALSE
ENSG00000085377.13	PREP	0.50701	FALSE	0.569033	FALSE	0.793369	FALSE	0.94373	FALSE	0.634653	FALSE	0.97833	FALSE
ENSG00000085382.11	HACE1	0.73924	FALSE	0.747304	FALSE	0.974628	FALSE	0.86752	FALSE	0.807198	FALSE	0.93151	FALSE
ENSG00000085415.15	SEH1L	0.83862	FALSE	0.897704	FALSE	0.249296	FALSE	0.47257	FALSE	0.0826167	FALSE	0.27686	FALSE
ENSG00000085433.15	WDR47	0.99144	FALSE	0.834623	FALSE	0.836697	FALSE	0.97904	FALSE	0.602336	FALSE	0.84403	FALSE
ENSG00000085449.14	WDFY1	0.16524	FALSE	0.376845	FALSE	0.426448	FALSE	0.64998	FALSE	0.296592	FALSE	0.99778	FALSE
ENSG00000085465.12	OVGP1	0.56961	FALSE	0.924734	FALSE	0.238651	FALSE	0.28491	FALSE	0.235759	FALSE	0.15946	FALSE
ENSG00000085491.16	SLC25A24	0.20139	FALSE	0.410345	FALSE	0.279281	FALSE	0.3571	FALSE	0.708248	FALSE	0.96027	FALSE
ENSG00000085511.19	MAP3K4	0.52893	FALSE	0.319514	FALSE	0.32904	FALSE	0.40039	FALSE	0.196694	FALSE	0.73152	FALSE
ENSG00000085514.15	PILRA	0.71213	FALSE	0.571541	FALSE	0.930633	FALSE	0.91891	FALSE	0.73007	FALSE	0.71344	FALSE
ENSG00000085563.14	ABCB1	0.94746	FALSE	0.396984	FALSE	0.334677	FALSE	0.45948	FALSE	0.855034	FALSE	0.87039	FALSE
ENSG00000085644.13	ZNF213	0.01862	FALSE	0.0192298	FALSE	0.514674	FALSE	0.57907	FALSE	0.371469	FALSE	0.94644	FALSE
ENSG00000085662.13	AKR1B1	0.29246	FALSE	0.264466	FALSE	0.792629	FALSE	0.70216	FALSE	0.655088	FALSE	0.4262	FALSE
ENSG00000085719.12	CPNE3	0.34703	FALSE	0.589598	FALSE	0.404874	FALSE	0.17596	FALSE	0.860816	FALSE	0.69694	FALSE
ENSG00000085721.12	RRN3	0.71334	FALSE	0.915205	FALSE	0.102727	FALSE	0.56136	FALSE	0.0215584	FALSE	0.63586	FALSE
ENSG00000085733.15	CTTN	0.54651	FALSE	0.452664	FALSE	0.81008	FALSE	0.62111	FALSE	0.94693	FALSE	0.67545	FALSE
ENSG00000085741.12	WNT11	0.83612	FALSE	0.716558	FALSE	0.757011	FALSE	0.56285	FALSE	0.5025	FALSE	0.67059	FALSE
ENSG00000085760.14	MTIF2	0.54212	FALSE	0.352893	FALSE	0.564344	FALSE	0.35646	FALSE	0.709409	FALSE	0.3905	FALSE
ENSG00000085788.13	DDHD2	0.43194	FALSE	0.76827	FALSE	0.963861	FALSE	0.92238	FALSE	0.792796	FALSE	0.94527	FALSE
ENSG00000085831.15	TTC39A	0.79743	FALSE	0.682242	FALSE	0.968054	FALSE	0.75986	FALSE	0.825637	FALSE	0.6501	FALSE
ENSG00000085832.16	EPS15	0.92729	FALSE	0.313447	FALSE	0.255668	FALSE	0.69908	FALSE	0.710755	FALSE	0.75993	FALSE
ENSG00000085840.12	ORC1	0.77082	FALSE	0.928486	FALSE	0.356106	FALSE	0.2783	FALSE	0.27326	FALSE	0.18439	FALSE
ENSG00000085871.8	MGST2	0.31701	FALSE	0.973538	FALSE	0.743692	FALSE	0.62352	FALSE	0.730459	FALSE	0.82415	FALSE
ENSG00000085872.14	CHERP	0.89176	FALSE	0.732821	FALSE	0.484283	FALSE	0.40772	FALSE	0.694921	FALSE	0.44323	FALSE
ENSG00000085978.21	ATG16L1	0.61558	FALSE	0.314919	FALSE	0.656785	FALSE	0.82121	FALSE	0.513504	FALSE	0.61791	FALSE
ENSG00000085982.13	USP40	0.21167	FALSE	0.126526	FALSE	0.824586	FALSE	0.48029	FALSE	0.523713	FALSE	0.28431	FALSE
ENSG00000085998.13	POMGNT1	0.88869	FALSE	0.929203	FALSE	0.358064	FALSE	0.51572	FALSE	0.486936	FALSE	0.74299	FALSE
ENSG00000085999.11	RAD54L	0.29933	FALSE	0.230782	FALSE	0.770097	FALSE	0.8809	FALSE	0.531659	FALSE	0.65859	FALSE
ENSG00000086015.20	MAST2	0.09304	FALSE	0.504563	FALSE	0.987995	FALSE	0.90273	FALSE	0.900553	FALSE	0.67782	FALSE
ENSG00000086061.15	DNAJA1	0.62634	FALSE	0.685458	FALSE	0.810964	FALSE	0.66516	FALSE	0.666088	FALSE	0.78134	FALSE
ENSG00000086062.12	B4GALT1	0.44342	FALSE	0.71185	FALSE	0.923645	FALSE	0.88346	FALSE	0.77558	FALSE	0.98451	FALSE
ENSG00000086065.13	CHMP5	0.76086	FALSE	0.889314	FALSE	0.961032	FALSE	0.86106	FALSE	0.794572	FALSE	0.58399	FALSE
ENSG00000086102.18	NFX1	0.57444	FALSE	0.699603	FALSE	0.557441	FALSE	0.49437	FALSE	0.587689	FALSE	0.31335	FALSE
ENSG00000086159.12	AQP6	0.65624	FALSE	0.593813	FALSE	0.761398	FALSE	0.41899	FALSE	0.717406	FALSE	0.329	FALSE
ENSG00000086189.9	DIMT1	0.19598	FALSE	0.222931	FALSE	0.340672	FALSE	0.54973	FALSE	0.410087	FALSE	0.8838	FALSE
ENSG00000086200.16	IPO11	0.93328	FALSE	0.686579	FALSE	0.28883	FALSE	0.47936	FALSE	0.418292	FALSE	0.76723	FALSE
ENSG00000086205.17	FOLH1	0.04388	FALSE	0.0529647	FALSE	0.978314	FALSE	0.83255	FALSE	0.954023	FALSE	0.80199	FALSE
ENSG00000086232.12	EIF2AK1	0.91344	FALSE	0.615816	FALSE	0.620885	FALSE	0.80992	FALSE	0.478899	FALSE	0.54402	FALSE
ENSG00000086288.11	NME8	0.03145	FALSE	0.0249703	FALSE	0.0038768	FALSE	0.02841	FALSE	0.797142	FALSE	0.46957	FALSE
ENSG00000086289.11	EPDR1	0.28267	FALSE	0.332756	FALSE	0.592224	FALSE	0.62095	FALSE	0.434131	FALSE	0.59563	FALSE
ENSG00000086300.15	SNX10	0.11148	FALSE	0.236932	FALSE	0.802706	FALSE	0.92927	FALSE	0.673068	FALSE	0.99606	FALSE
ENSG00000086475.14	SEPHS1	0.6552	FALSE	0.199165	FALSE	0.164076	FALSE	0.18247	FALSE	0.0685297	FALSE	0.09682	FALSE
ENSG00000086504.16	MRPL28	0.21141	FALSE	0.222949	FALSE	0.902521	FALSE	0.76764	FALSE	0.613425	FALSE	0.45054	FALSE
ENSG00000086506.2	HBQ1	0.27163	FALSE	0.483364	FALSE	0.913179	FALSE	0.90131	FALSE	0.957068	FALSE	0.69274	FALSE
ENSG00000086544.2	ITPKC	0.6336	FALSE	0.261167	FALSE	0.107096	FALSE	0.39534	FALSE	0.0505513	FALSE	0.25278	FALSE
ENSG00000086570.12	FAT2	0.58195	FALSE	NA	FALSE	NA	FALSE	0.30174	FALSE	NA	FALSE	0.30517	FALSE
ENSG00000086589.11	RBM22	0.59176	FALSE	0.818499	FALSE	0.700249	FALSE	0.89499	FALSE	0.469789	FALSE	0.66695	FALSE
ENSG00000086598.10	TMED2	0.26308	FALSE	0.607674	FALSE	0.389242	FALSE	0.99569	FALSE	0.353153	FALSE	0.92864	FALSE
ENSG00000086619.13	ERO1B	0.33571	FALSE	0.0511947	FALSE	0.928187	FALSE	0.45377	FALSE	0.718444	FALSE	0.39158	FALSE
ENSG00000086666.18	ZFAND6	0.24865	FALSE	0.220632	FALSE	0.119974	FALSE	0.4825	FALSE	0.787135	FALSE	0.84732	FALSE
ENSG00000086712.12	TXLNG	0.49009	FALSE	0.113615	FALSE	0.391481	FALSE	0.94849	FALSE	0.14977	FALSE	0.76491	FALSE
ENSG00000086717.18	PPEF1	0.92663	FALSE	0.473602	FALSE	0.30489	FALSE	0.91123	FALSE	0.577233	FALSE	0.68091	FALSE
ENSG00000086730.16	LAT2	0.94417	FALSE	0.817551	FALSE	0.974964	FALSE	0.9084	FALSE	0.862957	FALSE	0.8018	FALSE
ENSG00000086758.15	HUWE1	0.4868	FALSE	0.158375	FALSE	0.397047	FALSE	0.84603	FALSE	0.374572	FALSE	0.88677	FALSE
ENSG00000086827.8	ZW10	0.75211	FALSE	0.743879	FALSE	0.223332	FALSE	0.51294	FALSE	0.865113	FALSE	0.97266	FALSE
ENSG00000086848.14	ALG9	0.221	FALSE	0.313911	FALSE	0.75423	FALSE	0.72326	FALSE	0.631257	FALSE	0.4643	FALSE
ENSG00000086967.9	MYBPC2	0.21073	FALSE	0.119476	FALSE	0.896478	FALSE	0.89603	FALSE	0.621598	FALSE	0.6413	FALSE
ENSG00000086991.12	NOX4	0.12549	FALSE	0.25867	FALSE	0.774741	FALSE	0.95155	FALSE	0.484692	FALSE	0.89891	FALSE
ENSG00000087008.15	ACOX3	0.6331	FALSE	0.750978	FALSE	0.265625	FALSE	0.20723	FALSE	0.113388	FALSE	0.321	FALSE
ENSG00000087053.18	MTMR2	0.98892	FALSE	0.95772	FALSE	0.170102	FALSE	0.33886	FALSE	0.305257	FALSE	0.31191	FALSE
ENSG00000087074.7	PPP1R15A	0.98974	FALSE	0.985616	FALSE	0.722981	FALSE	0.91173	FALSE	NA	FALSE	0.95705	FALSE
ENSG00000087076.8	HSD17B14	0.16407	FALSE	0.31262	FALSE	0.468121	FALSE	0.46013	FALSE	0.613044	FALSE	0.31013	FALSE
ENSG00000087077.13	TRIP6	0.03551	FALSE	0.305692	FALSE	0.63794	FALSE	0.52272	FALSE	0.358055	FALSE	0.28574	FALSE
ENSG00000087085.14	ACHE	0.12684	FALSE	0.179476	FALSE	0.978259	FALSE	0.67563	FALSE	0.913209	FALSE	0.48627	FALSE
ENSG00000087086.14	FTL	0.31579	FALSE	0.19066	FALSE	0.998472	FALSE	0.96169	FALSE	0.97884	FALSE	0.92168	FALSE
ENSG00000087087.19	SRRT	0.71273	FALSE	0.763646	FALSE	0.840953	FALSE	0.69651	FALSE	0.832164	FALSE	0.65404	FALSE
ENSG00000087088.19	BAX	0.76827	FALSE	0.908266	FALSE	0.930887	FALSE	0.61926	FALSE	0.719442	FALSE	0.52338	FALSE
ENSG00000087095.12	NLK	0.83608	FALSE	0.997067	FALSE	0.305266	FALSE	0.64954	FALSE	0.132682	FALSE	0.40757	FALSE
ENSG00000087111.20	PIGS	0.07028	FALSE	0.361308	FALSE	0.596925	FALSE	0.13281	FALSE	0.33002	FALSE	0.05627	FALSE
ENSG00000087116.15	ADAMTS2	0.36414	FALSE	0.234934	FALSE	0.186132	FALSE	0.21131	FALSE	0.0508435	FALSE	0.05955	FALSE
ENSG00000087152.15	ATXN7L3	0.39729	FALSE	0.294599	FALSE	0.770182	FALSE	0.85105	FALSE	0.596765	FALSE	0.59713	FALSE
ENSG00000087157.18	PGS1	0.87297	FALSE	0.732702	FALSE	0.771289	FALSE	0.56398	FALSE	0.908099	FALSE	0.82863	FALSE
ENSG00000087191.12	PSMC5	0.52398	FALSE	0.636031	FALSE	0.428044	FALSE	0.42878	FALSE	0.899434	FALSE	0.56301	FALSE
ENSG00000087206.16	UIMC1	0.06475	FALSE	0.0937277	FALSE	0.127016	FALSE	0.25209	FALSE	0.341791	FALSE	0.35051	FALSE
ENSG00000087237.11	CETP	0.00216	FALSE	0.016238	FALSE	0.673439	FALSE	0.61253	FALSE	0.485486	FALSE	0.41872	FALSE
ENSG00000087245.12	MMP2	0.4745	FALSE	0.656802	FALSE	0.552827	FALSE	0.29163	FALSE	0.51258	FALSE	0.22889	FALSE
ENSG00000087250.8	MT3	0.85635	FALSE	0.647313	FALSE	0.519843	FALSE	0.40533	FALSE	0.24192	FALSE	0.18423	FALSE
ENSG00000087253.12	LPCAT2	0.39195	FALSE	0.416694	FALSE	0.976136	FALSE	0.97959	FALSE	0.894314	FALSE	0.82628	FALSE
ENSG00000087258.14	GNAO1	0.74626	FALSE	0.507847	FALSE	0.906147	FALSE	0.65762	FALSE	0.759764	FALSE	0.54597	FALSE
ENSG00000087263.16	OGFOD1	0.89141	FALSE	0.846776	FALSE	0.979288	FALSE	0.88926	FALSE	0.957067	FALSE	0.65886	FALSE
ENSG00000087266.15	SH3BP2	0.01594	FALSE	0.207607	FALSE	0.120854	FALSE	0.14163	FALSE	0.470414	FALSE	0.9633	FALSE
ENSG00000087269.15	NOP14	0.33727	FALSE	0.613367	FALSE	0.0976223	FALSE	0.65879	FALSE	0.590137	FALSE	0.98367	FALSE
ENSG00000087274.16	ADD1	0.60983	FALSE	0.462309	FALSE	0.578139	FALSE	0.75433	FALSE	0.521052	FALSE	0.51043	FALSE
ENSG00000087299.11	L2HGDH	0.61717	FALSE	0.693123	FALSE	0.810226	FALSE	0.72592	FALSE	0.694678	FALSE	0.43636	FALSE
ENSG00000087301.8	TXNDC16	0.70757	FALSE	0.72933	FALSE	0.455211	FALSE	0.75985	FALSE	0.711931	FALSE	0.96855	FALSE
ENSG00000087302.8	RTRAF	0.17132	FALSE	0.523519	FALSE	0.758971	FALSE	0.89192	FALSE	0.829086	FALSE	0.98918	FALSE
ENSG00000087303.17	NID2	0.46708	FALSE	0.432366	FALSE	0.452536	FALSE	0.68871	FALSE	0.160791	FALSE	0.30104	FALSE
ENSG00000087338.4	GMCL1	0.80005	FALSE	0.947672	FALSE	0.729747	FALSE	0.86127	FALSE	0.963478	FALSE	0.96697	FALSE
ENSG00000087365.15	SF3B2	0.38433	FALSE	0.0545705	FALSE	0.0786799	FALSE	0.39433	FALSE	0.0152474	FALSE	0.16023	FALSE
ENSG00000087448.10	KLHL42	0.78698	FALSE	0.875863	FALSE	0.586185	FALSE	0.75038	FALSE	0.282108	FALSE	0.86779	FALSE
ENSG00000087460.24	GNAS	0.89569	FALSE	0.416783	FALSE	0.915768	FALSE	0.94481	FALSE	0.815445	FALSE	0.90468	FALSE
ENSG00000087470.17	DNM1L	0.24944	FALSE	0.611571	FALSE	0.999573	FALSE	0.88476	FALSE	0.996406	FALSE	0.62629	FALSE
ENSG00000087494.15	PTHLH	0.91676	FALSE	0.360849	FALSE	0.323148	FALSE	0.98706	FALSE	0.338519	FALSE	0.91238	FALSE
ENSG00000087495.16	PHACTR3	0.54185	FALSE	0.294718	FALSE	0.872478	FALSE	0.75192	FALSE	0.964839	FALSE	0.64607	FALSE
ENSG00000087502.17	ERGIC2	0.72361	FALSE	0.817101	FALSE	0.563661	FALSE	0.44316	FALSE	0.619067	FALSE	0.2693	FALSE
ENSG00000087510.6	TFAP2C	0.02921	FALSE	0.0320253	FALSE	0.311991	FALSE	0.24461	FALSE	0.577988	FALSE	0.27277	FALSE
ENSG00000087586.17	AURKA	0.44294	FALSE	0.548307	FALSE	0.91904	FALSE	0.87679	FALSE	0.959243	FALSE	0.77627	FALSE
ENSG00000087589.16	CASS4	0.87264	FALSE	0.963187	FALSE	0.215843	FALSE	0.20245	FALSE	0.122682	FALSE	0.10519	FALSE
ENSG00000087842.10	PIR	0.49628	FALSE	0.970009	FALSE	0.174566	FALSE	0.09626	FALSE	0.143898	FALSE	0.13914	FALSE
ENSG00000087884.14	AAMDC	0.483	FALSE	0.442407	FALSE	0.804727	FALSE	0.44153	FALSE	0.629056	FALSE	0.42519	FALSE
ENSG00000087903.12	RFX2	0.96338	FALSE	0.925205	FALSE	0.257193	FALSE	0.3978	FALSE	0.0718759	FALSE	0.22723	FALSE
ENSG00000087995.15	METTL2A	0.15614	FALSE	0.513298	FALSE	0.0360074	FALSE	0.0998	FALSE	0.418938	FALSE	0.73891	FALSE
ENSG00000088002.11	SULT2B1	0.32641	FALSE	0.550836	FALSE	0.0489483	FALSE	0.04853	FALSE	0.0124995	FALSE	0.02379	FALSE
ENSG00000088035.16	ALG6	0.94898	FALSE	0.245317	FALSE	0.379767	FALSE	0.34294	FALSE	0.373286	FALSE	0.9269	FALSE
ENSG00000088038.18	CNOT3	0.9405	FALSE	0.883827	FALSE	0.278674	FALSE	0.33264	FALSE	0.940373	FALSE	0.77966	FALSE
ENSG00000088053.11	GP6	0.61368	FALSE	0.86795	FALSE	0.578096	FALSE	0.53665	FALSE	0.898009	FALSE	0.61631	FALSE
ENSG00000088179.8	PTPN4	0.56032	FALSE	0.747313	FALSE	0.192671	FALSE	0.76206	FALSE	0.132664	FALSE	0.85547	FALSE
ENSG00000088205.12	DDX18	0.32457	FALSE	0.172688	FALSE	0.704871	FALSE	0.81196	FALSE	0.431441	FALSE	0.88379	FALSE
ENSG00000088247.17	KHSRP	0.32499	FALSE	0.312195	FALSE	0.804921	FALSE	0.67275	FALSE	0.984183	FALSE	0.65597	FALSE
ENSG00000088256.8	GNA11	0.06513	FALSE	0.00277683	FALSE	0.188623	FALSE	0.14706	FALSE	0.106053	FALSE	0.06511	FALSE
ENSG00000088280.18	ASAP3	0.05449	FALSE	0.335201	FALSE	0.542531	FALSE	0.73353	FALSE	0.482552	FALSE	0.76186	FALSE
ENSG00000088298.12	EDEM2	0.92067	FALSE	0.662105	FALSE	0.988439	FALSE	0.95668	FALSE	0.913238	FALSE	0.85637	FALSE
ENSG00000088305.18	DNMT3B	0.49595	FALSE	0.150175	FALSE	0.0825657	FALSE	0.08445	FALSE	0.668134	FALSE	0.58568	FALSE
ENSG00000088320.3	REM1	0.48093	FALSE	0.54588	FALSE	0.76251	FALSE	0.70405	FALSE	0.490902	FALSE	0.41827	FALSE
ENSG00000088325.15	TPX2	0.45809	FALSE	0.494417	FALSE	0.762374	FALSE	0.64002	FALSE	0.476359	FALSE	0.35317	FALSE
ENSG00000088340.15	FER1L4	0.34437	FALSE	0.927388	FALSE	0.553749	FALSE	0.29252	FALSE	0.238585	FALSE	0.10221	FALSE
ENSG00000088356.5	PDRG1	0.06944	FALSE	0.33559	FALSE	0.564376	FALSE	0.37259	FALSE	0.509528	FALSE	0.25301	FALSE
ENSG00000088367.21	EPB41L1	0.27832	FALSE	0.301847	FALSE	0.931113	FALSE	0.9954	FALSE	0.839281	FALSE	0.99219	FALSE
ENSG00000088387.18	DOCK9	0.11793	FALSE	0.118678	FALSE	0.614832	FALSE	0.77039	FALSE	0.787673	FALSE	0.84265	FALSE
ENSG00000088448.14	ANKRD10	0.74462	FALSE	0.930638	FALSE	0.669551	FALSE	0.59825	FALSE	0.963077	FALSE	0.46085	FALSE
ENSG00000088451.10	TGDS	0.26967	FALSE	0.669401	FALSE	0.30132	FALSE	0.39461	FALSE	0.557339	FALSE	0.33937	FALSE
ENSG00000088538.12	DOCK3	0.71	FALSE	0.857266	FALSE	0.985563	FALSE	0.92174	FALSE	0.922676	FALSE	0.74436	FALSE
ENSG00000088543.14	C3orf18	0.11367	FALSE	0.950435	FALSE	0.578016	FALSE	0.68188	FALSE	0.98056	FALSE	0.39788	FALSE
ENSG00000088682.13	COQ9	0.69015	FALSE	0.944899	FALSE	0.78789	FALSE	0.87137	FALSE	0.913438	FALSE	0.63862	FALSE
ENSG00000088727.12	KIF9	0.69002	FALSE	0.645002	FALSE	0.52817	FALSE	0.90564	FALSE	0.342729	FALSE	0.93067	FALSE
ENSG00000088756.12	ARHGAP28	0.34724	FALSE	0.141746	FALSE	0.886292	FALSE	0.63934	FALSE	0.91468	FALSE	0.56253	FALSE
ENSG00000088766.11	CRLS1	0.44822	FALSE	0.630033	FALSE	0.661882	FALSE	0.27156	FALSE	0.712879	FALSE	0.88359	FALSE
ENSG00000088808.17	PPP1R13B	0.59326	FALSE	0.968637	FALSE	0.659571	FALSE	0.83798	FALSE	0.720156	FALSE	0.82371	FALSE
ENSG00000088812.17	ATRN	0.69766	FALSE	0.676907	FALSE	0.865702	FALSE	0.86006	FALSE	0.922546	FALSE	0.61647	FALSE
ENSG00000088826.17	SMOX	0.26884	FALSE	0.247075	FALSE	0.545698	FALSE	0.3918	FALSE	0.62929	FALSE	0.53527	FALSE
ENSG00000088827.12	SIGLEC1	0.43929	FALSE	0.334053	FALSE	0.115468	FALSE	0.49487	FALSE	0.0441067	FALSE	0.26917	FALSE
ENSG00000088832.16	FKBP1A	0.52403	FALSE	0.563696	FALSE	0.185044	FALSE	0.62963	FALSE	0.0859775	FALSE	0.36383	FALSE
ENSG00000088833.17	NSFL1C	0.26085	FALSE	0.636228	FALSE	0.279628	FALSE	0.5235	FALSE	0.654059	FALSE	0.8571	FALSE
ENSG00000088836.13	SLC4A11	0.03039	FALSE	0.0454408	FALSE	0.510483	FALSE	0.63849	FALSE	0.613045	FALSE	0.65259	FALSE
ENSG00000088854.12	DNAAF9	0.99063	FALSE	0.391437	FALSE	0.929722	FALSE	0.96635	FALSE	0.831383	FALSE	0.86695	FALSE
ENSG00000088876.11	ZNF343	0.5964	FALSE	0.955097	FALSE	0.690592	FALSE	0.84243	FALSE	0.539818	FALSE	0.75942	FALSE
ENSG00000088881.20	EBF4	0.4582	FALSE	0.374998	FALSE	0.648936	FALSE	0.53671	FALSE	0.343289	FALSE	0.6363	FALSE
ENSG00000088882.7	CPXM1	0.31997	FALSE	0.268376	FALSE	0.170696	FALSE	0.26717	FALSE	0.612474	FALSE	0.57723	FALSE
ENSG00000088888.17	MAVS	0.46133	FALSE	0.348604	FALSE	0.899607	FALSE	0.89908	FALSE	0.714722	FALSE	0.65593	FALSE
ENSG00000088899.15	LZTS3	0.11372	FALSE	0.0383144	FALSE	0.953777	FALSE	0.89665	FALSE	0.968996	FALSE	0.69487	FALSE
ENSG00000088926.13	F11	0.67753	FALSE	0.354963	FALSE	0.0834195	FALSE	0.02731	FALSE	0.0410478	FALSE	0.08409	FALSE
ENSG00000088930.7	XRN2	0.44214	FALSE	0.742979	FALSE	0.282757	FALSE	0.57944	FALSE	0.471627	FALSE	0.99349	FALSE
ENSG00000088970.15	KIZ	0.39652	FALSE	0.0732487	FALSE	0.94534	FALSE	0.62445	FALSE	0.86479	FALSE	0.78159	FALSE
ENSG00000088986.10	DYNLL1	0.98043	FALSE	0.850993	FALSE	0.57037	FALSE	0.71291	FALSE	0.496421	FALSE	0.76768	FALSE
ENSG00000088992.17	TESC	0.21345	FALSE	0.150861	FALSE	0.625324	FALSE	0.88589	FALSE	0.549403	FALSE	0.88435	FALSE
ENSG00000089006.16	SNX5	0.1199	FALSE	0.285935	FALSE	0.742371	FALSE	0.48257	FALSE	0.654592	FALSE	0.30083	FALSE
ENSG00000089009.15	RPL6	0.46716	FALSE	0.303798	FALSE	0.470074	FALSE	0.62009	FALSE	0.227235	FALSE	0.37362	FALSE
ENSG00000089012.14	SIRPG	0.36233	FALSE	0.940275	FALSE	0.375777	FALSE	0.18557	FALSE	0.316245	FALSE	0.09403	FALSE
ENSG00000089022.13	MAPKAPK5	0.67638	FALSE	0.779623	FALSE	0.862559	FALSE	0.8546	FALSE	0.670537	FALSE	0.68342	FALSE
ENSG00000089041.16	P2RX7	0.41293	FALSE	0.427023	FALSE	0.720457	FALSE	0.81829	FALSE	0.416485	FALSE	0.51777	FALSE
ENSG00000089048.14	ESF1	0.50926	FALSE	0.352764	FALSE	0.482522	FALSE	0.38091	FALSE	0.431078	FALSE	0.66417	FALSE
ENSG00000089050.15	RBBP9	0.2293	FALSE	0.267792	FALSE	0.584775	FALSE	0.25884	FALSE	0.752083	FALSE	0.14414	FALSE
ENSG00000089053.12	ANAPC5	0.27125	FALSE	0.25074	FALSE	0.918954	FALSE	0.86219	FALSE	0.666259	FALSE	0.65147	FALSE
ENSG00000089057.14	SLC23A2	0.38388	FALSE	0.622269	FALSE	0.88062	FALSE	0.84612	FALSE	0.961061	FALSE	0.77627	FALSE
ENSG00000089060.11	SLC8B1	0.55848	FALSE	0.360246	FALSE	0.997033	FALSE	0.99582	FALSE	0.985527	FALSE	0.96859	FALSE
ENSG00000089063.14	TMEM230	0.88338	FALSE	0.895426	FALSE	0.719992	FALSE	0.90663	FALSE	0.868544	FALSE	0.89782	FALSE
ENSG00000089091.16	DZANK1	0.49639	FALSE	0.895263	FALSE	0.471123	FALSE	0.43208	FALSE	0.84122	FALSE	0.36891	FALSE
ENSG00000089094.18	KDM2B	0.98372	FALSE	0.27799	FALSE	0.706216	FALSE	0.56867	FALSE	0.749302	FALSE	0.43188	FALSE
ENSG00000089101.17	CFAP61	0.25486	FALSE	0.589415	FALSE	0.998035	FALSE	0.60657	FALSE	0.96811	FALSE	0.37776	FALSE
ENSG00000089123.15	TASP1	0.12644	FALSE	0.792708	FALSE	0.52007	FALSE	0.18616	FALSE	0.510563	FALSE	0.42574	FALSE
ENSG00000089127.12	OAS1	0.64225	FALSE	NA	FALSE	9.78e-05	FALSE	0.09776	FALSE	NA	FALSE	0.11473	FALSE
ENSG00000089154.10	GCN1	0.26738	FALSE	0.730764	FALSE	0.936847	FALSE	0.84414	FALSE	0.743948	FALSE	0.5764	FALSE
ENSG00000089157.15	RPLP0	0.79899	FALSE	0.701741	FALSE	0.685539	FALSE	0.57941	FALSE	0.631095	FALSE	0.32423	FALSE
ENSG00000089159.16	PXN	0.35606	FALSE	0.57402	FALSE	0.703655	FALSE	0.41016	FALSE	0.814404	FALSE	0.80934	FALSE
ENSG00000089163.4	SIRT4	0.52735	FALSE	0.670318	FALSE	0.183647	FALSE	0.8791	FALSE	0.905134	FALSE	0.60667	FALSE
ENSG00000089169.14	RPH3A	0.79129	FALSE	0.953071	FALSE	0.997185	FALSE	0.78625	FALSE	0.982168	FALSE	0.76641	FALSE
ENSG00000089177.18	KIF16B	0.81476	FALSE	0.0329802	FALSE	0.0705577	FALSE	0.06995	FALSE	0.251608	FALSE	0.08289	FALSE
ENSG00000089195.14	TRMT6	0.43108	FALSE	0.758099	FALSE	0.827609	FALSE	0.98416	FALSE	0.566584	FALSE	0.92718	FALSE
ENSG00000089199.9	CHGB	0.52756	FALSE	0.663137	FALSE	0.590463	FALSE	0.49598	FALSE	0.98641	FALSE	0.67537	FALSE
ENSG00000089220.4	PEBP1	0.73935	FALSE	0.878906	FALSE	0.87235	FALSE	0.99716	FALSE	0.599861	FALSE	0.98677	FALSE
ENSG00000089234.15	BRAP	0.13086	FALSE	0.251834	FALSE	0.78363	FALSE	0.87394	FALSE	0.828033	FALSE	0.73021	FALSE
ENSG00000089248.6	ERP29	0.42278	FALSE	0.621684	FALSE	0.634398	FALSE	0.64721	FALSE	0.638219	FALSE	0.68559	FALSE
ENSG00000089250.18	NOS1	0.21528	FALSE	0.92337	FALSE	0.578927	FALSE	0.91955	FALSE	0.498168	FALSE	0.72288	FALSE
ENSG00000089280.18	FUS	0.7556	FALSE	0.467497	FALSE	0.312139	FALSE	0.39308	FALSE	0.504466	FALSE	0.38865	FALSE
ENSG00000089289.15	IGBP1	0.8671	FALSE	0.529896	FALSE	0.985082	FALSE	0.93019	FALSE	0.975132	FALSE	0.71967	FALSE
ENSG00000089327.14	FXYD5	0.4475	FALSE	0.505069	FALSE	0.70113	FALSE	0.59493	FALSE	0.832339	FALSE	0.93714	FALSE
ENSG00000089335.20	ZNF302	0.58785	FALSE	0.440621	FALSE	0.339468	FALSE	0.85124	FALSE	0.651042	FALSE	0.76158	FALSE
ENSG00000089351.14	GRAMD1A	0.70825	FALSE	0.356342	FALSE	0.3995	FALSE	0.27729	FALSE	0.274963	FALSE	0.97372	FALSE
ENSG00000089356.18	FXYD3	0.78418	FALSE	0.620905	FALSE	0.81169	FALSE	0.87172	FALSE	0.556082	FALSE	0.63088	FALSE
ENSG00000089472.16	HEPH	0.81521	FALSE	0.605005	FALSE	0.774054	FALSE	0.91445	FALSE	0.505945	FALSE	0.99757	FALSE
ENSG00000089486.16	CDIP1	0.37734	FALSE	0.623048	FALSE	0.741079	FALSE	0.86638	FALSE	0.980061	FALSE	0.8179	FALSE
ENSG00000089505.17	CMTM1	0.80515	FALSE	0.788063	FALSE	0.239344	FALSE	0.35078	FALSE	0.153296	FALSE	0.2969	FALSE
ENSG00000089558.8	KCNH4	0.13892	FALSE	0.283688	FALSE	0.581826	FALSE	0.57708	FALSE	0.803558	FALSE	0.61175	FALSE
ENSG00000089597.17	GANAB	0.34795	FALSE	0.846004	FALSE	0.97226	FALSE	0.8723	FALSE	0.947637	FALSE	0.81919	FALSE
ENSG00000089639.10	GMIP	0.44725	FALSE	0.934596	FALSE	0.489716	FALSE	0.37207	FALSE	0.336468	FALSE	0.17099	FALSE
ENSG00000089682.16	RBM41	0.32283	FALSE	0.195582	FALSE	0.392324	FALSE	0.25451	FALSE	0.239274	FALSE	0.14573	FALSE
ENSG00000089685.14	BIRC5	0.38691	FALSE	0.359171	FALSE	0.836813	FALSE	0.73245	FALSE	0.784236	FALSE	0.45643	FALSE
ENSG00000089692.8	LAG3	0.8622	FALSE	0.681975	FALSE	0.896797	FALSE	0.98157	FALSE	0.960811	FALSE	0.84939	FALSE
ENSG00000089693.10	MLF2	0.18388	FALSE	0.229677	FALSE	0.97713	FALSE	0.80588	FALSE	0.926553	FALSE	0.52667	FALSE
ENSG00000089723.9	OTUB2	0.91093	FALSE	0.706346	FALSE	0.564058	FALSE	0.67717	FALSE	0.444614	FALSE	0.40501	FALSE
ENSG00000089737.16	DDX24	0.54444	FALSE	0.595772	FALSE	0.612244	FALSE	0.363	FALSE	0.831938	FALSE	0.83962	FALSE
ENSG00000089775.11	ZBTB25	0.47155	FALSE	0.252887	FALSE	0.98544	FALSE	0.80485	FALSE	0.915946	FALSE	0.81704	FALSE
ENSG00000089818.17	NECAP1	0.57284	FALSE	0.981196	FALSE	0.589527	FALSE	0.97644	FALSE	0.284232	FALSE	0.85105	FALSE
ENSG00000089820.15	ARHGAP4	0.55626	FALSE	0.981214	FALSE	0.913748	FALSE	0.585	FALSE	0.717767	FALSE	0.35102	FALSE
ENSG00000089847.12	ANKRD24	0.65586	FALSE	0.749478	FALSE	0.432958	FALSE	0.57519	FALSE	0.380133	FALSE	0.41055	FALSE
ENSG00000089876.11	DHX32	0.30661	FALSE	0.429729	FALSE	0.586712	FALSE	0.28023	FALSE	0.515348	FALSE	0.12934	FALSE
ENSG00000089902.9	RCOR1	0.21265	FALSE	0.380473	FALSE	0.180489	FALSE	0.17399	FALSE	0.122701	FALSE	0.75777	FALSE
ENSG00000089916.17	GPATCH2L	0.93249	FALSE	0.0319332	FALSE	0.0692393	FALSE	0.87427	FALSE	0.0569555	FALSE	0.60846	FALSE
ENSG00000090006.17	LTBP4	0.2847	FALSE	0.149349	FALSE	0.836206	FALSE	0.90981	FALSE	0.584301	FALSE	0.95345	FALSE
ENSG00000090013.10	BLVRB	0.83196	FALSE	0.955197	FALSE	0.885116	FALSE	0.98787	FALSE	0.624612	FALSE	0.90739	FALSE
ENSG00000090020.10	SLC9A1	0.06662	FALSE	0.0338848	FALSE	0.878337	FALSE	0.21394	FALSE	0.81294	FALSE	0.41511	FALSE
ENSG00000090054.14	SPTLC1	0.78955	FALSE	0.986061	FALSE	0.323433	FALSE	0.83575	FALSE	0.709428	FALSE	0.94627	FALSE
ENSG00000090060.17	PAPOLA	0.77876	FALSE	0.894512	FALSE	0.409905	FALSE	0.29305	FALSE	0.976978	FALSE	0.91439	FALSE
ENSG00000090061.17	CCNK	0.31128	FALSE	0.625232	FALSE	0.779618	FALSE	0.92019	FALSE	0.919046	FALSE	0.70279	FALSE
ENSG00000090097.21	PCBP4	0.27367	FALSE	0.23858	FALSE	0.976274	FALSE	0.74563	FALSE	0.828111	FALSE	0.97015	FALSE
ENSG00000090104.11	RGS1	0.56293	FALSE	0.364987	FALSE	0.283332	FALSE	0.41092	FALSE	0.783187	FALSE	0.82683	FALSE
ENSG00000090238.11	YPEL3	0.96965	FALSE	0.591239	FALSE	0.00883733	FALSE	0.14232	FALSE	0.455579	FALSE	0.80798	FALSE
ENSG00000090263.15	MRPS33	0.96214	FALSE	0.658205	FALSE	0.847909	FALSE	0.86222	FALSE	0.597624	FALSE	0.64569	FALSE
ENSG00000090266.12	NDUFB2	0.68051	FALSE	0.687452	FALSE	0.610421	FALSE	0.82548	FALSE	0.59922	FALSE	0.90386	FALSE
ENSG00000090273.13	NUDC	0.47781	FALSE	0.636256	FALSE	0.459557	FALSE	0.64633	FALSE	0.947622	FALSE	0.74582	FALSE
ENSG00000090316.15	MAEA	0.31225	FALSE	0.260238	FALSE	0.966345	FALSE	0.60607	FALSE	0.832586	FALSE	0.46146	FALSE
ENSG00000090339.8	ICAM1	0.80511	FALSE	0.433827	FALSE	0.19208	FALSE	0.5397	FALSE	0.0792574	FALSE	0.35345	FALSE
ENSG00000090372.14	STRN4	0.68799	FALSE	0.304978	FALSE	0.740517	FALSE	0.72046	FALSE	0.578831	FALSE	0.8681	FALSE
ENSG00000090376.10	IRAK3	0.94549	FALSE	0.927116	FALSE	0.672412	FALSE	0.37925	FALSE	0.653563	FALSE	0.85482	FALSE
ENSG00000090382.6	LYZ	0.31736	FALSE	0.217801	FALSE	0.189087	FALSE	0.2521	FALSE	0.278122	FALSE	0.26062	FALSE
ENSG00000090432.6	MUL1	0.02443	FALSE	0.0386688	FALSE	0.00765487	FALSE	0.03084	FALSE	0.00522716	FALSE	0.01566	FALSE
ENSG00000090447.11	TFAP4	0.25487	FALSE	0.664424	FALSE	0.299292	FALSE	0.29259	FALSE	0.377869	FALSE	0.45798	FALSE
ENSG00000090470.14	PDCD7	0.42263	FALSE	0.340622	FALSE	0.659515	FALSE	0.83296	FALSE	0.549809	FALSE	0.85698	FALSE
ENSG00000090487.10	SPG21	0.48963	FALSE	0.628417	FALSE	0.813016	FALSE	0.71843	FALSE	0.940952	FALSE	0.74903	FALSE
ENSG00000090512.11	FETUB	0.17613	FALSE	0.0117294	FALSE	0.180065	FALSE	0.25185	FALSE	0.390591	FALSE	0.06484	FALSE
ENSG00000090520.11	DNAJB11	0.68619	FALSE	0.353682	FALSE	0.291578	FALSE	0.50303	FALSE	0.223235	FALSE	0.60338	FALSE
ENSG00000090530.9	P3H2	0.85321	FALSE	0.569531	FALSE	0.870386	FALSE	0.58457	FALSE	0.741388	FALSE	0.46612	FALSE
ENSG00000090534.19	THPO	0.35145	FALSE	0.194497	FALSE	0.23448	FALSE	0.57849	FALSE	0.173597	FALSE	0.36988	FALSE
ENSG00000090539.15	CHRD	0.29627	FALSE	0.25494	FALSE	0.139273	FALSE	0.32188	FALSE	0.782066	FALSE	0.96086	FALSE
ENSG00000090554.12	FLT3LG	0.90908	FALSE	0.467932	FALSE	0.247576	FALSE	0.31047	FALSE	0.0709041	FALSE	0.07948	FALSE
ENSG00000090565.15	RAB11FIP3	0.137	FALSE	0.283128	FALSE	0.944987	FALSE	0.39229	FALSE	0.824285	FALSE	0.302	FALSE
ENSG00000090581.9	GNPTG	0.40592	FALSE	0.493155	FALSE	0.558133	FALSE	0.41867	FALSE	0.332217	FALSE	0.39176	FALSE
ENSG00000090612.20	ZNF268	0.82027	FALSE	0.858375	FALSE	0.304188	FALSE	0.34523	FALSE	0.409432	FALSE	0.29639	FALSE
ENSG00000090615.14	GOLGA3	0.59175	FALSE	0.876961	FALSE	0.998598	FALSE	0.49241	FALSE	0.983799	FALSE	0.67873	FALSE
ENSG00000090621.13	PABPC4	0.68416	FALSE	0.425411	FALSE	0.622798	FALSE	0.47112	FALSE	0.363159	FALSE	0.27016	FALSE
ENSG00000090659.17	CD209	0.00925	FALSE	0.00691442	FALSE	0.00820348	FALSE	0.13733	FALSE	0.656946	FALSE	0.5703	FALSE
ENSG00000090661.11	CERS4	0.92925	FALSE	0.65187	FALSE	0.849712	FALSE	0.48662	FALSE	0.549286	FALSE	0.26939	FALSE
ENSG00000090674.15	MCOLN1	0.40039	FALSE	0.894789	FALSE	0.937788	FALSE	0.87187	FALSE	0.733851	FALSE	0.6363	FALSE
ENSG00000090686.15	USP48	0.5049	FALSE	0.0246715	FALSE	0.648878	FALSE	0.68577	FALSE	0.96587	FALSE	0.93686	FALSE
ENSG00000090776.5	EFNB1	0.10102	FALSE	0.136927	FALSE	0.0509698	FALSE	0.01951	FALSE	0.205097	FALSE	0.16969	FALSE
ENSG00000090857.13	PDPR	0.5323	FALSE	0.422829	FALSE	0.620466	FALSE	0.43841	FALSE	0.775517	FALSE	0.41452	FALSE
ENSG00000090861.15	AARS1	0.27012	FALSE	0.385689	FALSE	0.964909	FALSE	0.90267	FALSE	0.796372	FALSE	0.69607	FALSE
ENSG00000090863.11	GLG1	0.91467	FALSE	0.682774	FALSE	0.596324	FALSE	0.65019	FALSE	0.753394	FALSE	0.59352	FALSE
ENSG00000090889.11	KIF4A	0.83074	FALSE	0.617376	FALSE	0.303962	FALSE	0.09308	FALSE	0.111514	FALSE	0.07155	FALSE
ENSG00000090905.18	TNRC6A	0.94801	FALSE	0.493851	FALSE	0.645242	FALSE	0.89917	FALSE	0.639213	FALSE	0.87793	FALSE
ENSG00000090924.14	PLEKHG2	0.60851	FALSE	0.813123	FALSE	0.79594	FALSE	0.9459	FALSE	0.487414	FALSE	0.74969	FALSE
ENSG00000090932.10	DLL3	0.7419	FALSE	0.867671	FALSE	0.824221	FALSE	0.61797	FALSE	0.66233	FALSE	0.46733	FALSE
ENSG00000090971.4	NAT14	0.1043	FALSE	0.0529267	FALSE	0.629099	FALSE	0.79055	FALSE	0.636934	FALSE	0.7307	FALSE
ENSG00000090975.12	PITPNM2	0.16176	FALSE	0.0695825	FALSE	0.728443	FALSE	0.91381	FALSE	0.702331	FALSE	0.82116	FALSE
ENSG00000090989.17	EXOC1	0.71609	FALSE	0.969013	FALSE	0.899685	FALSE	0.95976	FALSE	0.857903	FALSE	0.78995	FALSE
ENSG00000091009.7	RBM27	0.76702	FALSE	0.224127	FALSE	0.877263	FALSE	0.80347	FALSE	0.932196	FALSE	0.5504	FALSE
ENSG00000091039.16	OSBPL8	0.87121	FALSE	0.634691	FALSE	0.434012	FALSE	0.76714	FALSE	0.387277	FALSE	0.64183	FALSE
ENSG00000091073.19	DTX2	0.0126	FALSE	0.0537067	FALSE	0.697173	FALSE	0.46286	FALSE	0.393278	FALSE	0.19402	FALSE
ENSG00000091106.18	NLRC4	0.72379	FALSE	0.776112	FALSE	0.819687	FALSE	0.97407	FALSE	0.832336	FALSE	0.8488	FALSE
ENSG00000091127.13	PUS7	0.19681	FALSE	0.584406	FALSE	0.983033	FALSE	0.7761	FALSE	0.910433	FALSE	0.66966	FALSE
ENSG00000091128.12	LAMB4	0.13807	FALSE	0.124153	FALSE	0.153267	FALSE	0.39567	FALSE	0.0441689	FALSE	0.17151	FALSE
ENSG00000091129.19	NRCAM	0.41762	FALSE	0.366374	FALSE	0.900323	FALSE	0.39923	FALSE	0.857391	FALSE	0.89765	FALSE
ENSG00000091136.13	LAMB1	0.04298	FALSE	0.0385044	FALSE	0.631594	FALSE	0.70737	FALSE	0.685416	FALSE	0.44646	FALSE
ENSG00000091137.12	SLC26A4	0.28481	FALSE	0.388413	FALSE	0.684921	FALSE	0.72823	FALSE	0.767348	FALSE	0.66324	FALSE
ENSG00000091140.13	DLD	0.21386	FALSE	0.328782	FALSE	0.939374	FALSE	0.91377	FALSE	0.924699	FALSE	0.73484	FALSE
ENSG00000091157.13	WDR7	0.22112	FALSE	0.680498	FALSE	0.850435	FALSE	0.89167	FALSE	0.592986	FALSE	0.68188	FALSE
ENSG00000091164.12	TXNL1	0.39393	FALSE	0.6475	FALSE	0.721258	FALSE	0.97826	FALSE	0.426543	FALSE	0.87432	FALSE
ENSG00000091262.15	ABCC6	0.57791	FALSE	0.605175	FALSE	0.361116	FALSE	0.57207	FALSE	0.259537	FALSE	0.36567	FALSE
ENSG00000091317.7	CMTM6	0.26053	FALSE	0.437378	FALSE	0.340639	FALSE	0.12533	FALSE	0.939233	FALSE	0.48497	FALSE
ENSG00000091409.14	ITGA6	0.46897	FALSE	0.831694	FALSE	0.356401	FALSE	0.23697	FALSE	0.54355	FALSE	0.43837	FALSE
ENSG00000091428.17	RAPGEF4	0.91796	FALSE	0.953633	FALSE	0.23325	FALSE	0.56013	FALSE	0.663751	FALSE	0.74875	FALSE
ENSG00000091436.16	MAP3K20	0.02978	FALSE	0.0276336	FALSE	0.42686	FALSE	0.48255	FALSE	0.28527	FALSE	0.2587	FALSE
ENSG00000091482.6	SMPX	0.18093	FALSE	0.457919	FALSE	0.428028	FALSE	0.41634	FALSE	0.228266	FALSE	0.24845	FALSE
ENSG00000091483.6	FH	0.41634	FALSE	0.450506	FALSE	0.991506	FALSE	0.99319	FALSE	0.894622	FALSE	0.91037	FALSE
ENSG00000091490.10	SEL1L3	0.97221	FALSE	0.181703	FALSE	0.642988	FALSE	0.28131	FALSE	0.728707	FALSE	0.11928	FALSE
ENSG00000091513.15	TF	0.23603	FALSE	0.286298	FALSE	0.86948	FALSE	0.91841	FALSE	0.796542	FALSE	0.86371	FALSE
ENSG00000091527.15	CDV3	0.28751	FALSE	0.330716	FALSE	0.0859713	FALSE	0.44452	FALSE	0.249481	FALSE	0.69486	FALSE
ENSG00000091536.17	MYO15A	0.29229	FALSE	0.292174	FALSE	0.492635	FALSE	0.72828	FALSE	0.587884	FALSE	0.6208	FALSE
ENSG00000091542.8	ALKBH5	0.32507	FALSE	0.450223	FALSE	0.648374	FALSE	0.93929	FALSE	0.338001	FALSE	0.80402	FALSE
ENSG00000091592.15	NLRP1	0.34004	FALSE	0.241273	FALSE	0.658498	FALSE	0.90591	FALSE	0.396438	FALSE	0.77316	FALSE
ENSG00000091622.15	PITPNM3	0.1908	FALSE	0.134718	FALSE	0.844724	FALSE	0.77022	FALSE	0.581189	FALSE	0.48608	FALSE
ENSG00000091640.7	SPAG7	0.75709	FALSE	0.944596	FALSE	0.802331	FALSE	0.6583	FALSE	0.578582	FALSE	0.44042	FALSE
ENSG00000091651.8	ORC6	0.37695	FALSE	0.665087	FALSE	0.683767	FALSE	0.96002	FALSE	0.420231	FALSE	0.79405	FALSE
ENSG00000091656.16	ZFHX4	0.19215	FALSE	0.14259	FALSE	0.878716	FALSE	0.98641	FALSE	0.675103	FALSE	0.881	FALSE
ENSG00000091664.8	SLC17A6	0.3472	FALSE	0.391042	FALSE	0.778878	FALSE	0.9653	FALSE	0.524885	FALSE	0.85997	FALSE
ENSG00000091732.16	ZC3HC1	0.73233	FALSE	0.848278	FALSE	0.828499	FALSE	0.95138	FALSE	0.600605	FALSE	0.8244	FALSE
ENSG00000091831.23	ESR1	0.41889	FALSE	0.849916	FALSE	0.447159	FALSE	0.24536	FALSE	0.37612	FALSE	0.31005	FALSE
ENSG00000091844.7	RGS17	0.47388	FALSE	0.438241	FALSE	0.789061	FALSE	0.9498	FALSE	0.812194	FALSE	0.77599	FALSE
ENSG00000091879.13	ANGPT2	0.75292	FALSE	0.761177	FALSE	0.188521	FALSE	0.21027	FALSE	0.607799	FALSE	0.58851	FALSE
ENSG00000091947.9	TMEM101	0.73927	FALSE	0.539141	FALSE	0.838727	FALSE	0.829	FALSE	0.812657	FALSE	0.74296	FALSE
ENSG00000091972.18	CD200	0.87219	FALSE	0.988587	FALSE	0.706731	FALSE	0.81575	FALSE	0.429543	FALSE	0.88434	FALSE
ENSG00000091986.15	CCDC80	0.67278	FALSE	0.722183	FALSE	0.468165	FALSE	0.76373	FALSE	0.317326	FALSE	0.5802	FALSE
ENSG00000092010.14	PSME1	0.55084	FALSE	0.544046	FALSE	0.582291	FALSE	0.58353	FALSE	0.344426	FALSE	0.31502	FALSE
ENSG00000092020.10	PPP2R3C	0.14196	FALSE	0.0845493	FALSE	0.539259	FALSE	0.45557	FALSE	0.620391	FALSE	0.80964	FALSE
ENSG00000092036.18	HAUS4	0.71807	FALSE	0.596378	FALSE	0.225708	FALSE	0.3856	FALSE	0.288297	FALSE	0.21796	FALSE
ENSG00000092051.16	JPH4	0.22377	FALSE	0.134422	FALSE	0.26735	FALSE	0.29764	FALSE	0.69068	FALSE	0.44474	FALSE
ENSG00000092054.12	MYH7	0.31333	FALSE	0.32928	FALSE	0.773077	FALSE	0.79841	FALSE	0.991796	FALSE	0.70925	FALSE
ENSG00000092068.19	SLC7A8	0.48736	FALSE	0.268699	FALSE	0.613432	FALSE	0.26029	FALSE	0.716529	FALSE	0.598	FALSE
ENSG00000092094.10	OSGEP	0.98265	FALSE	0.475695	FALSE	0.181908	FALSE	0.24276	FALSE	0.571816	FALSE	0.40594	FALSE
ENSG00000092096.16	SLC22A17	0.34676	FALSE	0.313134	FALSE	0.853102	FALSE	0.7672	FALSE	0.777413	FALSE	0.4752	FALSE
ENSG00000092098.16	RNF31	0.65256	FALSE	0.78799	FALSE	0.891286	FALSE	0.11061	FALSE	0.993861	FALSE	0.89926	FALSE
ENSG00000092108.20	SCFD1	0.63701	FALSE	0.834644	FALSE	0.977008	FALSE	0.91858	FALSE	0.977315	FALSE	0.69782	FALSE
ENSG00000092140.15	G2E3	0.56063	FALSE	0.235797	FALSE	0.034325	FALSE	0.91224	FALSE	0.0155298	FALSE	0.67429	FALSE
ENSG00000092148.12	HECTD1	0.33852	FALSE	0.562019	FALSE	0.608226	FALSE	0.69117	FALSE	0.296446	FALSE	0.52007	FALSE
ENSG00000092199.17	HNRNPC	0.94728	FALSE	0.297501	FALSE	0.208973	FALSE	0.87974	FALSE	0.0757715	FALSE	0.88786	FALSE
ENSG00000092200.12	RPGRIP1	0.23206	FALSE	0.476259	FALSE	0.918781	FALSE	0.86318	FALSE	0.949166	FALSE	0.67374	FALSE
ENSG00000092201.9	SUPT16H	0.98312	FALSE	0.987954	FALSE	0.778608	FALSE	0.90043	FALSE	0.622783	FALSE	0.95609	FALSE
ENSG00000092203.13	TOX4	0.33482	FALSE	0.554279	FALSE	0.965276	FALSE	0.93586	FALSE	0.862175	FALSE	0.70597	FALSE
ENSG00000092208.17	GEMIN2	0.9633	FALSE	0.67628	FALSE	0.29802	FALSE	0.45851	FALSE	0.256964	FALSE	0.92172	FALSE
ENSG00000092295.11	TGM1	0.84972	FALSE	0.862723	FALSE	0.452619	FALSE	0.52714	FALSE	0.539685	FALSE	0.45583	FALSE
ENSG00000092330.16	TINF2	0.72848	FALSE	0.694827	FALSE	0.742886	FALSE	0.96919	FALSE	0.620055	FALSE	0.94187	FALSE
ENSG00000092421.16	SEMA6A	0.10053	FALSE	0.132525	FALSE	0.995512	FALSE	0.9709	FALSE	0.975588	FALSE	0.86812	FALSE
ENSG00000092439.14	TRPM7	0.74941	FALSE	0.601251	FALSE	0.105853	FALSE	0.08601	FALSE	0.814773	FALSE	0.86059	FALSE
ENSG00000092445.11	TYRO3	0.43239	FALSE	0.631677	FALSE	0.748055	FALSE	0.7994	FALSE	0.42117	FALSE	0.85592	FALSE
ENSG00000092470.11	WDR76	0.69687	FALSE	0.814518	FALSE	0.387508	FALSE	0.13056	FALSE	0.393957	FALSE	0.09818	FALSE
ENSG00000092529.23	CAPN3	0.24191	FALSE	0.179279	FALSE	0.629675	FALSE	0.70533	FALSE	0.793056	FALSE	0.90225	FALSE
ENSG00000092531.9	SNAP23	0.94373	FALSE	0.820996	FALSE	0.207413	FALSE	0.10039	FALSE	0.941392	FALSE	0.90018	FALSE
ENSG00000092607.14	TBX15	0.02733	FALSE	0.035733	FALSE	0.781265	FALSE	0.76618	FALSE	0.90972	FALSE	0.93878	FALSE
ENSG00000092621.12	PHGDH	0.89259	FALSE	0.588506	FALSE	0.357259	FALSE	0.26385	FALSE	0.184435	FALSE	0.18785	FALSE
ENSG00000092758.17	COL9A3	0.11286	FALSE	0.0340581	FALSE	0.59001	FALSE	0.7405	FALSE	0.305971	FALSE	0.46622	FALSE
ENSG00000092820.17	EZR	0.00115	FALSE	0.00633606	FALSE	0.655289	FALSE	0.42681	FALSE	0.382666	FALSE	0.2054	FALSE
ENSG00000092841.18	MYL6	0.1018	FALSE	0.225631	FALSE	0.808055	FALSE	0.89974	FALSE	0.81556	FALSE	0.99503	FALSE
ENSG00000092847.11	AGO1	0.70661	FALSE	0.113329	FALSE	0.557868	FALSE	0.51348	FALSE	0.637489	FALSE	0.28782	FALSE
ENSG00000092850.11	TEKT2	0.19714	FALSE	0.389793	FALSE	0.319055	FALSE	0.73716	FALSE	0.868512	FALSE	0.809	FALSE
ENSG00000092853.13	CLSPN	0.06055	FALSE	0.184048	FALSE	0.688329	FALSE	0.86582	FALSE	0.980389	FALSE	0.93376	FALSE
ENSG00000092871.16	RFFL	0.2277	FALSE	0.149596	FALSE	0.847611	FALSE	0.89167	FALSE	0.685754	FALSE	0.98424	FALSE
ENSG00000092929.11	UNC13D	0.05945	FALSE	0.0908423	FALSE	0.92267	FALSE	0.83214	FALSE	0.865784	FALSE	0.59102	FALSE
ENSG00000092931.11	MFSD11	0.98639	FALSE	0.755445	FALSE	0.576276	FALSE	0.64219	FALSE	0.554664	FALSE	0.8092	FALSE
ENSG00000092964.17	DPYSL2	0.96508	FALSE	0.843156	FALSE	0.929439	FALSE	0.63509	FALSE	0.701459	FALSE	0.31735	FALSE
ENSG00000092969.11	TGFB2	0.06045	FALSE	0.124191	FALSE	0.683463	FALSE	0.57697	FALSE	0.454909	FALSE	0.29856	FALSE
ENSG00000092978.10	GPATCH2	0.30007	FALSE	0.442685	FALSE	0.796988	FALSE	0.77746	FALSE	0.593939	FALSE	0.47064	FALSE
ENSG00000093000.18	NUP50	0.43138	FALSE	0.965616	FALSE	0.998648	FALSE	0.51353	FALSE	0.95424	FALSE	0.55154	FALSE
ENSG00000093009.9	CDC45	0.66992	FALSE	0.815011	FALSE	0.458639	FALSE	0.24799	FALSE	0.946137	FALSE	0.44966	FALSE
ENSG00000093010.13	COMT	0.66695	FALSE	0.634901	FALSE	0.916129	FALSE	0.91184	FALSE	0.742449	FALSE	0.79215	FALSE
ENSG00000093072.16	ADA2	0.7334	FALSE	0.63192	FALSE	0.474308	FALSE	0.5772	FALSE	0.267238	FALSE	0.44112	FALSE
ENSG00000093100.13	None	0.52903	FALSE	0.420828	FALSE	0.476819	FALSE	0.32638	FALSE	0.42897	FALSE	0.34773	FALSE
ENSG00000093144.18	ECHDC1	0.37467	FALSE	0.605231	FALSE	0.0865981	FALSE	0.59199	FALSE	0.955984	FALSE	0.94424	FALSE
ENSG00000093167.17	LRRFIP2	0.92085	FALSE	0.43485	FALSE	0.593978	FALSE	0.21503	FALSE	0.284558	FALSE	0.24821	FALSE
ENSG00000093183.13	SEC22C	0.53157	FALSE	0.988424	FALSE	0.886372	FALSE	0.94982	FALSE	0.772713	FALSE	0.79724	FALSE
ENSG00000093217.10	XYLB	0.84948	FALSE	0.190099	FALSE	0.5017	FALSE	0.46144	FALSE	0.532136	FALSE	0.39474	FALSE
ENSG00000094631.19	HDAC6	0.71548	FALSE	0.468791	FALSE	0.502043	FALSE	0.40829	FALSE	0.680517	FALSE	0.41799	FALSE
ENSG00000094796.4	KRT31	0.36234	FALSE	0.334667	FALSE	0.784049	FALSE	0.63538	FALSE	0.80204	FALSE	0.78915	FALSE
ENSG00000094804.10	CDC6	0.2169	FALSE	0.104672	FALSE	0.973345	FALSE	0.7822	FALSE	0.824731	FALSE	0.59582	FALSE
ENSG00000094841.13	UPRT	0.89484	FALSE	0.432564	FALSE	0.0892649	FALSE	0.11868	FALSE	0.0940662	FALSE	0.38517	FALSE
ENSG00000094880.10	CDC23	0.74541	FALSE	0.732189	FALSE	0.52591	FALSE	0.88163	FALSE	0.915286	FALSE	0.63595	FALSE
ENSG00000094914.12	AAAS	0.31736	FALSE	0.0830908	FALSE	0.747326	FALSE	0.40055	FALSE	0.856069	FALSE	0.85791	FALSE
ENSG00000094916.15	CBX5	0.54006	FALSE	0.462493	FALSE	0.855221	FALSE	0.95895	FALSE	0.585759	FALSE	0.955	FALSE
ENSG00000094963.13	FMO2	0.23633	FALSE	0.103964	FALSE	0.00570537	FALSE	0.06025	FALSE	0.0079308	FALSE	0.12709	FALSE
ENSG00000094975.13	SUCO	0.24007	FALSE	0.304577	FALSE	0.842892	FALSE	0.86804	FALSE	0.852833	FALSE	0.63677	FALSE
ENSG00000095002.14	MSH2	0.68422	FALSE	0.919229	FALSE	0.826226	FALSE	0.68466	FALSE	0.859866	FALSE	0.69742	FALSE
ENSG00000095015.5	MAP3K1	0.16545	FALSE	0.281324	FALSE	0.142948	FALSE	0.1635	FALSE	0.669582	FALSE	0.72577	FALSE
ENSG00000095059.15	DHPS	0.72061	FALSE	0.910922	FALSE	0.88576	FALSE	0.94902	FALSE	0.974576	FALSE	0.96162	FALSE
ENSG00000095066.11	HOOK2	0.13403	FALSE	0.294915	FALSE	0.191844	FALSE	0.26207	FALSE	0.261398	FALSE	0.37878	FALSE
ENSG00000095139.13	ARCN1	0.85214	FALSE	0.749612	FALSE	0.489697	FALSE	0.73915	FALSE	0.806338	FALSE	0.96309	FALSE
ENSG00000095203.14	EPB41L4B	0.34677	FALSE	0.311005	FALSE	0.696208	FALSE	0.87877	FALSE	0.717997	FALSE	0.9393	FALSE
ENSG00000095209.11	TMEM38B	0.20963	FALSE	0.331957	FALSE	0.114821	FALSE	0.25265	FALSE	0.137545	FALSE	0.12645	FALSE
ENSG00000095261.13	PSMD5	0.59099	FALSE	0.558708	FALSE	0.776588	FALSE	0.01699	FALSE	0.411727	FALSE	0.02719	FALSE
ENSG00000095303.15	PTGS1	0.35484	FALSE	0.0230848	FALSE	0.236402	FALSE	0.44165	FALSE	0.48988	FALSE	0.70314	FALSE
ENSG00000095319.14	NUP188	0.60141	FALSE	0.427697	FALSE	0.883562	FALSE	0.94286	FALSE	0.935516	FALSE	0.97083	FALSE
ENSG00000095321.16	CRAT	0.61064	FALSE	0.187705	FALSE	0.195793	FALSE	0.48407	FALSE	0.577212	FALSE	0.95547	FALSE
ENSG00000095370.19	SH2D3C	0.20349	FALSE	0.0760832	FALSE	0.850717	FALSE	0.92511	FALSE	0.902018	FALSE	0.77103	FALSE
ENSG00000095380.10	NANS	0.68072	FALSE	0.968884	FALSE	0.926475	FALSE	0.81327	FALSE	0.750206	FALSE	0.74235	FALSE
ENSG00000095383.19	TBC1D2	0.16767	FALSE	0.0558216	FALSE	0.948499	FALSE	0.91508	FALSE	0.88087	FALSE	0.82655	FALSE
ENSG00000095397.13	WHRN	0.25084	FALSE	0.187388	FALSE	0.861895	FALSE	0.82874	FALSE	0.696261	FALSE	0.61635	FALSE
ENSG00000095485.17	CWF19L1	0.85048	FALSE	0.868901	FALSE	0.733715	FALSE	0.77064	FALSE	0.665073	FALSE	0.87935	FALSE
ENSG00000095539.15	SEMA4G	0.17292	FALSE	0.133192	FALSE	0.446248	FALSE	0.32373	FALSE	0.738235	FALSE	0.17575	FALSE
ENSG00000095564.13	BTAF1	0.56333	FALSE	0.405923	FALSE	0.306878	FALSE	0.57085	FALSE	0.533735	FALSE	0.93837	FALSE
ENSG00000095574.11	IKZF5	0.07358	FALSE	0.238267	FALSE	0.40324	FALSE	0.20931	FALSE	0.4329	FALSE	0.14005	FALSE
ENSG00000095585.16	BLNK	0.2025	FALSE	0.28786	FALSE	0.588358	FALSE	0.84942	FALSE	0.98037	FALSE	0.92845	FALSE
ENSG00000095587.8	TLL2	0.57953	FALSE	0.558257	FALSE	0.8601	FALSE	0.80146	FALSE	0.673178	FALSE	0.42107	FALSE
ENSG00000095596.11	CYP26A1	0.24861	FALSE	0.205053	FALSE	0.33231	FALSE	0.90808	FALSE	0.159384	FALSE	0.74006	FALSE
ENSG00000095627.9	TDRD1	0.76335	FALSE	0.591297	FALSE	0.642388	FALSE	0.6736	FALSE	0.731366	FALSE	0.74348	FALSE
ENSG00000095637.22	SORBS1	0.76105	FALSE	0.747225	FALSE	0.832673	FALSE	0.80118	FALSE	0.605668	FALSE	0.8535	FALSE
ENSG00000095713.13	CRTAC1	0.84474	FALSE	0.96492	FALSE	0.885454	FALSE	0.9857	FALSE	0.767757	FALSE	0.91036	FALSE
ENSG00000095739.10	BAMBI	0.83046	FALSE	0.783679	FALSE	0.529949	FALSE	0.38757	FALSE	0.876002	FALSE	0.82746	FALSE
ENSG00000095752.6	IL11	0.22733	FALSE	0.270844	FALSE	0.627522	FALSE	0.88055	FALSE	0.506099	FALSE	0.64231	FALSE
ENSG00000095777.15	MYO3A	0.8073	FALSE	0.347443	FALSE	0.0425805	FALSE	0.20093	FALSE	0.0360943	FALSE	0.09328	FALSE
ENSG00000095787.21	WAC	0.34769	FALSE	0.444735	FALSE	0.214133	FALSE	0.6507	FALSE	0.429898	FALSE	0.85036	FALSE
ENSG00000095794.19	CREM	0.10487	FALSE	0.190868	FALSE	0.00496095	FALSE	0.00546	FALSE	0.154085	FALSE	0.12149	FALSE
ENSG00000095906.16	NUBP2	0.38667	FALSE	0.550205	FALSE	0.375852	FALSE	0.2752	FALSE	0.146676	FALSE	0.14748	FALSE
ENSG00000095917.13	TPSD1	0.64757	FALSE	0.812684	FALSE	0.425082	FALSE	0.49299	FALSE	0.190381	FALSE	0.19554	FALSE
ENSG00000095932.6	SMIM24	0.85826	FALSE	0.919931	FALSE	0.491427	FALSE	0.55619	FALSE	0.334547	FALSE	0.6018	FALSE
ENSG00000095951.16	HIVEP1	0.15161	FALSE	0.689842	FALSE	0.73391	FALSE	0.98449	FALSE	0.807615	FALSE	0.90705	FALSE
ENSG00000095970.16	TREM2	0.66974	FALSE	0.604051	FALSE	0.702126	FALSE	0.80834	FALSE	0.763304	FALSE	0.87873	FALSE
ENSG00000096060.14	FKBP5	0.63046	FALSE	0.871694	FALSE	0.880758	FALSE	0.78712	FALSE	0.684509	FALSE	0.58445	FALSE
ENSG00000096063.15	SRPK1	0.62574	FALSE	0.820662	FALSE	0.753603	FALSE	0.99455	FALSE	0.414379	FALSE	0.9271	FALSE
ENSG00000096070.19	BRPF3	0.7457	FALSE	0.709653	FALSE	0.746899	FALSE	0.71271	FALSE	0.673563	FALSE	0.83833	FALSE
ENSG00000096080.11	MRPS18A	0.3628	FALSE	0.613447	FALSE	0.252931	FALSE	0.61762	FALSE	0.115056	FALSE	0.58987	FALSE
ENSG00000096088.16	PGC	0.59342	FALSE	0.168503	FALSE	0.556705	FALSE	0.58793	FALSE	0.520014	FALSE	0.52029	FALSE
ENSG00000096092.5	TMEM14A	0.75797	FALSE	0.778312	FALSE	0.65366	FALSE	0.79247	FALSE	0.583384	FALSE	0.79726	FALSE
ENSG00000096093.15	EFHC1	0.46777	FALSE	0.0519835	FALSE	0.579596	FALSE	0.92677	FALSE	0.467019	FALSE	0.71302	FALSE
ENSG00000096384.19	HSP90AB1	0.52146	FALSE	0.683078	FALSE	0.862555	FALSE	0.86136	FALSE	0.873991	FALSE	0.99362	FALSE
ENSG00000096401.7	CDC5L	0.61372	FALSE	0.85219	FALSE	0.344309	FALSE	0.73112	FALSE	0.331888	FALSE	0.87467	FALSE
ENSG00000096433.10	ITPR3	0.51321	FALSE	0.579234	FALSE	0.575794	FALSE	0.55357	FALSE	0.962348	FALSE	0.95634	FALSE
ENSG00000096654.15	ZNF184	0.18372	FALSE	0.209264	FALSE	0.359825	FALSE	0.73665	FALSE	0.193256	FALSE	0.54161	FALSE
ENSG00000096696.13	DSP	0.15861	FALSE	0.115224	FALSE	0.0220783	FALSE	0.22518	FALSE	0.00994604	FALSE	0.1502	FALSE
ENSG00000096717.11	SIRT1	0.55173	FALSE	0.897494	FALSE	0.0547018	FALSE	0.10815	FALSE	0.0679922	FALSE	0.08764	FALSE
ENSG00000096746.17	HNRNPH3	0.83791	FALSE	0.531857	FALSE	0.927099	FALSE	0.45985	FALSE	0.693967	FALSE	0.36724	FALSE
ENSG00000096872.16	IFT74	0.13673	FALSE	0.617956	FALSE	0.246516	FALSE	0.10425	FALSE	0.43499	FALSE	0.58273	FALSE
ENSG00000096968.13	JAK2	0.74682	FALSE	0.719473	FALSE	0.968209	FALSE	0.88015	FALSE	0.850425	FALSE	0.66627	FALSE
ENSG00000096996.15	IL12RB1	0.85431	FALSE	0.84799	FALSE	0.0542228	FALSE	0.12061	FALSE	0.0387314	FALSE	0.14594	FALSE
ENSG00000097007.17	ABL1	0.87884	FALSE	0.783538	FALSE	0.665699	FALSE	0.41006	FALSE	0.93459	FALSE	0.90358	FALSE
ENSG00000097021.19	ACOT7	0.32401	FALSE	0.310207	FALSE	0.724475	FALSE	0.95024	FALSE	0.451596	FALSE	0.76172	FALSE
ENSG00000097033.14	SH3GLB1	0.14307	FALSE	0.180842	FALSE	0.590823	FALSE	0.43989	FALSE	0.581635	FALSE	0.80025	FALSE
ENSG00000097046.12	CDC7	0.91914	FALSE	0.449757	FALSE	0.21473	FALSE	0.8824	FALSE	0.253336	FALSE	0.65804	FALSE
ENSG00000097096.8	SYDE2	0.30556	FALSE	0.119859	FALSE	0.701492	FALSE	0.73263	FALSE	0.402474	FALSE	0.44119	FALSE
ENSG00000099139.13	PCSK5	0.87949	FALSE	0.840181	FALSE	0.423016	FALSE	0.23404	FALSE	0.253409	FALSE	0.13284	FALSE
ENSG00000099194.5	SCD	0.98825	FALSE	0.930274	FALSE	0.322393	FALSE	0.38229	FALSE	0.853905	FALSE	0.97696	FALSE
ENSG00000099203.6	TMED1	0.02854	FALSE	0.338372	FALSE	0.0256782	FALSE	0.02832	FALSE	0.0118225	FALSE	0.0125	FALSE
ENSG00000099204.19	ABLIM1	0.21587	FALSE	0.422056	FALSE	0.331215	FALSE	0.54319	FALSE	0.177519	FALSE	0.28624	FALSE
ENSG00000099219.13	ERMP1	0.55555	FALSE	0.500346	FALSE	0.134956	FALSE	0.15897	FALSE	0.615783	FALSE	0.74356	FALSE
ENSG00000099246.16	RAB18	0.5963	FALSE	0.721304	FALSE	0.46	FALSE	0.98814	FALSE	0.293059	FALSE	0.94122	FALSE
ENSG00000099250.17	NRP1	0.43458	FALSE	0.489433	FALSE	0.136082	FALSE	0.53859	FALSE	0.133816	FALSE	0.753	FALSE
ENSG00000099251.14	HSD17B7P2	0.20526	FALSE	0.374034	FALSE	0.618185	FALSE	0.56801	FALSE	0.738419	FALSE	0.57408	FALSE
ENSG00000099256.18	PRTFDC1	0.47955	FALSE	0.17001	FALSE	0.993618	FALSE	0.89936	FALSE	0.957574	FALSE	0.80646	FALSE
ENSG00000099260.10	PALMD	0.23148	FALSE	0.510445	FALSE	0.916471	FALSE	0.92308	FALSE	0.648854	FALSE	0.67477	FALSE
ENSG00000099282.9	TSPAN15	0.13141	FALSE	0.0927648	FALSE	0.6671	FALSE	0.70804	FALSE	0.396033	FALSE	0.48695	FALSE
ENSG00000099284.13	MACROH2A2	0.29799	FALSE	0.198771	FALSE	0.922934	FALSE	0.97985	FALSE	0.712012	FALSE	0.89084	FALSE
ENSG00000099290.16	WASHC2A	0.74145	FALSE	0.97169	FALSE	0.186949	FALSE	0.60618	FALSE	0.961107	FALSE	0.86009	FALSE
ENSG00000099308.10	MAST3	0.49818	FALSE	0.621032	FALSE	0.460121	FALSE	0.92108	FALSE	0.190389	FALSE	0.69641	FALSE
ENSG00000099326.8	MZF1	0.803	FALSE	0.969701	FALSE	0.463401	FALSE	0.52606	FALSE	0.366065	FALSE	0.48774	FALSE
ENSG00000099330.8	OCEL1	0.57548	FALSE	0.402641	FALSE	0.685512	FALSE	0.41495	FALSE	0.434446	FALSE	0.43794	FALSE
ENSG00000099331.13	MYO9B	0.34293	FALSE	0.3832	FALSE	0.890015	FALSE	0.95348	FALSE	0.848779	FALSE	0.74716	FALSE
ENSG00000099337.4	KCNK6	0.37079	FALSE	0.544701	FALSE	0.746036	FALSE	0.41544	FALSE	0.441963	FALSE	0.33349	FALSE
ENSG00000099338.22	CATSPERG	0.61031	FALSE	0.564638	FALSE	0.903198	FALSE	0.55491	FALSE	0.800719	FALSE	0.26763	FALSE
ENSG00000099341.11	PSMD8	0.44982	FALSE	0.521642	FALSE	0.91019	FALSE	0.84502	FALSE	0.75059	FALSE	0.60879	FALSE
ENSG00000099364.16	FBXL19	0.37325	FALSE	0.122261	FALSE	0.804555	FALSE	0.80517	FALSE	0.663995	FALSE	0.81531	FALSE
ENSG00000099365.10	STX1B	0.36788	FALSE	0.389443	FALSE	0.65956	FALSE	0.55415	FALSE	0.622261	FALSE	0.89756	FALSE
ENSG00000099377.13	HSD3B7	0.33203	FALSE	0.160063	FALSE	0.187852	FALSE	0.30428	FALSE	0.0862961	FALSE	0.16392	FALSE
ENSG00000099381.17	SETD1A	0.23243	FALSE	0.159314	FALSE	0.501694	FALSE	0.51672	FALSE	0.288659	FALSE	0.28501	FALSE
ENSG00000099385.11	BCL7C	0.93831	FALSE	0.952036	FALSE	0.970968	FALSE	0.98672	FALSE	0.859752	FALSE	0.87661	FALSE
ENSG00000099617.3	EFNA2	0.01625	FALSE	0.0468611	FALSE	0.961869	FALSE	0.86194	FALSE	0.791458	FALSE	0.5818	FALSE
ENSG00000099622.13	CIRBP	0.83256	FALSE	0.436758	FALSE	0.274509	FALSE	0.10305	FALSE	0.820267	FALSE	0.50268	FALSE
ENSG00000099624.7	ATP5F1D	0.18288	FALSE	0.143572	FALSE	0.39901	FALSE	0.7061	FALSE	0.858993	FALSE	0.58077	FALSE
ENSG00000099625.13	CBARP	0.06078	FALSE	0.0440069	FALSE	0.743312	FALSE	0.72423	FALSE	0.880432	FALSE	0.67749	FALSE
ENSG00000099715.14	PCDH11Y	0.49723	FALSE	0.397813	FALSE	2.25e-09	TRUE	0.02243	FALSE	0.260515	FALSE	0.2767	FALSE
ENSG00000099725.14	PRKY	0.43537	FALSE	NA	FALSE	0.00307313	FALSE	0.11174	FALSE	0.87246	FALSE	0.77127	FALSE
ENSG00000099769.5	IGFALS	0.96276	FALSE	0.596158	FALSE	0.129477	FALSE	0.09732	FALSE	0.0335992	FALSE	0.03418	FALSE
ENSG00000099783.11	HNRNPM	0.25744	FALSE	0.415681	FALSE	0.808291	FALSE	0.99983	FALSE	0.494861	FALSE	0.98666	FALSE
ENSG00000099785.10	MARCHF2	0.99921	FALSE	0.945909	FALSE	0.917395	FALSE	0.96414	FALSE	0.702945	FALSE	0.90097	FALSE
ENSG00000099795.6	NDUFB7	0.51432	FALSE	0.651333	FALSE	0.969129	FALSE	0.87157	FALSE	0.975591	FALSE	0.71989	FALSE
ENSG00000099797.14	TECR	0.64013	FALSE	0.906301	FALSE	0.817121	FALSE	0.31611	FALSE	0.799011	FALSE	0.73721	FALSE
ENSG00000099800.7	TIMM13	0.82063	FALSE	0.691219	FALSE	0.720814	FALSE	0.92775	FALSE	0.514984	FALSE	0.84366	FALSE
ENSG00000099804.8	CDC34	0.35858	FALSE	0.412402	FALSE	0.984079	FALSE	0.94771	FALSE	0.920433	FALSE	0.76494	FALSE
ENSG00000099810.19	MTAP	0.93683	FALSE	0.559014	FALSE	0.777774	FALSE	0.44383	FALSE	0.517567	FALSE	0.27101	FALSE
ENSG00000099814.15	CEP170B	0.08645	FALSE	0.0206416	FALSE	0.818702	FALSE	0.66031	FALSE	0.675259	FALSE	0.49715	FALSE
ENSG00000099817.11	POLR2E	0.25514	FALSE	0.274113	FALSE	0.335224	FALSE	0.60625	FALSE	0.780553	FALSE	0.75581	FALSE
ENSG00000099821.13	POLRMT	0.6394	FALSE	0.703061	FALSE	0.676653	FALSE	0.68354	FALSE	0.423623	FALSE	0.41856	FALSE
ENSG00000099822.2	HCN2	0.01591	FALSE	0.0128145	FALSE	0.68244	FALSE	0.78738	FALSE	0.843666	FALSE	0.68046	FALSE
ENSG00000099840.13	IZUMO4	0.03899	FALSE	0.0446948	FALSE	0.207053	FALSE	0.41007	FALSE	0.285386	FALSE	0.3649	FALSE
ENSG00000099849.14	RASSF7	0.25852	FALSE	0.375082	FALSE	0.0733325	FALSE	0.0651	FALSE	0.014594	FALSE	0.01843	FALSE
ENSG00000099860.8	GADD45B	0.88614	FALSE	0.830049	FALSE	0.442163	FALSE	0.60191	FALSE	0.405408	FALSE	0.6544	FALSE
ENSG00000099864.17	PALM	0.38054	FALSE	0.121785	FALSE	0.685242	FALSE	0.24845	FALSE	0.733564	FALSE	0.50795	FALSE
ENSG00000099866.14	MADCAM1	0.67267	FALSE	0.90983	FALSE	0.846184	FALSE	0.69782	FALSE	0.801399	FALSE	0.67831	FALSE
ENSG00000099875.14	MKNK2	0.98418	FALSE	0.927117	FALSE	0.638818	FALSE	0.72238	FALSE	0.387556	FALSE	0.53394	FALSE
ENSG00000099889.13	ARVCF	0.75836	FALSE	0.892961	FALSE	0.0766028	FALSE	0.07954	FALSE	0.43416	FALSE	0.48372	FALSE
ENSG00000099899.14	TRMT2A	0.42701	FALSE	0.803619	FALSE	0.182535	FALSE	0.61586	FALSE	0.397772	FALSE	0.45427	FALSE
[truncated: 26,401 more rows]

## Sheet: Table S1c
	H3K27ac	H3K27me3	H3K4me3	CTCF
Individual	Total # of mapped reads	Total # of mapped reads	Total # of mapped reads	Total # of mapped reads
N1	41846545	49673797	51578354	32283169
N2	28084505	53025756	30450242	29274070
N3	29289725	43848357	27298388	31477776
N4	29538343	44903998	34317914	30167936
N5	67621119	45792403	49527524	41606153
N6	31059119	58501921	33452747	37993181
N7	33297956	51510114	41197607	51999347
N8	49398474	49566107	49225800	49550905
N10	31357130	53801887	44044259	41389324
N11	35229020	49426616	56191437	37441762
N12	33569035	71476355	32220825	34203997
M1	140296581	118101505	76667149	72794970
M2	35898442	64860872	35495453	28433312
M3	36891100	49997139	52963181	41114451
M4	32761093	40236774	38731665	30553272
M5	35919443	54173356	33261697	31785594
M6	34492983	40966045	27962872	29617538
M7	33094737	54711182	58514818	39297379
M8	34594951	55927878	36511604	35645978
M9	38326013	50291648	41277809	36356807
M10	67770978	47445641	68702765	39646880
M11	57144172	42393114	56237054	48374990
A1	45273268	53582453	31078478	33663132
A2	35774308	48608361	29610348	34813116
A3	35736274	45422928	35572576	31330745
A4	32398114	48124602	35720097	20128049
A5	39188755	49254263	45348850	36307833
A6	28037449	59028665	27745724	24950687
A7	34596806	43822880	64786149	35712327
A8	46685936	60715128	48827893	44497516
A9	36718031	66348482	37332745	27504388
A10	44325910	68697313	42905452	39560703
A11	39559523	54627716	40170059	40463254
A12	41672702	61143394	41790651	39451425
A14	37360738	59453466	37322443	38648053
A15	25522240	48816129	25824342	29319922
A17	46764834	28150154	44513334	41457178
A18	25783460	29926753	21165018	38621997
A22	36258325	53863395	23755993	37887207
