# Supplementary material for: Potential multiple disease progression pathways in female patients with Alzheimer’s disease inferred from transcriptome and epigenome data of the dorsolateral prefrontal cortex
Source: PLoS One. 2025 Mar 18;20(3):e0313733. doi: 10.1371/journal.pone.0313733 (PMC11918443; doi:10.1371/journal.pone.0313733)
Supplement: S2 Table — Gene list of M-NA set where the order of genes was the same as that in Fig 1b (a). Detailed results of the enrichment analysis were obtained using all genes in the M-NA set (b), those with higher expression levels in MCIMajor individuals (c), and AD risk genes with lower expression levels in MCIMajor individuals (d). (XLSX) [file pone.0313733.s002.xlsx]

## Sheet: S2a Table
Gene Expression (M-NA set)
Ensembl gene ID	Entrez gene ID
ENSG00000005075.15	POLR2J
ENSG00000006704.10	GTF2IRD1
ENSG00000008226.19	DLEC1
ENSG00000008516.16	MMP25
ENSG00000048342.15	CC2D2A
ENSG00000051108.14	HERPUD1
ENSG00000063127.15	SLC6A16
ENSG00000066027.11	PPP2R5A
ENSG00000067082.14	KLF6
ENSG00000072401.14	UBE2D1
ENSG00000080802.18	CNOT4
ENSG00000081818.3	PCDHB4
ENSG00000082996.19	RNF13
ENSG00000085276.17	MECOM
ENSG00000090432.6	MUL1
ENSG00000090776.5	EFNB1
ENSG00000095794.19	CREM
ENSG00000099203.6	TMED1
ENSG00000100219.16	XBP1
ENSG00000100889.11	PCK2
ENSG00000102221.13	JADE3
ENSG00000102580.14	DNAJC3
ENSG00000104375.16	STK3
ENSG00000104825.16	NFKBIB
ENSG00000106571.13	GLI3
ENSG00000109743.10	BST1
ENSG00000110057.7	UNC93B1
ENSG00000111247.14	RAD51AP1
ENSG00000111886.10	GABRR2
ENSG00000112303.13	VNN2
ENSG00000115993.12	TRAK2
ENSG00000116039.12	ATP6V1B1
ENSG00000116791.13	CRYZ
ENSG00000117262.18	GPR89A
ENSG00000117394.21	SLC2A1
ENSG00000117594.9	HSD11B1
ENSG00000124253.10	PCK1
ENSG00000125144.13	MT1G
ENSG00000134070.4	IRAK2
ENSG00000134184.12	GSTM1
ENSG00000136371.10	MTHFS
ENSG00000136634.6	IL10
ENSG00000137869.14	CYP19A1
ENSG00000137960.5	GIPC2
ENSG00000138821.12	SLC39A8
ENSG00000139144.9	PIK3C2G
ENSG00000139329.4	LUM
ENSG00000140522.11	RLBP1
ENSG00000140525.17	FANCI
ENSG00000142627.12	EPHA2
ENSG00000143753.12	DEGS1
ENSG00000144791.9	LIMD1
ENSG00000148248.13	SURF4
ENSG00000148426.12	PROSER2
ENSG00000159208.15	CIART
ENSG00000159398.15	CES5A
ENSG00000162894.11	FCMR
ENSG00000163002.12	NUP35
ENSG00000163421.8	PROK2
ENSG00000163428.3	LRRC58
ENSG00000163464.7	CXCR1
ENSG00000163702.19	IL17RC
ENSG00000163737.3	PF4
ENSG00000164181.13	ELOVL7
ENSG00000165389.6	SPTSSA
ENSG00000166068.12	SPRED1
ENSG00000166126.10	AMN
ENSG00000166268.10	MYRFL
ENSG00000168301.12	KCTD6
ENSG00000169193.11	CCDC126
ENSG00000169668.11	BCRP2
ENSG00000170161.6	FAM88B
ENSG00000171858.17	RPS21
ENSG00000172974.11	VDAC2P5
ENSG00000173917.10	HOXB2
ENSG00000175287.18	PHYHD1
ENSG00000175592.8	FOSL1
ENSG00000175832.12	ETV4
ENSG00000176160.10	HSF5
ENSG00000176919.12	C8G
ENSG00000176945.16	MUC20
ENSG00000178878.12	APOLD1
ENSG00000179776.18	CDH5
ENSG00000180613.10	GSX2
ENSG00000182698.11	RESP18
ENSG00000183114.7	FAM43B
ENSG00000183336.8	BOLA2
ENSG00000183474.15	GTF2H2C
ENSG00000183479.12	TREX2
ENSG00000183888.4	SRARP
ENSG00000184216.13	IRAK1
ENSG00000185112.5	FAM43A
ENSG00000187049.9	TMEM216
ENSG00000187116.13	LILRA5
ENSG00000189266.12	PNRC2
ENSG00000196208.13	GREB1
ENSG00000196466.10	ZNF799
ENSG00000197779.13	ZNF81
ENSG00000197822.10	OCLN
ENSG00000198856.12	OSTC
ENSG00000200428.1	Y_RNA
ENSG00000203734.11	ECT2L
ENSG00000205559.4	CHKB-DT
ENSG00000205763.13	RP9P
ENSG00000206603.1	SNORA22B
ENSG00000210082.2	MT-RNR2
ENSG00000211448.11	DIO2
ENSG00000211459.2	MT-RNR1
ENSG00000212172.1	RNU1-149P
ENSG00000212232.1	SNORD17
ENSG00000213250.5	RBMS2P1
ENSG00000213509.4	PPIAP16
ENSG00000213888.3	LINC01521
ENSG00000214114.8	MYCBP
ENSG00000214203.4	RPS4XP1
ENSG00000214433.4	GOLGA2P8
ENSG00000214485.6	RPL7P1
ENSG00000214546.3	None
ENSG00000214719.11	None
ENSG00000219201.4	None
ENSG00000222020.2	HDAC4-AS1
ENSG00000223356.1	None
ENSG00000223795.2	None
ENSG00000224067.2	None
ENSG00000224186.8	PITX1-AS1
ENSG00000224376.1	None
ENSG00000224745.1	None
ENSG00000224961.1	LINC01752
ENSG00000224963.3	ECMXP
ENSG00000225008.1	TWF1P2
ENSG00000225056.1	None
ENSG00000226721.2	EEF1DP2
ENSG00000227678.7	None
ENSG00000228150.1	None
ENSG00000228169.3	PPIAP19
ENSG00000228532.4	SUMO2P21
ENSG00000228960.6	OR2A9P
ENSG00000229385.1	CTNNA2-AS1
ENSG00000230074.1	None
ENSG00000230274.1	PGAM1P3
ENSG00000230707.1	HAPSTR2
ENSG00000230989.6	HSBP1
ENSG00000231245.2	C1DP1
ENSG00000231407.5	GORAB-AS1
ENSG00000231829.2	None
ENSG00000232081.1	LARGE-IT1
ENSG00000232656.7	IDI2-AS1
ENSG00000233025.1	CRYZP1
ENSG00000233221.6	ARHGEF4-AS1
ENSG00000233825.1	EPC1-AS2
ENSG00000233984.1	RPSAP14
ENSG00000234705.1	HMGA1P4
ENSG00000234724.1	HDAC1P1
ENSG00000235651.1	G3BP1P1
ENSG00000235907.2	None
ENSG00000236075.1	None
ENSG00000236523.2	NPM1P40
ENSG00000236772.1	None
ENSG00000236833.1	None
ENSG00000237200.1	ZBTB40-IT1
ENSG00000237764.2	None
ENSG00000238230.1	LINC00391
ENSG00000239002.3	SCARNA10
ENSG00000239801.1	DENND6A-AS1
ENSG00000239856.3	RN7SL225P
ENSG00000241226.3	RN7SL836P
ENSG00000241709.3	RN7SL265P
ENSG00000242114.5	MTFP1
ENSG00000242952.1	RPSAP3
ENSG00000242960.1	FTH1P23
ENSG00000243384.1	None
ENSG00000243989.8	ACY1
ENSG00000244184.1	PELP1-DT
ENSG00000244239.1	ICA1-AS1
ENSG00000246263.2	UBR5-DT
ENSG00000248371.5	LINC02056
ENSG00000248375.1	None
ENSG00000248951.2	MTCO2P32
ENSG00000249109.1	None
ENSG00000249464.5	LINC01091
ENSG00000249754.2	NDUFB4P9
ENSG00000250361.8	GYPB
ENSG00000250575.1	None
ENSG00000251669.5	FAM86EP
ENSG00000251791.1	SCARNA6
ENSG00000252010.1	SCARNA5
ENSG00000253159.2	PCDHGA12
ENSG00000253882.6	None
ENSG00000254427.1	LINC02696
ENSG00000254547.1	ANKRD33BP6
ENSG00000254595.1	None
ENSG00000254959.6	INMT-MINDY4
ENSG00000255076.2	None
ENSG00000256514.1	None
ENSG00000256616.3	ADGRA3P1
ENSG00000256628.3	ZBTB11-AS1
ENSG00000256928.1	None
ENSG00000258430.1	None
ENSG00000258653.3	None
ENSG00000258696.1	None
ENSG00000258904.1	None
ENSG00000258913.1	LINC02691
ENSG00000258945.1	None
ENSG00000258964.1	None
ENSG00000259001.3	None
ENSG00000259135.1	None
ENSG00000259171.1	None
ENSG00000259446.5	RYR3-DT
ENSG00000259687.1	LINC01220
ENSG00000259865.1	None
ENSG00000259921.1	None
ENSG00000260272.1	None
ENSG00000260473.2	None
ENSG00000260584.1	None
ENSG00000261147.1	None
ENSG00000261202.1	TNRC6B-DT
ENSG00000261671.1	None
ENSG00000263232.2	ATP5F1AP3
ENSG00000263393.1	None
ENSG00000265263.1	None
ENSG00000266357.5	LINC02074
ENSG00000266610.2	RN7SL176P
ENSG00000267077.1	None
ENSG00000267506.5	None
ENSG00000267546.2	None
ENSG00000267692.1	TAF9P3
ENSG00000267939.1	None
ENSG00000268734.1	None
ENSG00000269053.1	None
ENSG00000269896.2	None
ENSG00000269900.3	None
ENSG00000269934.1	None
ENSG00000269961.1	ERBIN-DT
ENSG00000270190.1	None
ENSG00000270273.1	None
ENSG00000270604.5	HCG17
ENSG00000270661.1	None
ENSG00000271086.6	NAMA
ENSG00000271228.1	None
ENSG00000271321.1	CTAGE6
ENSG00000271656.1	None
ENSG00000271992.1	None
ENSG00000272020.1	RNU1-30P
ENSG00000272068.1	BCAN-AS1
ENSG00000272150.5	NBPF25P
ENSG00000272417.1	None
ENSG00000272434.1	None
ENSG00000272476.1	None
ENSG00000272533.1	SNORA28
ENSG00000272669.1	None
ENSG00000272702.1	None
ENSG00000272734.1	ADIRF-AS1
ENSG00000272832.1	None
ENSG00000272949.1	None
ENSG00000273104.1	None
ENSG00000273106.1	PPM1B-DT
ENSG00000273149.1	None
ENSG00000273162.1	None
ENSG00000273244.1	None
ENSG00000273336.1	OR7M1P
ENSG00000273783.1	GTF2A1-AS1
ENSG00000274737.1	None
ENSG00000274859.1	None
ENSG00000274885.1	None
ENSG00000275393.1	None
ENSG00000275854.1	None
ENSG00000275880.1	NAXD-AS1
ENSG00000276653.1	RN7SL856P
ENSG00000276698.1	None
ENSG00000277209.1	RPPH1
ENSG00000277250.1	Metazoa_SRP
ENSG00000277269.1	None
ENSG00000277558.1	None
ENSG00000277631.4	PGM5P3-AS1
ENSG00000277653.1	None
ENSG00000278914.1	None
ENSG00000279075.1	None
ENSG00000279223.1	None
ENSG00000279441.1	None
ENSG00000279722.1	None
ENSG00000279750.3	None
ENSG00000279755.1	None
ENSG00000279780.1	None
ENSG00000279795.1	None
ENSG00000279900.1	None
ENSG00000280332.1	None
ENSG00000283145.1	None
ENSG00000283361.2	CFAP97D2
ENSG00000283737.1	None
ENSG00000284024.2	MSANTD7
ENSG00000005961.18	ITGA2B
ENSG00000010030.13	ETV7
ENSG00000051341.13	POLQ
ENSG00000060491.16	OGFR
ENSG00000070886.11	EPHA8
ENSG00000079616.12	KIF22
ENSG00000079689.13	SCGN
ENSG00000086288.11	NME8
ENSG00000088926.13	F11
ENSG00000095261.13	PSMD5
ENSG00000099715.14	PCDH11Y
ENSG00000100058.12	CRYBB2P1
ENSG00000100206.9	DMC1
ENSG00000101842.13	VSIG1
ENSG00000104237.9	RP1
ENSG00000105146.12	AURKC
ENSG00000106804.7	C5
ENSG00000108405.3	P2RX1
ENSG00000111801.15	BTN3A3
ENSG00000116035.3	VAX2
ENSG00000119514.6	GALNT12
ENSG00000125656.9	CLPP
ENSG00000126759.13	CFP
ENSG00000128408.8	RIBC2
ENSG00000129007.14	CALML4
ENSG00000129451.11	KLK10
ENSG00000129680.15	MAP7D3
ENSG00000130560.8	UBAC1
ENSG00000130699.18	TAF4
ENSG00000130762.14	ARHGEF16
ENSG00000130813.17	SHFL
ENSG00000134321.11	RSAD2
ENSG00000134339.8	SAA2
ENSG00000135437.9	RDH5
ENSG00000137135.17	ARHGEF39
ENSG00000137198.9	GMPR
ENSG00000138646.8	HERC5
ENSG00000141577.13	CEP131
ENSG00000142698.14	C1orf94
ENSG00000146677.7	RPL32P18
ENSG00000147378.11	FATE1
ENSG00000148057.15	IDNK
ENSG00000150773.10	PIH1D2
ENSG00000154134.14	ROBO3
ENSG00000154620.5	TMSB4Y
ENSG00000156509.13	FBXO43
ENSG00000159618.15	ADGRG5
ENSG00000161664.6	ASB16
ENSG00000163159.12	VPS72
ENSG00000163481.7	RNF25
ENSG00000163879.10	DNALI1
ENSG00000164749.11	HNF4G
ENSG00000166863.11	TAC3
ENSG00000167595.15	PROSER3
ENSG00000168237.17	GLYCTK
ENSG00000168412.6	MTNR1A
ENSG00000169684.13	CHRNA5
ENSG00000170430.9	MGMT
ENSG00000172053.17	QARS1
ENSG00000175741.5	RWDD4P2
ENSG00000176269.3	OR4F21
ENSG00000176399.3	DMRTA1
ENSG00000180509.11	KCNE1
ENSG00000181908.5	LINC02724
ENSG00000182447.4	OTOL1
ENSG00000183246.6	RIMBP3C
ENSG00000183598.3	H3C13
ENSG00000186007.9	LEMD1
ENSG00000186715.11	MST1L
ENSG00000188316.13	ENO4
ENSG00000196205.8	EEF1A1P5
ENSG00000197213.9	ZSCAN5B
ENSG00000197258.5	EIF4BP6
ENSG00000197301.7	HMGA2-AS1
ENSG00000197665.7	None
ENSG00000198744.5	MTCO3P12
ENSG00000199733.1	RNA5SP307
ENSG00000199785.1	SNORA52
ENSG00000200087.1	SNORA73B
ENSG00000200312.1	RN7SKP255
ENSG00000200463.1	SNORD118
ENSG00000201178.1	Y_RNA
ENSG00000201229.1	SNORA63D
ENSG00000201407.1	None
ENSG00000201448.1	SNORA63C
ENSG00000202385.1	Y_RNA
ENSG00000204396.10	VWA7
ENSG00000204498.10	NFKBIL1
ENSG00000205236.6	None
ENSG00000205238.9	SPDYE2
ENSG00000206140.10	TMEM191C
ENSG00000206588.1	RNU1-28P
ENSG00000206596.1	RNU1-27P
ENSG00000206597.1	SNORA57
ENSG00000206652.1	RNU1-1
ENSG00000206737.1	RNVU1-18
ENSG00000206811.1	SNORA10
ENSG00000207005.1	RNU1-2
ENSG00000207088.1	SNORA7B
ENSG00000207119.2	U3
ENSG00000207207.1	Y_RNA
ENSG00000207389.1	RNU1-4
ENSG00000207445.1	SNORD15B
ENSG00000207496.1	SNORA7A
ENSG00000207513.1	RNU1-3
ENSG00000208772.1	SNORD94
ENSG00000208892.1	SNORA49
ENSG00000209582.1	SNORA48
ENSG00000211581.1	MIR765
ENSG00000212135.1	SNORD67
ENSG00000212429.1	RNU11-6P
ENSG00000212464.1	SNORA12
ENSG00000212497.1	RNA5SP465
ENSG00000213078.3	None
ENSG00000213213.13	CCDC183
ENSG00000213996.12	TM6SF2
ENSG00000215159.3	None
ENSG00000215492.6	HNRNPA1P7
ENSG00000217702.2	None
ENSG00000218350.1	LYPLA1P3
ENSG00000219500.1	None
ENSG00000221475.1	SNORA11D
ENSG00000221676.1	RNU6ATAC
ENSG00000221705.1	SNORA11E
ENSG00000221750.1	SNORA11G
ENSG00000222426.1	RNU2-50P
ENSG00000222489.1	SNORA79B
ENSG00000223107.1	RNU2-72P
ENSG00000223513.1	ATP6V0E1P2
ENSG00000223714.1	LINC02601
ENSG00000224184.5	MIR3681HG
ENSG00000224546.2	EIF4BP3
ENSG00000224578.5	HNRNPA1L3
ENSG00000226026.5	RWDD3-DT
ENSG00000226258.6	GRM7-AS3
ENSG00000226308.1	None
ENSG00000226752.9	CUTALP
ENSG00000226870.2	None
ENSG00000226977.1	HMGN1P24
ENSG00000227097.5	RPS28P7
ENSG00000227214.2	HCG15
ENSG00000227518.5	MIR1302-9HG
ENSG00000227591.5	HSD11B1-AS1
ENSG00000228253.1	MT-ATP8
ENSG00000228589.3	SPCS2P4
ENSG00000228775.7	WEE2-AS1
ENSG00000228801.5	PCMTD1-DT
ENSG00000228878.7	SEPTIN7-DT
ENSG00000229018.5	PMS2P7
ENSG00000229097.1	CALM2P2
ENSG00000229386.3	OR8B9P
ENSG00000229605.5	RPL21P93
ENSG00000229809.8	ZNF688
ENSG00000230373.8	GOLGA6L5P
ENSG00000231047.1	GCNT1P3
ENSG00000234303.2	CLYBL-AS1
ENSG00000234648.1	None
ENSG00000234851.4	RPL23AP42
ENSG00000235182.1	None
ENSG00000235238.1	SUMO2P1
ENSG00000235926.1	RPS29P15
ENSG00000236140.1	None
ENSG00000236773.1	None
ENSG00000236824.2	BCYRN1
ENSG00000236924.1	None
ENSG00000237154.2	MCFD2P1
ENSG00000237451.3	CDK2AP2P2
ENSG00000237470.3	DCLRE1CP1
ENSG00000237731.1	RNGTTP1
ENSG00000238741.1	SCARNA7
ENSG00000238917.1	SNORD10
ENSG00000239149.1	SNORA59A
ENSG00000239300.5	None
ENSG00000239881.1	RPS27P25
ENSG00000240180.1	RPL12P28
ENSG00000240661.3	BTNL12P
ENSG00000240808.1	None
ENSG00000241343.9	RPL36A
ENSG00000241506.1	PSMC1P1
ENSG00000241631.3	RN7SL316P
ENSG00000241868.3	RN7SL434P
ENSG00000241963.3	RN7SL655P
ENSG00000242553.1	None
ENSG00000242798.1	None
ENSG00000243243.5	None
ENSG00000244165.1	P2RY11
ENSG00000244459.2	None
ENSG00000244607.6	CCDC13
ENSG00000247624.6	CPEB2-DT
ENSG00000249503.1	HMGN1P16
ENSG00000249772.1	None
ENSG00000250151.9	ARPC4-TTLL3
ENSG00000250282.1	None
ENSG00000251381.7	LINC00958
ENSG00000251447.1	None
ENSG00000251697.1	RN7SKP24
ENSG00000252236.1	None
ENSG00000252370.1	RNA5SP438
ENSG00000252473.1	None
ENSG00000252835.1	SCARNA21
ENSG00000253075.1	RN7SKP92
ENSG00000253133.1	GPAT4-AS1
ENSG00000253263.1	None
ENSG00000253620.2	None
ENSG00000253813.1	COX6B1P4
ENSG00000254590.1	None
ENSG00000254694.1	None
ENSG00000257179.1	HMGN2P6
ENSG00000257226.1	None
ENSG00000257379.1	None
ENSG00000257453.1	PHLDA1-AS1
ENSG00000257605.2	MYG1-AS1
ENSG00000257723.1	CHCHD3P2
ENSG00000258137.5	GPR84-AS1
ENSG00000258185.2	None
ENSG00000258733.5	LINC02328
ENSG00000258978.1	HIF1AP1
ENSG00000259143.1	None
ENSG00000259257.1	None
ENSG00000259349.1	APPBP2-DT
ENSG00000259594.5	None
ENSG00000259705.1	FBN1-DT
ENSG00000259767.1	None
ENSG00000259887.1	FIGNL2-DT
ENSG00000260238.6	PMF1-BGLAP
ENSG00000260335.1	None
ENSG00000261064.1	LINC02256
ENSG00000261247.1	GOLGA8T
ENSG00000261812.6	TUBB8P7
ENSG00000261864.1	None
ENSG00000262481.5	TMEM256-PLSCR3
ENSG00000263070.1	None
ENSG00000263740.2	RN7SL4P
ENSG00000263797.1	None
ENSG00000263969.2	RN7SL678P
ENSG00000264462.1	MIR3648-2
ENSG00000264519.2	RN7SL596P
ENSG00000265888.1	DSCAS
ENSG00000266028.7	SRGAP2
ENSG00000266079.4	SNORA59B
ENSG00000267157.1	None
ENSG00000267292.1	None
ENSG00000267340.1	None
ENSG00000267421.6	ZFP28-DT
ENSG00000267550.1	PTPRS-AS1
ENSG00000267741.1	UBE2L4
ENSG00000268173.3	None
ENSG00000268650.3	None
ENSG00000269110.1	None
ENSG00000269139.2	None
ENSG00000270072.1	None
ENSG00000270103.3	None
ENSG00000270477.1	None
ENSG00000270956.1	None
ENSG00000271904.1	None
ENSG00000271907.1	SNORA35B
ENSG00000272196.2	None
ENSG00000272197.2	RN7SL803P
ENSG00000272916.5	None
ENSG00000272934.1	None
ENSG00000273173.5	SNURF
ENSG00000273254.1	None
ENSG00000273456.1	None
ENSG00000273748.1	None
ENSG00000273768.1	RNVU1-29
ENSG00000273819.1	ENPP7P7
ENSG00000274068.1	None
ENSG00000274266.1	SNORA73A
ENSG00000274422.1	None
ENSG00000274615.1	NPEPPSP1
ENSG00000275097.1	None
ENSG00000275143.1	SCARNA16
ENSG00000275405.1	None
ENSG00000275695.1	UBE2Q2P6
ENSG00000275708.1	MIR3648-1
ENSG00000275803.1	RN7SL736P
ENSG00000276027.1	RNU12
ENSG00000276916.1	None
ENSG00000277081.1	None
ENSG00000277229.1	None
ENSG00000277610.1	RNVU1-4
ENSG00000277826.1	None
ENSG00000277985.1	SNORA67
ENSG00000277987.1	LINC02351
ENSG00000278713.1	None
ENSG00000278876.1	None
ENSG00000279191.1	None
ENSG00000279414.1	CDRT15P9
ENSG00000279474.1	None
ENSG00000279794.1	None
ENSG00000280114.1	None
ENSG00000280163.1	None
ENSG00000280466.1	SCARNA4
ENSG00000280496.1	SNORA17B
ENSG00000284820.1	None
ENSG00000284829.1	None
ENSG00000284922.1	LRTOMT
ENSG00000285258.1	None
ENSG00000285330.1	None
ENSG00000285550.1	None
ENSG00000285622.1	None
ENSG00000285655.1	None
ENSG00000285680.1	None
ENSG00000285907.1	None

## Sheet: S2b Table
Category	CategoryID	GO	Description	PARENT_GO	Log10(p-value)	Enrichment	Z-score	#TotalGeneInLibrary	#GeneInGO	#GeneInHitList	#GeneInGOAndHitList	%InGO	STDV %InGO	GeneID	Hits	Log10(q-value)	GeneList
GO Biological Processes	19	GO:0000395	mRNA 5'-splice site recognition	19_GO:0008152 metabolic process	-4.1	17	7.9	30293	24	293	4	1.4	0.68	6060|285962|100151684|101954264	RNU1-4|WEE2-AS1|RNU6ATAC|RNVU1-4	0	M-NA set (ALL)
GO Biological Processes	19	GO:0006957	complement activation, alternative pathway	19_GO:0044419 biological process involved in interspecies interaction between organisms	-3.4	21	7.5	30293	15	293	3	1	0.59	727|733|5199	C5|C8G|CFP	0	M-NA set (ALL)
GO Biological Processes	19	GO:0006935	chemotaxis	19_GO:0040011 locomotion	-3.2	3.3	4.3	30293	344	293	11	3.8	1.1	727|1969|3577|3586|5196|5288|8061|27237|60675|64221|84818	C5|EPHA2|CXCR1|IL10|PF4|PIK3C2G|FOSL1|ARHGEF16|PROK2|ROBO3|IL17RC	0	M-NA set (ALL)
GO Biological Processes	19	GO:0042330	taxis	19_GO:0040011 locomotion	-3.2	3.3	4.2	30293	346	293	11	3.8	1.1	727|1969|3577|3586|5196|5288|8061|27237|60675|64221|84818	C5|EPHA2|CXCR1|IL10|PF4|PIK3C2G|FOSL1|ARHGEF16|PROK2|ROBO3|IL17RC	0	M-NA set (ALL)
GO Biological Processes	19	GO:0045346	regulation of MHC class II biosynthetic process	19_GO:0008152 metabolic process	-3.2	17	6.8	30293	18	293	3	1	0.59	3586|5196|7494	IL10|PF4|XBP1	0	M-NA set (ALL)
GO Biological Processes	19	GO:0045292	mRNA cis splicing, via spliceosome	19_GO:0008152 metabolic process	-3.1	9.8	5.7	30293	42	293	4	1.4	0.68	6060|285962|100151684|101954264	RNU1-4|WEE2-AS1|RNU6ATAC|RNVU1-4	0	M-NA set (ALL)
GO Biological Processes	19	GO:0002224	toll-like receptor signaling pathway	19_GO:0044419 biological process involved in interspecies interaction between organisms	-3.1	9.4	5.5	30293	44	293	4	1.4	0.68	3654|3656|8061|81622	IRAK1|IRAK2|FOSL1|UNC93B1	0	M-NA set (ALL)
GO Biological Processes	19	GO:0040011	locomotion	19_GO:0040011 locomotion	-3	3.1	4	30293	365	293	11	3.8	1.1	727|1969|3577|3586|5196|5288|8061|27237|60675|64221|84818	C5|EPHA2|CXCR1|IL10|PF4|PIK3C2G|FOSL1|ARHGEF16|PROK2|ROBO3|IL17RC	0	M-NA set (ALL)
GO Biological Processes	19	GO:0006376	mRNA splice site recognition	19_GO:0008152 metabolic process	-2.9	8.4	5.2	30293	49	293	4	1.4	0.68	6060|285962|100151684|101954264	RNU1-4|WEE2-AS1|RNU6ATAC|RNVU1-4	0	M-NA set (ALL)
GO Biological Processes	19	GO:0032496	response to lipopolysaccharide	19_GO:0044419 biological process involved in interspecies interaction between organisms	-2.8	3.1	3.8	30293	332	293	10	3.4	1.1	1734|3586|3654|3656|4793|4795|5105|5106|5196|7494	DIO2|IL10|IRAK1|IRAK2|NFKBIB|NFKBIL1|PCK1|PCK2|PF4|XBP1	0	M-NA set (ALL)
GO Biological Processes	19	GO:1905515	non-motile cilium assembly	19_GO:0009987 cellular process	-2.6	7.3	4.7	30293	57	293	4	1.4	0.68	22994|51259|57545|152206	CEP131|TMEM216|CC2D2A|CCDC13	0	M-NA set (ALL)
GO Biological Processes	19	GO:0006767	water-soluble vitamin metabolic process	19_GO:0008152 metabolic process	-2.6	7.1	4.6	30293	58	293	4	1.4	0.68	6513|8875|10588|81693	SLC2A1|VNN2|MTHFS|AMN	0	M-NA set (ALL)
GO Biological Processes	19	GO:0002237	response to molecule of bacterial origin	19_GO:0044419 biological process involved in interspecies interaction between organisms	-2.6	2.9	3.6	30293	353	293	10	3.4	1.1	1734|3586|3654|3656|4793|4795|5105|5106|5196|7494	DIO2|IL10|IRAK1|IRAK2|NFKBIB|NFKBIL1|PCK1|PCK2|PF4|XBP1	0	M-NA set (ALL)
GO Biological Processes	19	GO:0006766	vitamin metabolic process	19_GO:0008152 metabolic process	-2.6	5.2	4.2	30293	99	293	5	1.7	0.76	6017|6513|8875|10588|81693	RLBP1|SLC2A1|VNN2|MTHFS|AMN	0	M-NA set (ALL)
GO Biological Processes	19	GO:0032682	negative regulation of chemokine production	19_GO:0048519 negative regulation of biological process	-2.5	10	5	30293	31	293	3	1	0.59	1969|3586|79594	EPHA2|IL10|MUL1	0	M-NA set (ALL)
GO Biological Processes	19	GO:0007617	mating behavior	19_GO:0022414 reproductive process	-2.5	10	5	30293	31	293	3	1	0.59	4543|5023|63951	MTNR1A|P2RX1|DMRTA1	0	M-NA set (ALL)
GO Biological Processes	19	GO:0055082	intracellular chemical homeostasis	19_GO:0042592 homeostatic process	-2.4	2.3	3.2	30293	572	293	13	4.4	1.2	525|1003|4495|5023|5105|5106|7494|9709|10590|64116|89885|552900|653519	ATP6V1B1|CDH5|MT1G|P2RX1|PCK1|PCK2|XBP1|HERPUD1|SCGN|SLC39A8|FATE1|BOLA2|GPR89A	0	M-NA set (ALL)
GO Biological Processes	19	GO:0071222	cellular response to lipopolysaccharide	19_GO:0044419 biological process involved in interspecies interaction between organisms	-2.4	3.5	3.5	30293	208	293	7	2.4	0.89	3586|3654|3656|4793|4795|5196|7494	IL10|IRAK1|IRAK2|NFKBIB|NFKBIL1|PF4|XBP1	0	M-NA set (ALL)
GO Biological Processes	19	GO:0060326	cell chemotaxis	19_GO:0040011 locomotion	-2.3	3.4	3.4	30293	215	293	7	2.4	0.89	727|1969|3577|3586|5196|27237|84818	C5|EPHA2|CXCR1|IL10|PF4|ARHGEF16|IL17RC	0	M-NA set (ALL)
GO Biological Processes	19	GO:0007601	visual perception	19_GO:0032501 multicellular organismal process	-2.2	3.3	3.4	30293	219	293	7	2.4	0.89	1429|2570|4060|5959|6017|6101|25806	CRYZ|GABRR2|LUM|RDH5|RLBP1|RP1|VAX2	0	M-NA set (ALL)
GO Biological Processes	19	GO:0019098	reproductive behavior	19_GO:0022414 reproductive process	-2.2	8.2	4.4	30293	38	293	3	1	0.59	4543|5023|63951	MTNR1A|P2RX1|DMRTA1	0	M-NA set (ALL)
GO Biological Processes	19	GO:0071219	cellular response to molecule of bacterial origin	19_GO:0044419 biological process involved in interspecies interaction between organisms	-2.2	3.3	3.4	30293	221	293	7	2.4	0.89	3586|3654|3656|4793|4795|5196|7494	IL10|IRAK1|IRAK2|NFKBIB|NFKBIL1|PF4|XBP1	0	M-NA set (ALL)
GO Biological Processes	19	GO:0050953	sensory perception of light stimulus	19_GO:0032501 multicellular organismal process	-2.2	3.2	3.3	30293	223	293	7	2.4	0.89	1429|2570|4060|5959|6017|6101|25806	CRYZ|GABRR2|LUM|RDH5|RLBP1|RP1|VAX2	0	M-NA set (ALL)
GO Biological Processes	19	GO:0046683	response to organophosphorus	19_GO:0050896 response to stimulus	-2.1	4	3.4	30293	128	293	5	1.7	0.76	3753|5023|5032|5105|8061	KCNE1|P2RX1|P2RY11|PCK1|FOSL1	0	M-NA set (ALL)
GO Biological Processes	19	GO:0032088	negative regulation of NF-kappaB transcription factor activity	19_GO:0008152 metabolic process	-2.1	5	3.6	30293	82	293	4	1.4	0.68	3586|3654|3656|4795	IL10|IRAK1|IRAK2|NFKBIL1	0	M-NA set (ALL)
GO Biological Processes	19	GO:0030003	intracellular monoatomic cation homeostasis	19_GO:0042592 homeostatic process	-2.1	2.4	3	30293	423	293	10	3.4	1.1	525|1003|4495|5023|9709|10590|64116|89885|552900|653519	ATP6V1B1|CDH5|MT1G|P2RX1|HERPUD1|SCGN|SLC39A8|FATE1|BOLA2|GPR89A	0	M-NA set (ALL)
GO Biological Processes	19	GO:0002455	humoral immune response mediated by circulating immunoglobulin	19_GO:0002376 immune system process	-2.1	7	4	30293	44	293	3	1	0.59	727|733|9214	C5|C8G|FCMR	0	M-NA set (ALL)
GO Biological Processes	19	GO:0006954	inflammatory response	19_GO:0050896 response to stimulus	-2	2.2	2.9	30293	562	293	12	4.1	1.2	727|1969|3586|3656|4793|5023|5196|6289|8061|60675|64386|84818	C5|EPHA2|IL10|IRAK2|NFKBIB|P2RX1|PF4|SAA2|FOSL1|PROK2|MMP25|IL17RC	0	M-NA set (ALL)
GO Biological Processes	19	GO:0009953	dorsal/ventral pattern formation	19_GO:0032502 developmental process	-2	4.8	3.5	30293	86	293	4	1.4	0.68	2737|3212|25806|170825	GLI3|HOXB2|VAX2|GSX2	0	M-NA set (ALL)
GO Biological Processes	19	GO:0006873	intracellular monoatomic ion homeostasis	19_GO:0042592 homeostatic process	-2	2.4	2.9	30293	432	293	10	3.4	1.1	525|1003|4495|5023|9709|10590|64116|89885|552900|653519	ATP6V1B1|CDH5|MT1G|P2RX1|HERPUD1|SCGN|SLC39A8|FATE1|BOLA2|GPR89A	0	M-NA set (ALL)

## Sheet: S2c Table
Category	CategoryID	GO	Description	PARENT_GO	Log10(p-value)	Enrichment	Z-score	#TotalGeneInLibrary	#GeneInGO	#GeneInHitList	#GeneInGOAndHitList	%InGO	STDV %InGO	GeneID	Hits	Log10(q-value)	GeneList
GO Biological Processes	19	GO:0032496	response to lipopolysaccharide	19_GO:0044419 biological process involved in interspecies interaction between organisms	-4.6	5.8	6	30293	332	141	9	6.4	2.1	1734|3586|3654|3656|4793|5105|5106|5196|7494	DIO2|IL10|IRAK1|IRAK2|NFKBIB|PCK1|PCK2|PF4|XBP1	-0.58	M-NA set (UP)
GO Biological Processes	19	GO:0002237	response to molecule of bacterial origin	19_GO:0044419 biological process involved in interspecies interaction between organisms	-4.4	5.5	5.8	30293	353	141	9	6.4	2.1	1734|3586|3654|3656|4793|5105|5106|5196|7494	DIO2|IL10|IRAK1|IRAK2|NFKBIB|PCK1|PCK2|PF4|XBP1	-0.58	M-NA set (UP)
GO Biological Processes	19	GO:0002224	toll-like receptor signaling pathway	19_GO:0044419 biological process involved in interspecies interaction between organisms	-4.3	20	8.4	30293	44	141	4	2.8	1.4	3654|3656|8061|81622	IRAK1|IRAK2|FOSL1|UNC93B1	-0.58	M-NA set (UP)
GO Biological Processes	19	GO:0045346	regulation of MHC class II biosynthetic process	19_GO:0008152 metabolic process	-4.1	36	10	30293	18	141	3	2.1	1.2	3586|5196|7494	IL10|PF4|XBP1	-0.54	M-NA set (UP)
GO Biological Processes	19	GO:0006766	vitamin metabolic process	19_GO:0008152 metabolic process	-4	11	6.7	30293	99	141	5	3.5	1.6	6017|6513|8875|10588|81693	RLBP1|SLC2A1|VNN2|MTHFS|AMN	-0.51	M-NA set (UP)
GO Biological Processes	19	GO:0006767	water-soluble vitamin metabolic process	19_GO:0008152 metabolic process	-3.8	15	7.2	30293	58	141	4	2.8	1.4	6513|8875|10588|81693	SLC2A1|VNN2|MTHFS|AMN	-0.4	M-NA set (UP)
GO Biological Processes	19	GO:0006935	chemotaxis	19_GO:0040011 locomotion	-3.7	5	5.1	30293	344	141	8	5.7	1.9	1969|3577|3586|5196|5288|8061|60675|84818	EPHA2|CXCR1|IL10|PF4|PIK3C2G|FOSL1|PROK2|IL17RC	-0.37	M-NA set (UP)
GO Biological Processes	19	GO:0042330	taxis	19_GO:0040011 locomotion	-3.6	5	5.1	30293	346	141	8	5.7	1.9	1969|3577|3586|5196|5288|8061|60675|84818	EPHA2|CXCR1|IL10|PF4|PIK3C2G|FOSL1|PROK2|IL17RC	-0.37	M-NA set (UP)
GO Biological Processes	19	GO:0040011	locomotion	19_GO:0040011 locomotion	-3.5	4.7	4.9	30293	365	141	8	5.7	1.9	1969|3577|3586|5196|5288|8061|60675|84818	EPHA2|CXCR1|IL10|PF4|PIK3C2G|FOSL1|PROK2|IL17RC	-0.29	M-NA set (UP)
GO Biological Processes	19	GO:0055082	intracellular chemical homeostasis	19_GO:0042592 homeostatic process	-3.4	3.8	4.6	30293	572	141	10	7.1	2.2	525|1003|4495|5105|5106|7494|9709|64116|552900|653519	ATP6V1B1|CDH5|MT1G|PCK1|PCK2|XBP1|HERPUD1|SLC39A8|BOLA2|GPR89A	-0.29	M-NA set (UP)
GO Biological Processes	19	GO:0032682	negative regulation of chemokine production	19_GO:0048519 negative regulation of biological process	-3.4	21	7.5	30293	31	141	3	2.1	1.2	1969|3586|79594	EPHA2|IL10|MUL1	-0.29	M-NA set (UP)
GO Biological Processes	19	GO:1902532	negative regulation of intracellular signal transduction	19_GO:0048519 negative regulation of biological process	-3.4	3.7	4.5	30293	586	141	10	7.1	2.2	1969|2122|3586|7321|7494|8994|9709|64116|79594|161742	EPHA2|MECOM|IL10|UBE2D1|XBP1|LIMD1|HERPUD1|SLC39A8|MUL1|SPRED1	-0.29	M-NA set (UP)
GO Biological Processes	19	GO:0071222	cellular response to lipopolysaccharide	19_GO:0044419 biological process involved in interspecies interaction between organisms	-3.4	6.2	5.1	30293	208	141	6	4.3	1.7	3586|3654|3656|4793|5196|7494	IL10|IRAK1|IRAK2|NFKBIB|PF4|XBP1	-0.29	M-NA set (UP)
GO Biological Processes	19	GO:0071219	cellular response to molecule of bacterial origin	19_GO:0044419 biological process involved in interspecies interaction between organisms	-3.2	5.8	4.9	30293	221	141	6	4.3	1.7	3586|3654|3656|4793|5196|7494	IL10|IRAK1|IRAK2|NFKBIB|PF4|XBP1	-0.18	M-NA set (UP)
GO Biological Processes	19	GO:0071345	cellular response to cytokine stimulus	19_GO:0050896 response to stimulus	-3.2	3.2	4.2	30293	736	141	11	7.8	2.3	3577|3654|3656|5105|5106|5196|7494|8061|84818|129401|353514	CXCR1|IRAK1|IRAK2|PCK1|PCK2|PF4|XBP1|FOSL1|IL17RC|NUP35|LILRA5	-0.17	M-NA set (UP)
GO Biological Processes	19	GO:0032787	monocarboxylic acid metabolic process	19_GO:0008152 metabolic process	-3.1	3.7	4.3	30293	516	141	9	6.4	2.1	525|2944|5105|5106|7494|8560|8875|10588|79993	ATP6V1B1|GSTM1|PCK1|PCK2|XBP1|DEGS1|VNN2|MTHFS|ELOVL7	-0.17	M-NA set (UP)
GO Biological Processes	19	GO:0006631	fatty acid metabolic process	19_GO:0008152 metabolic process	-3.1	4.7	4.5	30293	323	141	7	5	1.8	525|2944|5105|5106|7494|8560|79993	ATP6V1B1|GSTM1|PCK1|PCK2|XBP1|DEGS1|ELOVL7	-0.14	M-NA set (UP)
GO Biological Processes	19	GO:0071216	cellular response to biotic stimulus	19_GO:0050896 response to stimulus	-3	5.2	4.6	30293	247	141	6	4.3	1.7	3586|3654|3656|4793|5196|7494	IL10|IRAK1|IRAK2|NFKBIB|PF4|XBP1	-0.047	M-NA set (UP)
GO Biological Processes	19	GO:0046173	polyol biosynthetic process	19_GO:0008152 metabolic process	-2.9	14	6	30293	46	141	3	2.1	1.2	5105|5106|171546	PCK1|PCK2|SPTSSA	-0.047	M-NA set (UP)
GO Biological Processes	19	GO:0032755	positive regulation of interleukin-6 production	19_GO:0048518 positive regulation of biological process	-2.9	8.5	5.2	30293	101	141	4	2.8	1.4	7494|81622|84818|353514	XBP1|UNC93B1|IL17RC|LILRA5	-0.047	M-NA set (UP)
GO Biological Processes	19	GO:0006954	inflammatory response	19_GO:0050896 response to stimulus	-2.9	3.4	4	30293	562	141	9	6.4	2.1	1969|3586|3656|4793|5196|8061|60675|64386|84818	EPHA2|IL10|IRAK2|NFKBIB|PF4|FOSL1|PROK2|MMP25|IL17RC	-0.047	M-NA set (UP)
GO Biological Processes	19	GO:0019725	cellular homeostasis	19_GO:0042592 homeostatic process	-2.9	3.2	3.9	30293	680	141	10	7.1	2.2	525|1003|4495|5105|5106|7494|9709|64116|552900|653519	ATP6V1B1|CDH5|MT1G|PCK1|PCK2|XBP1|HERPUD1|SLC39A8|BOLA2|GPR89A	-0.047	M-NA set (UP)
GO Biological Processes	19	GO:0033559	unsaturated fatty acid metabolic process	19_GO:0008152 metabolic process	-2.9	8.3	5.1	30293	103	141	4	2.8	1.4	525|2944|8560|79993	ATP6V1B1|GSTM1|DEGS1|ELOVL7	-0.047	M-NA set (UP)
GO Biological Processes	19	GO:0032675	regulation of interleukin-6 production	19_GO:0032501 multicellular organismal process	-2.8	6.1	4.6	30293	176	141	5	3.5	1.6	3586|7494|81622|84818|353514	IL10|XBP1|UNC93B1|IL17RC|LILRA5	-0.047	M-NA set (UP)
GO Biological Processes	19	GO:0044283	small molecule biosynthetic process	19_GO:0008152 metabolic process	-2.8	3.7	4	30293	463	141	8	5.7	1.9	1588|2944|5105|5106|7494|8560|79993|171546	CYP19A1|GSTM1|PCK1|PCK2|XBP1|DEGS1|ELOVL7|SPTSSA	-0.041	M-NA set (UP)
GO Biological Processes	19	GO:0051646	mitochondrion localization	19_GO:0051179 localization	-2.8	13	5.8	30293	50	141	3	2.1	1.2	3281|66008|79594	HSBP1|TRAK2|MUL1	-0.02	M-NA set (UP)
GO Biological Processes	19	GO:0009617	response to bacterium	19_GO:0044419 biological process involved in interspecies interaction between organisms	-2.7	3	3.7	30293	709	141	10	7.1	2.2	1734|1969|3586|3654|3656|4793|5105|5106|5196|7494	DIO2|EPHA2|IL10|IRAK1|IRAK2|NFKBIB|PCK1|PCK2|PF4|XBP1	-0.018	M-NA set (UP)
GO Biological Processes	19	GO:1902107	positive regulation of leukocyte differentiation	19_GO:0002376 immune system process	-2.7	5.7	4.4	30293	188	141	5	3.5	1.6	2737|3586|5105|5196|7494	GLI3|IL10|PCK1|PF4|XBP1	-0.018	M-NA set (UP)
GO Biological Processes	19	GO:1903708	positive regulation of hemopoiesis	19_GO:0002376 immune system process	-2.7	5.7	4.4	30293	188	141	5	3.5	1.6	2737|3586|5105|5196|7494	GLI3|IL10|PCK1|PF4|XBP1	-0.018	M-NA set (UP)
GO Biological Processes	19	GO:0008610	lipid biosynthetic process	19_GO:0008152 metabolic process	-2.7	3.3	3.8	30293	594	141	9	6.4	2.1	1588|2944|5105|5106|5288|7494|8560|79993|171546	CYP19A1|GSTM1|PCK1|PCK2|PIK3C2G|XBP1|DEGS1|ELOVL7|SPTSSA	-0.018	M-NA set (UP)
GO Biological Processes	19	GO:0050867	positive regulation of cell activation	19_GO:0048518 positive regulation of biological process	-2.7	4	4	30293	378	141	7	5	1.8	683|1947|2737|3586|5105|7494|353514	BST1|EFNB1|GLI3|IL10|PCK1|XBP1|LILRA5	-0.0089	M-NA set (UP)
GO Biological Processes	19	GO:0019221	cytokine-mediated signaling pathway	19_GO:0050896 response to stimulus	-2.7	3.9	3.9	30293	383	141	7	5	1.8	3577|3654|3656|5196|8061|84818|353514	CXCR1|IRAK1|IRAK2|PF4|FOSL1|IL17RC|LILRA5	-0.0076	M-NA set (UP)
GO Biological Processes	19	GO:0006633	fatty acid biosynthetic process	19_GO:0008152 metabolic process	-2.7	7.3	4.7	30293	117	141	4	2.8	1.4	2944|7494|8560|79993	GSTM1|XBP1|DEGS1|ELOVL7	-0.0076	M-NA set (UP)
GO Biological Processes	19	GO:0002221	pattern recognition receptor signaling pathway	19_GO:0044419 biological process involved in interspecies interaction between organisms	-2.7	7.3	4.7	30293	117	141	4	2.8	1.4	3654|3656|8061|81622	IRAK1|IRAK2|FOSL1|UNC93B1	-0.0076	M-NA set (UP)
GO Biological Processes	19	GO:0001819	positive regulation of cytokine production	19_GO:0048518 positive regulation of biological process	-2.6	3.4	3.7	30293	503	141	8	5.7	1.9	3586|3654|4060|5196|7494|81622|84818|353514	IL10|IRAK1|LUM|PF4|XBP1|UNC93B1|IL17RC|LILRA5	0	M-NA set (UP)
GO Biological Processes	19	GO:0032655	regulation of interleukin-12 production	19_GO:0032501 multicellular organismal process	-2.5	10	5	30293	63	141	3	2.1	1.2	3586|81622|353514	IL10|UNC93B1|LILRA5	0	M-NA set (UP)
GO Biological Processes	19	GO:0001568	blood vessel development	19_GO:0032502 developmental process	-2.5	3.3	3.6	30293	526	141	8	5.7	1.9	1003|1969|2737|7494|8061|60675|81575|161742	CDH5|EPHA2|GLI3|XBP1|FOSL1|PROK2|APOLD1|SPRED1	0	M-NA set (UP)
GO Biological Processes	19	GO:0045621	positive regulation of lymphocyte differentiation	19_GO:0002376 immune system process	-2.5	6.6	4.4	30293	131	141	4	2.8	1.4	2737|3586|5105|7494	GLI3|IL10|PCK1|XBP1	0	M-NA set (UP)
GO Biological Processes	19	GO:0051384	response to glucocorticoid	19_GO:0050896 response to stimulus	-2.5	6.6	4.4	30293	131	141	4	2.8	1.4	3586|5105|5106|8061	IL10|PCK1|PCK2|FOSL1	0	M-NA set (UP)
GO Biological Processes	19	GO:0060326	cell chemotaxis	19_GO:0040011 locomotion	-2.5	5	4	30293	215	141	5	3.5	1.6	1969|3577|3586|5196|84818	EPHA2|CXCR1|IL10|PF4|IL17RC	0	M-NA set (UP)
GO Biological Processes	19	GO:0001889	liver development	19_GO:0032502 developmental process	-2.5	6.5	4.3	30293	132	141	4	2.8	1.4	3586|5105|5106|7494	IL10|PCK1|PCK2|XBP1	0	M-NA set (UP)
GO Biological Processes	19	GO:0032868	response to insulin	19_GO:0050896 response to stimulus	-2.5	5	4	30293	217	141	5	3.5	1.6	3586|5105|5106|6513|7494	IL10|PCK1|PCK2|SLC2A1|XBP1	0	M-NA set (UP)
GO Biological Processes	19	GO:0071396	cellular response to lipid	19_GO:0050896 response to stimulus	-2.4	3.2	3.5	30293	535	141	8	5.7	1.9	3586|3654|3656|4793|5105|5106|5196|7494	IL10|IRAK1|IRAK2|NFKBIB|PCK1|PCK2|PF4|XBP1	0	M-NA set (UP)
GO Biological Processes	19	GO:0061008	hepaticobiliary system development	19_GO:0032502 developmental process	-2.4	6.4	4.3	30293	135	141	4	2.8	1.4	3586|5105|5106|7494	IL10|PCK1|PCK2|XBP1	0	M-NA set (UP)
GO Biological Processes	19	GO:0030003	intracellular monoatomic cation homeostasis	19_GO:0042592 homeostatic process	-2.4	3.6	3.6	30293	423	141	7	5	1.8	525|1003|4495|9709|64116|552900|653519	ATP6V1B1|CDH5|MT1G|HERPUD1|SLC39A8|BOLA2|GPR89A	0	M-NA set (UP)
GO Biological Processes	19	GO:0048732	gland development	19_GO:0032502 developmental process	-2.4	3.5	3.6	30293	426	141	7	5	1.8	1588|1969|2737|3586|5105|5106|7494	CYP19A1|EPHA2|GLI3|IL10|PCK1|PCK2|XBP1	0	M-NA set (UP)
GO Biological Processes	19	GO:0002758	innate immune response-activating signaling pathway	19_GO:0044419 biological process involved in interspecies interaction between organisms	-2.4	6.2	4.2	30293	138	141	4	2.8	1.4	3654|3656|8061|81622	IRAK1|IRAK2|FOSL1|UNC93B1	0	M-NA set (UP)
GO Biological Processes	19	GO:0022409	positive regulation of cell-cell adhesion	19_GO:0048518 positive regulation of biological process	-2.4	4	3.7	30293	323	141	6	4.3	1.7	1947|2737|3586|3654|5105|7494	EFNB1|GLI3|IL10|IRAK1|PCK1|XBP1	0	M-NA set (UP)
GO Biological Processes	19	GO:0001944	vasculature development	19_GO:0032502 developmental process	-2.4	3.1	3.5	30293	546	141	8	5.7	1.9	1003|1969|2737|7494|8061|60675|81575|161742	CDH5|EPHA2|GLI3|XBP1|FOSL1|PROK2|APOLD1|SPRED1	0	M-NA set (UP)
GO Biological Processes	19	GO:0006873	intracellular monoatomic ion homeostasis	19_GO:0042592 homeostatic process	-2.4	3.5	3.6	30293	432	141	7	5	1.8	525|1003|4495|9709|64116|552900|653519	ATP6V1B1|CDH5|MT1G|HERPUD1|SLC39A8|BOLA2|GPR89A	0	M-NA set (UP)
GO Biological Processes	19	GO:0051251	positive regulation of lymphocyte activation	19_GO:0002376 immune system process	-2.4	4	3.7	30293	326	141	6	4.3	1.7	683|1947|2737|3586|5105|7494	BST1|EFNB1|GLI3|IL10|PCK1|XBP1	0	M-NA set (UP)
GO Biological Processes	19	GO:0030595	leukocyte chemotaxis	19_GO:0040011 locomotion	-2.3	5.8	4	30293	148	141	4	2.8	1.4	3577|3586|5196|84818	CXCR1|IL10|PF4|IL17RC	0	M-NA set (UP)
GO Biological Processes	19	GO:0048568	embryonic organ development	19_GO:0032502 developmental process	-2.3	3.3	3.4	30293	452	141	7	5	1.8	525|1969|2737|3212|3586|6788|57545	ATP6V1B1|EPHA2|GLI3|HOXB2|IL10|STK3|CC2D2A	0	M-NA set (UP)
GO Biological Processes	19	GO:0010720	positive regulation of cell development	19_GO:0032502 developmental process	-2.3	3.3	3.4	30293	452	141	7	5	1.8	1003|2737|3586|5105|5196|7494|170825	CDH5|GLI3|IL10|PCK1|PF4|XBP1|GSX2	0	M-NA set (UP)
GO Biological Processes	19	GO:0031960	response to corticosteroid	19_GO:0050896 response to stimulus	-2.2	5.6	3.9	30293	153	141	4	2.8	1.4	3586|5105|5106|8061	IL10|PCK1|PCK2|FOSL1	0	M-NA set (UP)
GO Biological Processes	19	GO:0048598	embryonic morphogenesis	19_GO:0032502 developmental process	-2.2	2.9	3.2	30293	585	141	8	5.7	1.9	525|1969|2737|3212|3281|3586|6788|57545	ATP6V1B1|EPHA2|GLI3|HOXB2|HSBP1|IL10|STK3|CC2D2A	0	M-NA set (UP)
GO Biological Processes	19	GO:0045765	regulation of angiogenesis	19_GO:0032502 developmental process	-2.2	3.7	3.4	30293	352	141	6	4.3	1.7	1003|1969|3586|5196|7494|161742	CDH5|EPHA2|IL10|PF4|XBP1|SPRED1	0	M-NA set (UP)
GO Biological Processes	19	GO:0006665	sphingolipid metabolic process	19_GO:0008152 metabolic process	-2.2	5.5	3.8	30293	157	141	4	2.8	1.4	1390|8560|79993|171546	CREM|DEGS1|ELOVL7|SPTSSA	0	M-NA set (UP)
GO Biological Processes	19	GO:0021915	neural tube development	19_GO:0032502 developmental process	-2.2	5.5	3.8	30293	157	141	4	2.8	1.4	1969|2737|6788|57545	EPHA2|GLI3|STK3|CC2D2A	0	M-NA set (UP)
GO Biological Processes	19	GO:0032088	negative regulation of NF-kappaB transcription factor activity	19_GO:0008152 metabolic process	-2.2	7.9	4.3	30293	82	141	3	2.1	1.2	3586|3654|3656	IL10|IRAK1|IRAK2	0	M-NA set (UP)
GO Biological Processes	19	GO:0050871	positive regulation of B cell activation	19_GO:0002376 immune system process	-2.2	7.8	4.2	30293	83	141	3	2.1	1.2	683|3586|7494	BST1|IL10|XBP1	0	M-NA set (UP)
GO Biological Processes	19	GO:0002696	positive regulation of leukocyte activation	19_GO:0002376 immune system process	-2.2	3.6	3.4	30293	360	141	6	4.3	1.7	683|1947|2737|3586|5105|7494	BST1|EFNB1|GLI3|IL10|PCK1|XBP1	0	M-NA set (UP)
GO Biological Processes	19	GO:1901342	regulation of vasculature development	19_GO:0032502 developmental process	-2.2	3.6	3.4	30293	361	141	6	4.3	1.7	1003|1969|3586|5196|7494|161742	CDH5|EPHA2|IL10|PF4|XBP1|SPRED1	0	M-NA set (UP)
GO Biological Processes	19	GO:0002218	activation of innate immune response	19_GO:0044419 biological process involved in interspecies interaction between organisms	-2.1	5.3	3.7	30293	163	141	4	2.8	1.4	3654|3656|8061|81622	IRAK1|IRAK2|FOSL1|UNC93B1	0	M-NA set (UP)
GO Biological Processes	19	GO:0071621	granulocyte chemotaxis	19_GO:0040011 locomotion	-2.1	7.5	4.1	30293	86	141	3	2.1	1.2	3577|5196|84818	CXCR1|PF4|IL17RC	0	M-NA set (UP)
GO Biological Processes	19	GO:0009953	dorsal/ventral pattern formation	19_GO:0032502 developmental process	-2.1	7.5	4.1	30293	86	141	3	2.1	1.2	2737|3212|170825	GLI3|HOXB2|GSX2	0	M-NA set (UP)
GO Biological Processes	19	GO:0072330	monocarboxylic acid biosynthetic process	19_GO:0008152 metabolic process	-2.1	5.1	3.7	30293	167	141	4	2.8	1.4	2944|7494|8560|79993	GSTM1|XBP1|DEGS1|ELOVL7	0	M-NA set (UP)
GO Biological Processes	19	GO:0071333	cellular response to glucose stimulus	19_GO:0042592 homeostatic process	-2.1	7.3	4.1	30293	88	141	3	2.1	1.2	5105|5106|7494	PCK1|PCK2|XBP1	0	M-NA set (UP)
GO Biological Processes	19	GO:0043648	dicarboxylic acid metabolic process	19_GO:0008152 metabolic process	-2.1	7.2	4	30293	89	141	3	2.1	1.2	5105|5106|10588	PCK1|PCK2|MTHFS	0	M-NA set (UP)
GO Biological Processes	19	GO:0071331	cellular response to hexose stimulus	19_GO:0050896 response to stimulus	-2.1	7.2	4	30293	90	141	3	2.1	1.2	5105|5106|7494	PCK1|PCK2|XBP1	0	M-NA set (UP)
GO Biological Processes	19	GO:0030856	regulation of epithelial cell differentiation	19_GO:0032502 developmental process	-2.1	5	3.6	30293	172	141	4	2.8	1.4	1003|2118|81575|161742	CDH5|ETV4|APOLD1|SPRED1	0	M-NA set (UP)
GO Biological Processes	19	GO:1901617	organic hydroxy compound biosynthetic process	19_GO:0008152 metabolic process	-2.1	5	3.6	30293	172	141	4	2.8	1.4	1588|5105|5106|171546	CYP19A1|PCK1|PCK2|SPTSSA	0	M-NA set (UP)
GO Biological Processes	19	GO:0055080	monoatomic cation homeostasis	19_GO:0042592 homeostatic process	-2.1	3	3.1	30293	497	141	7	5	1.8	525|1003|4495|9709|64116|552900|653519	ATP6V1B1|CDH5|MT1G|HERPUD1|SLC39A8|BOLA2|GPR89A	0	M-NA set (UP)
GO Biological Processes	19	GO:1903037	regulation of leukocyte cell-cell adhesion	19_GO:0050789 regulation of biological process	-2	3.4	3.2	30293	380	141	6	4.3	1.7	1947|2737|3586|3654|5105|7494	EFNB1|GLI3|IL10|IRAK1|PCK1|XBP1	0	M-NA set (UP)
GO Biological Processes	19	GO:0071326	cellular response to monosaccharide stimulus	19_GO:0050896 response to stimulus	-2	7	3.9	30293	92	141	3	2.1	1.2	5105|5106|7494	PCK1|PCK2|XBP1	0	M-NA set (UP)
GO Biological Processes	19	GO:0046165	alcohol biosynthetic process	19_GO:0008152 metabolic process	-2	6.9	3.9	30293	93	141	3	2.1	1.2	5105|5106|171546	PCK1|PCK2|SPTSSA	0	M-NA set (UP)
GO Biological Processes	19	GO:1903039	positive regulation of leukocyte cell-cell adhesion	19_GO:0048518 positive regulation of biological process	-2	3.9	3.3	30293	275	141	5	3.5	1.6	1947|2737|3654|5105|7494	EFNB1|GLI3|IRAK1|PCK1|XBP1	0	M-NA set (UP)
GO Biological Processes	19	GO:0019751	polyol metabolic process	19_GO:0008152 metabolic process	-2	6.9	3.9	30293	94	141	3	2.1	1.2	5105|5106|171546	PCK1|PCK2|SPTSSA	0	M-NA set (UP)
GO Biological Processes	19	GO:0050801	monoatomic ion homeostasis	19_GO:0042592 homeostatic process	-2	3	3.1	30293	507	141	7	5	1.8	525|1003|4495|9709|64116|552900|653519	ATP6V1B1|CDH5|MT1G|HERPUD1|SLC39A8|BOLA2|GPR89A	0	M-NA set (UP)

## Sheet: S2d Table
Description	PARENT_GO	Log10(p-value)	Enrichment	Z-score	#TotalGeneInLibrary	#GeneInGO	#GeneInHitList	#GeneInGOAndHitList	%InGO	STDV %InGO	GeneID	Hits	Log10(q-value)	GeneList
mRNA 5'-splice site recognition	19_GO:0008152 metabolic process	-5.2	33	11	30293	24	152	4	2.6	1.3	6060|285962|100151684|101954264	RNU1-4|WEE2-AS1|RNU6ATAC|RNVU1-4	-1	M-NA set (DOWN)
mRNA cis splicing, via spliceosome	19_GO:0008152 metabolic process	-4.2	19	8.3	30293	42	152	4	2.6	1.3	6060|285962|100151684|101954264	RNU1-4|WEE2-AS1|RNU6ATAC|RNVU1-4	-0.35	M-NA set (DOWN)
mRNA splice site recognition	19_GO:0008152 metabolic process	-4	16	7.6	30293	49	152	4	2.6	1.3	6060|285962|100151684|101954264	RNU1-4|WEE2-AS1|RNU6ATAC|RNVU1-4	-0.27	M-NA set (DOWN)
mating behavior	19_GO:0022414 reproductive process	-3.3	19	7.2	30293	31	152	3	2	1.1	4543|5023|63951	MTNR1A|P2RX1|DMRTA1	0	M-NA set (DOWN)
reproductive behavior	19_GO:0022414 reproductive process	-3	16	6.5	30293	38	152	3	2	1.1	4543|5023|63951	MTNR1A|P2RX1|DMRTA1	0	M-NA set (DOWN)
spliceosomal complex assembly	19_GO:0008152 metabolic process	-2.8	8.3	5.1	30293	96	152	4	2.6	1.3	6060|285962|100151684|101954264	RNU1-4|WEE2-AS1|RNU6ATAC|RNVU1-4	0	M-NA set (DOWN)
ovarian follicle development	19_GO:0022414 reproductive process	-2.6	11	5.3	30293	53	152	3	2	1.1	6874|11144|63951	TAF4|DMC1|DMRTA1	0	M-NA set (DOWN)
protein-RNA complex assembly	19_GO:0009987 cellular process	-2.2	4.3	3.6	30293	233	152	5	3.3	1.4	6060|120379|285962|100151684|101954264	RNU1-4|PIH1D2|WEE2-AS1|RNU6ATAC|RNVU1-4	0	M-NA set (DOWN)
protein-RNA complex organization	19_GO:0009987 cellular process	-2.1	4.1	3.4	30293	243	152	5	3.3	1.4	6060|120379|285962|100151684|101954264	RNU1-4|PIH1D2|WEE2-AS1|RNU6ATAC|RNVU1-4	0	M-NA set (DOWN)
