# Supplementary material for: Potential multiple disease progression pathways in female patients with Alzheimer’s disease inferred from transcriptome and epigenome data of the dorsolateral prefrontal cortex
Source: PLoS One. 2025 Mar 18;20(3):e0313733. doi: 10.1371/journal.pone.0313733 (PMC11918443; doi:10.1371/journal.pone.0313733)
Supplement: S3 Table — List of genes in the N-AD1 set (a), that in the N-AD2 set (b), that in the N-At set (c), that in the N-A1 set (d), and that in the N-A2 set (e). The order of genes in (d) and (e) are the same as that in Fig 3a and 3b, respectively. Genes in clusters CA1, CB1, CA2, and CB2 are also indicated. The P-values of ANOVA with the result of the Benjamini–Hochberg procedure (FDR < 0.1) of the expression level of each gene when the NCI stage is divided into three or four subgroups, and that of each gene among the three subgroups of AD, are also shown. Detailed results of the enrichment analysis were obtained using the genes in the N-A1 set (f), genes in the N-A1 set with higher expression levels in AD than in NCI (g), genes in the N-A1 set with lower expression levels in AD than in NCI (h), genes in the N-A2 set (i), genes in the N-A2 set with higher expression levels in AD than in NCI (j), and genes in the N-A2 set with lower expression levels in AD than in NCI (k). Detailed results of the enrichment analysis obtained using genes in clusters CA1 (l), CB1 (m), CA2 (n), and CB2 (o). (XLSX) [file pone.0313733.s003.xlsx]

## Sheet: S3a Table
Gene Expression (N-AD1 set)
Ensembl gene ID	Entrez gene ID
ENSG00000002822.15	MAD1L1
ENSG00000006459.10	KDM7A
ENSG00000006634.7	DBF4
ENSG00000008226.19	DLEC1
ENSG00000010030.13	ETV7
ENSG00000010319.6	SEMA3G
ENSG00000026950.16	BTN3A1
ENSG00000042062.11	RIPOR3
ENSG00000048342.15	CC2D2A
ENSG00000063176.15	SPHK2
ENSG00000068079.7	IFI35
ENSG00000073050.11	XRCC1
ENSG00000076258.9	FMO4
ENSG00000078081.7	LAMP3
ENSG00000079689.13	SCGN
ENSG00000080166.15	DCT
ENSG00000083457.11	ITGAE
ENSG00000087365.15	SF3B2
ENSG00000088002.11	SULT2B1
ENSG00000088827.12	SIGLEC1
ENSG00000088926.13	F11
ENSG00000090432.6	MUL1
ENSG00000091128.12	LAMB4
ENSG00000092140.15	G2E3
ENSG00000094963.13	FMO2
ENSG00000096696.13	DSP
ENSG00000099203.6	TMED1
ENSG00000099769.5	IGFALS
ENSG00000099849.14	RASSF7
ENSG00000100058.12	CRYBB2P1
ENSG00000100206.9	DMC1
ENSG00000100263.13	RHBDD3
ENSG00000100413.16	POLR3H
ENSG00000100461.17	RBM23
ENSG00000100601.9	ALKBH1
ENSG00000101842.13	VSIG1
ENSG00000102032.12	RENBP
ENSG00000102362.15	SYTL4
ENSG00000102904.14	TSNAXIP1
ENSG00000103199.13	ZNF500
ENSG00000103472.10	RRN3P2
ENSG00000104356.10	POP1
ENSG00000104450.12	SPAG1
ENSG00000104611.11	SH2D4A
ENSG00000104814.12	MAP4K1
ENSG00000104825.16	NFKBIB
ENSG00000104892.16	KLC3
ENSG00000104915.14	STX10
ENSG00000105808.17	RASA4
ENSG00000105989.9	WNT2
ENSG00000106477.18	CEP41
ENSG00000106546.13	AHR
ENSG00000106571.13	GLI3
ENSG00000106701.11	FSD1L
ENSG00000106992.18	AK1
ENSG00000107371.12	EXOSC3
ENSG00000108587.15	GOSR1
ENSG00000109534.16	GAR1
ENSG00000110011.13	DNAJC4
ENSG00000110203.8	FOLR3
ENSG00000111729.14	CLEC4A
ENSG00000111801.15	BTN3A3
ENSG00000111879.19	FAM184A
ENSG00000111906.17	HDDC2
ENSG00000111907.20	TPD52L1
ENSG00000112175.7	BMP5
ENSG00000113211.5	PCDHB6
ENSG00000114854.7	TNNC1
ENSG00000115421.12	PAPOLG
ENSG00000116035.3	VAX2
ENSG00000116039.12	ATP6V1B1
ENSG00000116095.10	PLEKHA3
ENSG00000116729.13	WLS
ENSG00000117877.10	POLR1G
ENSG00000118557.15	PMFBP1
ENSG00000119922.9	IFIT2
ENSG00000119969.14	HELLS
ENSG00000120137.6	PANK3
ENSG00000120314.18	WDR55
ENSG00000120322.3	PCDHB8
ENSG00000120948.17	TARDBP
ENSG00000122386.10	ZNF205
ENSG00000122641.10	INHBA
ENSG00000124074.11	ENKD1
ENSG00000125734.15	GPR108
ENSG00000125775.14	SDCBP2
ENSG00000126522.16	ASL
ENSG00000126759.13	CFP
ENSG00000126890.13	CTAG2
ENSG00000129167.9	TPH1
ENSG00000129451.11	KLK10
ENSG00000129654.7	FOXJ1
ENSG00000129749.3	CHRNA10
ENSG00000130303.12	BST2
ENSG00000130762.14	ARHGEF16
ENSG00000130813.17	SHFL
ENSG00000131732.11	ZCCHC9
ENSG00000132141.13	CCT6B
ENSG00000132437.17	DDC
ENSG00000134321.11	RSAD2
ENSG00000134326.11	CMPK2
ENSG00000135679.23	MDM2
ENSG00000135870.11	RC3H1
ENSG00000136002.18	ARHGEF4
ENSG00000136352.17	NKX2-1
ENSG00000136371.10	MTHFS
ENSG00000136425.13	CIB2
ENSG00000136450.12	SRSF1
ENSG00000136492.8	BRIP1
ENSG00000136536.14	MARCHF7
ENSG00000137198.9	GMPR
ENSG00000137265.14	IRF4
ENSG00000137628.16	DDX60
ENSG00000137869.14	CYP19A1
ENSG00000137936.17	BCAR3
ENSG00000137992.14	DBT
ENSG00000138646.8	HERC5
ENSG00000138767.13	CNOT6L
ENSG00000138823.13	MTTP
ENSG00000139173.9	TMEM117
ENSG00000139714.12	MORN3
ENSG00000139718.10	SETD1B
ENSG00000139842.14	CUL4A
ENSG00000140465.13	CYP1A1
ENSG00000140519.13	RHCG
ENSG00000140525.17	FANCI
ENSG00000140623.13	SEPTIN12
ENSG00000140829.11	DHX38
ENSG00000140943.16	MBTPS1
ENSG00000141485.16	SLC13A5
ENSG00000141505.11	ASGR1
ENSG00000141570.10	CBX8
ENSG00000141577.13	CEP131
ENSG00000141933.9	TPGS1
ENSG00000142039.3	CCDC97
ENSG00000142178.8	SIK1
ENSG00000142409.5	ZNF787
ENSG00000142698.14	C1orf94
ENSG00000143224.17	PPOX
ENSG00000143494.15	VASH2
ENSG00000143994.13	ABHD1
ENSG00000145700.9	ANKRD31
ENSG00000147606.8	SLC26A7
ENSG00000148343.18	MIGA2
ENSG00000148773.13	MKI67
ENSG00000149201.9	CCDC81
ENSG00000150773.10	PIH1D2
ENSG00000153064.11	BANK1
ENSG00000153214.10	TMEM87B
ENSG00000156509.13	FBXO43
ENSG00000157601.13	MX1
ENSG00000158850.14	B4GALT3
ENSG00000159208.15	CIART
ENSG00000160094.14	ZNF362
ENSG00000160183.14	TMPRSS3
ENSG00000160200.17	CBS
ENSG00000160345.12	PIERCE1
ENSG00000160917.14	CPSF4
ENSG00000161202.18	DVL3
ENSG00000162068.1	NTN3
ENSG00000162654.8	GBP4
ENSG00000162746.14	FCRLB
ENSG00000162753.12	SLC9C2
ENSG00000164008.15	C1orf50
ENSG00000164087.7	POC1A
ENSG00000164199.17	ADGRV1
ENSG00000164744.12	SUN3
ENSG00000165118.14	QNG1
ENSG00000165617.14	DACT1
ENSG00000165730.15	STOX1
ENSG00000165821.11	SALL2
ENSG00000165895.18	ARHGAP42
ENSG00000165997.4	ARL5B
ENSG00000166123.13	GPT2
ENSG00000166478.9	ZNF143
ENSG00000166743.9	ACSM1
ENSG00000166863.11	TAC3
ENSG00000167315.17	ACAA2
ENSG00000167608.11	TMC4
ENSG00000167625.10	ZNF526
ENSG00000167685.14	ZNF444
ENSG00000168172.8	HOOK3
ENSG00000168209.4	DDIT4
ENSG00000168556.6	ING2
ENSG00000168724.16	DNAJC21
ENSG00000168913.6	ENHO
ENSG00000169083.16	AR
ENSG00000169193.11	CCDC126
ENSG00000169692.12	AGPAT2
ENSG00000170074.19	FAM153A
ENSG00000170144.20	HNRNPA3
ENSG00000170265.11	ZNF282
ENSG00000170439.6	TMT1B
ENSG00000170619.9	COMMD5
ENSG00000171084.15	FAM86JP
ENSG00000171121.16	KCNMB3
ENSG00000171604.11	CXXC5
ENSG00000172250.15	SERHL
ENSG00000172322.13	CLEC12A
ENSG00000172382.9	PRSS27
ENSG00000172965.15	MIR4435-2HG
ENSG00000173040.12	EVC2
ENSG00000173163.10	COMMD1
ENSG00000173193.14	PARP14
ENSG00000173674.10	EIF1AX
ENSG00000173917.10	HOXB2
ENSG00000173947.13	CIMAP3
ENSG00000174365.19	SNHG11
ENSG00000174485.15	DENND4A
ENSG00000174628.16	IQCK
ENSG00000175287.18	PHYHD1
ENSG00000175741.5	RWDD4P2
ENSG00000175920.17	DOK7
ENSG00000176399.3	DMRTA1
ENSG00000176919.12	C8G
ENSG00000176928.5	GCNT4
ENSG00000176945.16	MUC20
ENSG00000177042.14	TMEM80
ENSG00000177483.11	RBM44
ENSG00000178602.7	OTOS
ENSG00000178685.13	PARP10
ENSG00000179921.14	GPBAR1
ENSG00000180509.11	KCNE1
ENSG00000180613.10	GSX2
ENSG00000181234.9	TMEM132C
ENSG00000181585.4	TMIE
ENSG00000181908.5	LINC02724
ENSG00000182307.13	C8orf33
ENSG00000182447.4	OTOL1
ENSG00000182473.21	EXOC7
ENSG00000182552.14	RWDD4
ENSG00000182698.11	RESP18
ENSG00000182902.13	SLC25A18
ENSG00000183048.11	SLC25A10
ENSG00000183246.6	RIMBP3C
ENSG00000183251.4	OR51B4
ENSG00000183336.8	BOLA2
ENSG00000183379.8	SYNDIG1L
ENSG00000183840.6	GPR39
ENSG00000184363.9	PKP3
ENSG00000184445.11	KNTC1
ENSG00000184470.20	TXNRD2
ENSG00000184979.9	USP18
ENSG00000185065.6	UFD1-AS1
ENSG00000185252.18	ZNF74
ENSG00000185269.11	NOTUM
ENSG00000185499.16	MUC1
ENSG00000185633.10	NDUFA4L2
ENSG00000185728.16	YTHDF3
ENSG00000185986.11	SDHAP3
ENSG00000186676.3	EEF1GP1
ENSG00000186715.11	MST1L
ENSG00000186827.10	TNFRSF4
ENSG00000186889.9	TMEM17
ENSG00000187116.13	LILRA5
ENSG00000187726.8	DNAJB13
ENSG00000187905.10	LRRC74B
ENSG00000187942.11	LDLRAD2
ENSG00000188312.13	CENPP
ENSG00000188779.10	SKOR1
ENSG00000196155.12	PLEKHG4
ENSG00000196208.13	GREB1
ENSG00000196453.7	ZNF777
ENSG00000196652.11	ZKSCAN5
ENSG00000196781.14	TLE1
ENSG00000197128.11	ZNF772
ENSG00000197421.9	GGT3P
ENSG00000197721.16	CR1L
ENSG00000198590.11	APRG1
ENSG00000198744.5	MTCO3P12
ENSG00000198939.7	ZFP2
ENSG00000202415.1	RN7SKP269
ENSG00000205413.7	SAMD9
ENSG00000205559.4	CHKB-DT
ENSG00000205572.9	SERF1B
ENSG00000205670.10	SMIM11
ENSG00000205918.9	PDPK2P
ENSG00000206503.12	HLA-A
ENSG00000206633.1	SNORA80B
ENSG00000206811.1	SNORA10
ENSG00000206814.1	Y_RNA
ENSG00000211644.3	IGLV1-51
ENSG00000212123.3	PRR22
ENSG00000212607.1	SNORA3B
ENSG00000213213.13	CCDC183
ENSG00000213250.5	RBMS2P1
ENSG00000213355.3	CNN2P8
ENSG00000213967.10	ZNF726
ENSG00000213996.12	TM6SF2
ENSG00000214433.4	GOLGA2P8
ENSG00000214922.9	HLA-F-AS1
ENSG00000215159.3	None
ENSG00000215174.2	NLRP2B
ENSG00000215692.2	None
ENSG00000216621.8	None
ENSG00000217702.2	None
ENSG00000218561.1	None
ENSG00000218672.1	LINC03010
ENSG00000220323.4	H2BC19P
ENSG00000221829.9	FANCG
ENSG00000221990.4	EXOC3-AS1
ENSG00000222020.2	HDAC4-AS1
ENSG00000223356.1	None
ENSG00000223561.6	LINC03007
ENSG00000223711.1	None
ENSG00000223795.2	None
ENSG00000224051.6	CPTP
ENSG00000224086.5	PPM1F-AS1
ENSG00000224186.8	PITX1-AS1
ENSG00000224239.1	None
ENSG00000224281.4	SLC25A5-AS1
ENSG00000224376.1	None
ENSG00000224578.5	HNRNPA1L3
ENSG00000224831.3	TMEM183BP
ENSG00000224916.9	APOC4-APOC2
ENSG00000224985.1	None
ENSG00000225101.6	OR52K3P
ENSG00000225681.2	None
ENSG00000226258.6	GRM7-AS3
ENSG00000226308.1	None
ENSG00000226752.9	CUTALP
ENSG00000227518.5	MIR1302-9HG
ENSG00000227733.9	None
ENSG00000228169.3	PPIAP19
ENSG00000228376.3	GAS2L1P2
ENSG00000228412.8	LNC-LBCS
ENSG00000228427.1	None
ENSG00000228655.6	None
ENSG00000228775.7	WEE2-AS1
ENSG00000228960.6	OR2A9P
ENSG00000229385.1	CTNNA2-AS1
ENSG00000229858.2	None
ENSG00000230444.1	TFAMP1
ENSG00000230555.2	LINC02916
ENSG00000230707.1	HAPSTR2
ENSG00000231205.11	ZNF826P
ENSG00000231245.2	C1DP1
ENSG00000231407.5	GORAB-AS1
ENSG00000232070.8	TMEM253
ENSG00000232081.1	LARGE-IT1
ENSG00000232334.1	None
ENSG00000232373.2	MTCYBP3
ENSG00000232450.1	None
ENSG00000232903.2	LINC01166
ENSG00000233184.6	DPH5-DT
ENSG00000233221.6	ARHGEF4-AS1
ENSG00000233396.7	LINC01719
ENSG00000233725.7	NRAD1
ENSG00000234167.1	ELOBP4
ENSG00000234432.4	LINC02983
ENSG00000234705.1	HMGA1P4
ENSG00000234886.1	MTND5P26
ENSG00000235021.1	None
ENSG00000235077.1	None
ENSG00000235907.2	None
ENSG00000235974.1	VN2R19P
ENSG00000236085.1	ACTG1P4
ENSG00000236523.2	NPM1P40
ENSG00000236772.1	None
ENSG00000236797.1	SPA17P1
ENSG00000236816.2	ANKRD20A7P
ENSG00000236833.1	None
ENSG00000236924.1	None
ENSG00000236975.1	LINC02814
ENSG00000236999.1	ATP2B2-IT1
ENSG00000237470.3	DCLRE1CP1
ENSG00000237720.1	None
ENSG00000237731.1	RNGTTP1
ENSG00000237827.1	RPS15AP29
ENSG00000237840.6	FAM21FP
ENSG00000237973.1	MTCO1P12
ENSG00000238230.1	LINC00391
ENSG00000239445.5	ST3GAL6-AS1
ENSG00000239801.1	DENND6A-AS1
ENSG00000239881.1	RPS27P25
ENSG00000240180.1	RPL12P28
ENSG00000240661.3	BTNL12P
ENSG00000240808.1	None
ENSG00000240964.3	RN7SL751P
ENSG00000241288.7	LINC02614
ENSG00000241860.6	None
ENSG00000241963.3	RN7SL655P
ENSG00000241990.5	PRR34-AS1
ENSG00000242252.1	BGLAP
ENSG00000242553.1	None
ENSG00000242590.1	None
ENSG00000243243.5	None
ENSG00000243422.2	RPL23AP49
ENSG00000243989.8	ACY1
ENSG00000244115.1	DNAJC25-GNG10
ENSG00000244165.1	P2RY11
ENSG00000244239.1	ICA1-AS1
ENSG00000244411.3	KRTAP5-7
ENSG00000244459.2	None
ENSG00000245571.6	FAM111A-DT
ENSG00000245937.7	SLC12A2-DT
ENSG00000246263.2	UBR5-DT
ENSG00000246379.7	GNAO1-DT
ENSG00000247572.7	CKMT2-AS1
ENSG00000248734.2	None
ENSG00000248801.6	C8orf34-AS1
ENSG00000248951.2	MTCO2P32
ENSG00000249109.1	None
ENSG00000249378.5	LINC01060
ENSG00000249772.1	None
ENSG00000250162.1	CSNK1A1P3
ENSG00000250420.8	AACSP1
ENSG00000250575.1	None
ENSG00000250982.2	GAPDHP35
ENSG00000251333.3	RTN3P1
ENSG00000251381.7	LINC00958
ENSG00000251396.6	LINC01301
ENSG00000251611.1	FHIP1A-DT
ENSG00000252322.1	RN7SKP244
ENSG00000252473.1	None
ENSG00000252835.1	SCARNA21
ENSG00000253159.2	PCDHGA12
ENSG00000253263.1	None
ENSG00000253404.1	CTNNA1-AS1
ENSG00000254363.6	None
ENSG00000254481.1	PTP4A2P2
ENSG00000254590.1	None
ENSG00000254595.1	None
ENSG00000254990.5	None
ENSG00000255076.2	None
ENSG00000256514.1	None
ENSG00000256612.7	CYP2B7P
ENSG00000256628.3	ZBTB11-AS1
ENSG00000257052.1	PRPF19-DT
ENSG00000257067.5	LINC02703
ENSG00000257210.1	NACAP8
ENSG00000257226.1	None
ENSG00000257524.6	None
ENSG00000257839.1	PHLDA1-DT
ENSG00000258430.1	None
ENSG00000258555.6	SPECC1L-ADORA2A
ENSG00000258643.5	BCL2L2-PABPN1
ENSG00000258701.1	LINC00638
ENSG00000258702.2	None
ENSG00000258883.1	NBEAP4
ENSG00000258904.1	None
ENSG00000258945.1	None
ENSG00000258978.1	HIF1AP1
ENSG00000259205.2	PRKXP1
ENSG00000259349.1	APPBP2-DT
ENSG00000259518.1	LINC01583
ENSG00000259921.1	None
ENSG00000260179.1	None
ENSG00000260392.5	None
ENSG00000260426.1	None
ENSG00000260473.2	None
ENSG00000260528.4	FAM157C
ENSG00000260776.5	GOLGA6FP
ENSG00000260899.1	None
ENSG00000261003.1	None
ENSG00000261147.1	None
ENSG00000261193.1	None
ENSG00000261327.4	None
ENSG00000261433.1	None
ENSG00000261481.1	CARHSP1-DT
ENSG00000261534.1	None
ENSG00000261544.1	None
ENSG00000261659.2	None
ENSG00000261693.1	None
ENSG00000261781.1	LINC01654
ENSG00000261812.6	TUBB8P7
ENSG00000262381.1	MTATP6P24
ENSG00000262413.1	None
ENSG00000262481.5	TMEM256-PLSCR3
ENSG00000262712.1	None
ENSG00000262766.1	None
ENSG00000262879.5	None
ENSG00000263004.1	AKAP1-DT
ENSG00000263006.6	ROCK1P1
ENSG00000263070.1	None
ENSG00000263146.2	LINC01896
ENSG00000263606.1	CHORDC1P4
ENSG00000263707.1	None
ENSG00000263797.1	None
ENSG00000263969.2	RN7SL678P
ENSG00000264462.1	MIR3648-2
ENSG00000265263.1	None
ENSG00000265948.1	None
ENSG00000266357.5	LINC02074
ENSG00000266651.1	None
ENSG00000266896.1	None
ENSG00000267007.1	None
ENSG00000267077.1	None
ENSG00000267091.1	CTBP2P7
ENSG00000267152.1	None
ENSG00000267292.1	None
ENSG00000267421.6	ZFP28-DT
ENSG00000267498.1	UQCRFS1-DT
ENSG00000267521.1	None
ENSG00000267546.2	None
ENSG00000267741.1	UBE2L4
ENSG00000267939.1	None
ENSG00000268573.1	None
ENSG00000269054.1	ZNF497-AS1
ENSG00000269068.1	None
ENSG00000270147.1	None
ENSG00000270190.1	None
ENSG00000270462.1	None
ENSG00000270477.1	None
ENSG00000270661.1	None
ENSG00000271086.6	NAMA
ENSG00000271187.1	None
ENSG00000271228.1	None
ENSG00000271366.1	None
ENSG00000271425.7	NBPF10
ENSG00000271727.1	None
ENSG00000271870.1	None
ENSG00000271880.1	None
ENSG00000271992.1	None
ENSG00000272020.1	RNU1-30P
ENSG00000272068.1	BCAN-AS1
ENSG00000272123.1	None
ENSG00000272150.5	NBPF25P
ENSG00000272320.1	None
ENSG00000272360.1	None
ENSG00000272368.2	None
ENSG00000272434.1	None
ENSG00000272476.1	None
ENSG00000272556.2	GTF2IP13
ENSG00000272732.1	None
ENSG00000272734.1	ADIRF-AS1
ENSG00000272832.1	None
ENSG00000273044.1	None
ENSG00000273058.2	None
ENSG00000273104.1	None
ENSG00000273162.1	None
ENSG00000273230.1	None
ENSG00000273253.2	TRABD-AS1
ENSG00000273254.1	None
ENSG00000273336.1	OR7M1P
ENSG00000273432.1	None
ENSG00000273748.1	None
ENSG00000273783.1	GTF2A1-AS1
ENSG00000273989.1	None
ENSG00000274214.1	None
ENSG00000274292.1	None
ENSG00000274737.1	None
ENSG00000274835.1	None
ENSG00000274949.1	None
ENSG00000275064.1	PDE4DIPP5
ENSG00000275097.1	None
ENSG00000275379.1	H3C11
ENSG00000275491.1	LINC01730
ENSG00000275695.1	UBE2Q2P6
ENSG00000275708.1	MIR3648-1
ENSG00000275803.1	RN7SL736P
ENSG00000275894.1	None
ENSG00000275927.1	None
ENSG00000276384.1	None
ENSG00000276462.1	LINC03025
ENSG00000276814.1	None
ENSG00000276916.1	None
ENSG00000277247.1	None
ENSG00000277269.1	None
ENSG00000277332.1	None
ENSG00000277757.4	None
ENSG00000277826.1	None
ENSG00000278338.4	VWA8-AS1
ENSG00000278662.4	GOLGA6L10
ENSG00000278709.1	NKILA
ENSG00000278716.1	None
ENSG00000278876.1	None
ENSG00000278992.1	None
ENSG00000279075.1	None
ENSG00000279091.1	None
ENSG00000279174.1	None
ENSG00000279223.1	None
ENSG00000279249.2	None
ENSG00000279416.1	None
ENSG00000279592.1	None
ENSG00000279722.1	None
ENSG00000279750.3	None
ENSG00000279795.1	None
ENSG00000279954.1	None
ENSG00000280114.1	None
ENSG00000280279.1	LINC02887
ENSG00000280312.1	None
ENSG00000280332.1	None
ENSG00000280466.1	SCARNA4
ENSG00000280498.1	SNORA16A
ENSG00000281333.1	None
ENSG00000281538.1	None
ENSG00000283154.2	IQCJ-SCHIP1
ENSG00000284627.1	None
ENSG00000284829.1	None
ENSG00000285258.1	None
ENSG00000285458.1	C4orf36
ENSG00000285550.1	None
ENSG00000285565.1	None
ENSG00000285622.1	None
ENSG00000285655.1	None
ENSG00000285907.1	None
ENSG00000285952.1	None

## Sheet: S3b Table
Gene Expression (N-AD2 set)
Ensembl gene ID	Entrez gene ID
ENSG00000002822.15	MAD1L1
ENSG00000006459.10	KDM7A
ENSG00000006634.7	DBF4
ENSG00000008226.19	DLEC1
ENSG00000010030.13	ETV7
ENSG00000010319.6	SEMA3G
ENSG00000035499.12	DEPDC1B
ENSG00000042062.11	RIPOR3
ENSG00000048342.15	CC2D2A
ENSG00000052795.12	FNIP2
ENSG00000063176.15	SPHK2
ENSG00000064989.12	CALCRL
ENSG00000069482.6	GAL
ENSG00000073050.11	XRCC1
ENSG00000074410.13	CA12
ENSG00000078081.7	LAMP3
ENSG00000079689.13	SCGN
ENSG00000080166.15	DCT
ENSG00000083457.11	ITGAE
ENSG00000085721.12	RRN3
ENSG00000087365.15	SF3B2
ENSG00000088002.11	SULT2B1
ENSG00000090432.6	MUL1
ENSG00000092140.15	G2E3
ENSG00000094963.13	FMO2
ENSG00000096696.13	DSP
ENSG00000099203.6	TMED1
ENSG00000099849.14	RASSF7
ENSG00000100206.9	DMC1
ENSG00000100263.13	RHBDD3
ENSG00000100413.16	POLR3H
ENSG00000100815.12	TRIP11
ENSG00000101017.13	CD40
ENSG00000101842.13	VSIG1
ENSG00000103472.10	RRN3P2
ENSG00000104154.6	SLC30A4
ENSG00000104356.10	POP1
ENSG00000104450.12	SPAG1
ENSG00000104825.16	NFKBIB
ENSG00000104892.16	KLC3
ENSG00000105808.17	RASA4
ENSG00000105989.9	WNT2
ENSG00000106477.18	CEP41
ENSG00000106546.13	AHR
ENSG00000106701.11	FSD1L
ENSG00000108691.9	CCL2
ENSG00000110011.13	DNAJC4
ENSG00000111729.14	CLEC4A
ENSG00000111801.15	BTN3A3
ENSG00000111907.20	TPD52L1
ENSG00000112175.7	BMP5
ENSG00000112699.10	GMDS
ENSG00000114854.7	TNNC1
ENSG00000115421.12	PAPOLG
ENSG00000116035.3	VAX2
ENSG00000116039.12	ATP6V1B1
ENSG00000116095.10	PLEKHA3
ENSG00000116729.13	WLS
ENSG00000117122.13	MFAP2
ENSG00000117877.10	POLR1G
ENSG00000118557.15	PMFBP1
ENSG00000119969.14	HELLS
ENSG00000120137.6	PANK3
ENSG00000120314.18	WDR55
ENSG00000120322.3	PCDHB8
ENSG00000120948.17	TARDBP
ENSG00000120963.11	ZNF706
ENSG00000122386.10	ZNF205
ENSG00000122641.10	INHBA
ENSG00000123892.11	RAB38
ENSG00000124074.11	ENKD1
ENSG00000125734.15	GPR108
ENSG00000125775.14	SDCBP2
ENSG00000126010.5	GRPR
ENSG00000126759.13	CFP
ENSG00000126890.13	CTAG2
ENSG00000128989.10	ARPP19
ENSG00000129167.9	TPH1
ENSG00000129315.10	CCNT1
ENSG00000129451.11	KLK10
ENSG00000129654.7	FOXJ1
ENSG00000130303.12	BST2
ENSG00000130762.14	ARHGEF16
ENSG00000130813.17	SHFL
ENSG00000131732.11	ZCCHC9
ENSG00000132141.13	CCT6B
ENSG00000132972.18	RNF17
ENSG00000133961.20	NUMB
ENSG00000134321.11	RSAD2
ENSG00000135537.16	AFG1L
ENSG00000135679.23	MDM2
ENSG00000136002.18	ARHGEF4
ENSG00000136295.14	TTYH3
ENSG00000136352.17	NKX2-1
ENSG00000136425.13	CIB2
ENSG00000136450.12	SRSF1
ENSG00000136536.14	MARCHF7
ENSG00000137265.14	IRF4
ENSG00000137628.16	DDX60
ENSG00000137869.14	CYP19A1
ENSG00000137936.17	BCAR3
ENSG00000137992.14	DBT
ENSG00000138767.13	CNOT6L
ENSG00000138823.13	MTTP
ENSG00000139173.9	TMEM117
ENSG00000139714.12	MORN3
ENSG00000139842.14	CUL4A
ENSG00000140465.13	CYP1A1
ENSG00000140488.15	CELF6
ENSG00000140519.13	RHCG
ENSG00000140525.17	FANCI
ENSG00000140943.16	MBTPS1
ENSG00000141505.11	ASGR1
ENSG00000142039.3	CCDC97
ENSG00000142178.8	SIK1
ENSG00000142698.14	C1orf94
ENSG00000143224.17	PPOX
ENSG00000143494.15	VASH2
ENSG00000147606.8	SLC26A7
ENSG00000148343.18	MIGA2
ENSG00000148773.13	MKI67
ENSG00000151233.10	GXYLT1
ENSG00000152977.9	ZIC1
ENSG00000153064.11	BANK1
ENSG00000153214.10	TMEM87B
ENSG00000156017.12	CARNMT1
ENSG00000156509.13	FBXO43
ENSG00000157036.12	EXOG
ENSG00000157601.13	MX1
ENSG00000158850.14	B4GALT3
ENSG00000159208.15	CIART
ENSG00000159398.15	CES5A
ENSG00000160094.14	ZNF362
ENSG00000160183.14	TMPRSS3
ENSG00000160345.12	PIERCE1
ENSG00000160917.14	CPSF4
ENSG00000161202.18	DVL3
ENSG00000162753.12	SLC9C2
ENSG00000163682.16	RPL9
ENSG00000164975.15	SNAPC3
ENSG00000165568.17	AKR1E2
ENSG00000165617.14	DACT1
ENSG00000165821.11	SALL2
ENSG00000165997.4	ARL5B
ENSG00000166012.16	TAF1D
ENSG00000166123.13	GPT2
ENSG00000166478.9	ZNF143
ENSG00000166863.11	TAC3
ENSG00000167608.11	TMC4
ENSG00000167625.10	ZNF526
ENSG00000168172.8	HOOK3
ENSG00000168556.6	ING2
ENSG00000168724.16	DNAJC21
ENSG00000168913.6	ENHO
ENSG00000169083.16	AR
ENSG00000169193.11	CCDC126
ENSG00000169684.13	CHRNA5
ENSG00000170074.19	FAM153A
ENSG00000170144.20	HNRNPA3
ENSG00000170265.11	ZNF282
ENSG00000170439.6	TMT1B
ENSG00000170619.9	COMMD5
ENSG00000171084.15	FAM86JP
ENSG00000171121.16	KCNMB3
ENSG00000171604.11	CXXC5
ENSG00000172322.13	CLEC12A
ENSG00000172965.15	MIR4435-2HG
ENSG00000173040.12	EVC2
ENSG00000173163.10	COMMD1
ENSG00000173674.10	EIF1AX
ENSG00000173917.10	HOXB2
ENSG00000174365.19	SNHG11
ENSG00000174485.15	DENND4A
ENSG00000174963.17	ZIC4
ENSG00000175287.18	PHYHD1
ENSG00000176399.3	DMRTA1
ENSG00000176472.10	ZNF575
ENSG00000176919.12	C8G
ENSG00000176928.5	GCNT4
ENSG00000178602.7	OTOS
ENSG00000178685.13	PARP10
ENSG00000179921.14	GPBAR1
ENSG00000180509.11	KCNE1
ENSG00000181085.14	MAPK15
ENSG00000181908.5	LINC02724
ENSG00000182107.6	TMEM30B
ENSG00000182552.14	RWDD4
ENSG00000182698.11	RESP18
ENSG00000182902.13	SLC25A18
ENSG00000182986.13	ZNF320
ENSG00000183048.11	SLC25A10
ENSG00000183246.6	RIMBP3C
ENSG00000183251.4	OR51B4
ENSG00000183336.8	BOLA2
ENSG00000183840.6	GPR39
ENSG00000184445.11	KNTC1
ENSG00000184979.9	USP18
ENSG00000185269.11	NOTUM
ENSG00000185499.16	MUC1
ENSG00000185633.10	NDUFA4L2
ENSG00000185728.16	YTHDF3
ENSG00000186676.3	EEF1GP1
ENSG00000186715.11	MST1L
ENSG00000186827.10	TNFRSF4
ENSG00000187116.13	LILRA5
ENSG00000187726.8	DNAJB13
ENSG00000187762.5	HSPE1P11
ENSG00000187942.11	LDLRAD2
ENSG00000188312.13	CENPP
ENSG00000188779.10	SKOR1
ENSG00000196155.12	PLEKHG4
ENSG00000196208.13	GREB1
ENSG00000196652.11	ZKSCAN5
ENSG00000197128.11	ZNF772
ENSG00000197421.9	GGT3P
ENSG00000197721.16	CR1L
ENSG00000198646.13	NCOA6
ENSG00000198744.5	MTCO3P12
ENSG00000198939.7	ZFP2
ENSG00000202415.1	RN7SKP269
ENSG00000205413.7	SAMD9
ENSG00000205559.4	CHKB-DT
ENSG00000205572.9	SERF1B
ENSG00000205670.10	SMIM11
ENSG00000205918.9	PDPK2P
ENSG00000206633.1	SNORA80B
ENSG00000206814.1	Y_RNA
ENSG00000211644.3	IGLV1-51
ENSG00000213213.13	CCDC183
ENSG00000213250.5	RBMS2P1
ENSG00000213996.12	TM6SF2
ENSG00000215159.3	None
ENSG00000215692.2	None
ENSG00000217702.2	None
ENSG00000218561.1	None
ENSG00000219085.1	NPM1P37
ENSG00000219712.1	MARK2P18
ENSG00000220091.2	LAP3P1
ENSG00000220323.4	H2BC19P
ENSG00000221829.9	FANCG
ENSG00000222020.2	HDAC4-AS1
ENSG00000222445.1	RN7SKP56
ENSG00000223356.1	None
ENSG00000223561.6	LINC03007
ENSG00000223795.2	None
ENSG00000224376.1	None
ENSG00000224578.5	HNRNPA1L3
ENSG00000224687.1	RASAL2-AS1
ENSG00000224792.6	IQCF4P
ENSG00000224916.9	APOC4-APOC2
ENSG00000224985.1	None
ENSG00000226253.1	MRPL35P3
ENSG00000226258.6	GRM7-AS3
ENSG00000226856.6	THORLNC
ENSG00000227518.5	MIR1302-9HG
ENSG00000227733.9	None
ENSG00000228169.3	PPIAP19
ENSG00000228376.3	GAS2L1P2
ENSG00000228427.1	None
ENSG00000228775.7	WEE2-AS1
ENSG00000228960.6	OR2A9P
ENSG00000229858.2	None
ENSG00000230555.2	LINC02916
ENSG00000230707.1	HAPSTR2
ENSG00000231205.11	ZNF826P
ENSG00000231245.2	C1DP1
ENSG00000232081.1	LARGE-IT1
ENSG00000232334.1	None
ENSG00000232373.2	MTCYBP3
ENSG00000232450.1	None
ENSG00000232903.2	LINC01166
ENSG00000233221.6	ARHGEF4-AS1
ENSG00000233725.7	NRAD1
ENSG00000234167.1	ELOBP4
ENSG00000234705.1	HMGA1P4
ENSG00000234886.1	MTND5P26
ENSG00000235907.2	None
ENSG00000236085.1	ACTG1P4
ENSG00000236094.1	LINC00545
ENSG00000236523.2	NPM1P40
ENSG00000236772.1	None
ENSG00000236816.2	ANKRD20A7P
ENSG00000236833.1	None
ENSG00000236924.1	None
ENSG00000236975.1	LINC02814
ENSG00000237154.2	MCFD2P1
ENSG00000237720.1	None
ENSG00000237731.1	RNGTTP1
ENSG00000237840.6	FAM21FP
ENSG00000238230.1	LINC00391
ENSG00000239528.1	RPS14P8
ENSG00000239801.1	DENND6A-AS1
ENSG00000239881.1	RPS27P25
ENSG00000240180.1	RPL12P28
ENSG00000240661.3	BTNL12P
ENSG00000240808.1	None
ENSG00000241288.7	LINC02614
ENSG00000241860.6	None
ENSG00000241963.3	RN7SL655P
ENSG00000242553.1	None
ENSG00000242852.6	ZNF709
ENSG00000243243.5	None
ENSG00000243422.2	RPL23AP49
ENSG00000243989.8	ACY1
ENSG00000244115.1	DNAJC25-GNG10
ENSG00000244165.1	P2RY11
ENSG00000244239.1	ICA1-AS1
ENSG00000244346.1	C9orf85P2
ENSG00000244459.2	None
ENSG00000245571.6	FAM111A-DT
ENSG00000246263.2	UBR5-DT
ENSG00000246379.7	GNAO1-DT
ENSG00000248184.1	LINC02283
ENSG00000248359.1	None
ENSG00000248734.2	None
ENSG00000248801.6	C8orf34-AS1
ENSG00000249109.1	None
ENSG00000249212.1	ATP1B1P1
ENSG00000249378.5	LINC01060
ENSG00000249526.1	None
ENSG00000249755.2	None
ENSG00000249772.1	None
ENSG00000250420.8	AACSP1
ENSG00000250575.1	None
ENSG00000251333.3	RTN3P1
ENSG00000251381.7	LINC00958
ENSG00000251611.1	FHIP1A-DT
ENSG00000252322.1	RN7SKP244
ENSG00000252473.1	None
ENSG00000252835.1	SCARNA21
ENSG00000253159.2	PCDHGA12
ENSG00000253263.1	None
ENSG00000254363.6	None
ENSG00000254590.1	None
ENSG00000254595.1	None
ENSG00000255076.2	None
ENSG00000256514.1	None
ENSG00000256628.3	ZBTB11-AS1
ENSG00000257067.5	LINC02703
ENSG00000257226.1	None
ENSG00000257723.1	CHCHD3P2
ENSG00000257839.1	PHLDA1-DT
ENSG00000258320.1	None
ENSG00000258430.1	None
ENSG00000258555.6	SPECC1L-ADORA2A
ENSG00000258643.5	BCL2L2-PABPN1
ENSG00000258701.1	LINC00638
ENSG00000258702.2	None
ENSG00000258883.1	NBEAP4
ENSG00000258904.1	None
ENSG00000258945.1	None
ENSG00000259205.2	PRKXP1
ENSG00000259921.1	None
ENSG00000260473.2	None
ENSG00000260528.4	FAM157C
ENSG00000260776.5	GOLGA6FP
ENSG00000261147.1	None
ENSG00000261193.1	None
ENSG00000261534.1	None
ENSG00000261544.1	None
ENSG00000261812.6	TUBB8P7
ENSG00000262413.1	None
ENSG00000262766.1	None
ENSG00000262879.5	None
ENSG00000263006.6	ROCK1P1
ENSG00000263606.1	CHORDC1P4
ENSG00000263707.1	None
ENSG00000263797.1	None
ENSG00000263823.1	None
ENSG00000263969.2	RN7SL678P
ENSG00000264462.1	MIR3648-2
ENSG00000265263.1	None
ENSG00000266357.5	LINC02074
ENSG00000267007.1	None
ENSG00000267077.1	None
ENSG00000267152.1	None
ENSG00000267292.1	None
ENSG00000267421.6	ZFP28-DT
ENSG00000267521.1	None
ENSG00000267546.2	None
ENSG00000267741.1	UBE2L4
ENSG00000267939.1	None
ENSG00000268573.1	None
ENSG00000268650.3	None
ENSG00000269068.1	None
ENSG00000270190.1	None
ENSG00000270477.1	None
ENSG00000270661.1	None
ENSG00000270800.3	RPS10-NUDT3
ENSG00000271187.1	None
ENSG00000271228.1	None
ENSG00000271366.1	None
ENSG00000271425.7	NBPF10
ENSG00000271870.1	None
ENSG00000271880.1	None
ENSG00000271992.1	None
ENSG00000272020.1	RNU1-30P
ENSG00000272068.1	BCAN-AS1
ENSG00000272123.1	None
ENSG00000272150.5	NBPF25P
ENSG00000272192.1	PDE7A-DT
ENSG00000272368.2	None
ENSG00000272434.1	None
ENSG00000272476.1	None
ENSG00000272556.2	GTF2IP13
ENSG00000272732.1	None
ENSG00000272734.1	ADIRF-AS1
ENSG00000272812.1	None
ENSG00000272832.1	None
ENSG00000272980.4	None
ENSG00000273044.1	None
ENSG00000273104.1	None
ENSG00000273162.1	None
ENSG00000273164.1	None
ENSG00000273253.2	TRABD-AS1
ENSG00000273254.1	None
ENSG00000273336.1	OR7M1P
ENSG00000273748.1	None
ENSG00000273783.1	GTF2A1-AS1
ENSG00000274214.1	None
ENSG00000274591.1	None
ENSG00000274737.1	None
ENSG00000274835.1	None
ENSG00000274949.1	None
ENSG00000275097.1	None
ENSG00000275491.1	LINC01730
ENSG00000275695.1	UBE2Q2P6
ENSG00000275708.1	MIR3648-1
ENSG00000275803.1	RN7SL736P
ENSG00000275894.1	None
ENSG00000276384.1	None
ENSG00000276462.1	LINC03025
ENSG00000276916.1	None
ENSG00000277247.1	None
ENSG00000277269.1	None
ENSG00000277332.1	None
ENSG00000277757.4	None
ENSG00000278338.4	VWA8-AS1
ENSG00000278709.1	NKILA
ENSG00000278716.1	None
ENSG00000278876.1	None
ENSG00000279075.1	None
ENSG00000279091.1	None
ENSG00000279223.1	None
ENSG00000279249.2	None
ENSG00000279722.1	None
ENSG00000279750.3	None
ENSG00000279795.1	None
ENSG00000280114.1	None
ENSG00000280279.1	LINC02887
ENSG00000280312.1	None
ENSG00000280332.1	None
ENSG00000281333.1	None
ENSG00000283154.2	IQCJ-SCHIP1
ENSG00000284829.1	None
ENSG00000285258.1	None
ENSG00000285283.1	None
ENSG00000285550.1	None
ENSG00000285622.1	None
ENSG00000285655.1	None

## Sheet: S3c Table
Gene Expression (N-At set)
Ensembl gene ID	Entrez gene ID
ENSG00000005075.15	POLR2J
ENSG00000005381.7	MPO
ENSG00000006534.15	ALDH3B1
ENSG00000006704.10	GTF2IRD1
ENSG00000007312.12	CD79B
ENSG00000007372.22	PAX6
ENSG00000008226.19	DLEC1
ENSG00000010030.13	ETV7
ENSG00000010319.6	SEMA3G
ENSG00000042445.13	RETSAT
ENSG00000048342.15	CC2D2A
ENSG00000053371.12	AKR7A2
ENSG00000063127.15	SLC6A16
ENSG00000064655.18	EYA2
ENSG00000069482.6	GAL
ENSG00000070031.3	SCT
ENSG00000072849.10	DERL2
ENSG00000076248.10	UNG
ENSG00000076555.15	ACACB
ENSG00000076944.15	STXBP2
ENSG00000077312.8	SNRPA
ENSG00000078081.7	LAMP3
ENSG00000078549.14	ADCYAP1R1
ENSG00000079689.13	SCGN
ENSG00000081692.12	JMJD4
ENSG00000081818.3	PCDHB4
ENSG00000083457.11	ITGAE
ENSG00000087111.20	PIGS
ENSG00000087116.15	ADAMTS2
ENSG00000088002.11	SULT2B1
ENSG00000088256.8	GNA11
ENSG00000090432.6	MUL1
ENSG00000090512.11	FETUB
ENSG00000090554.12	FLT3LG
ENSG00000090889.11	KIF4A
ENSG00000095261.13	PSMD5
ENSG00000095777.15	MYO3A
ENSG00000096717.11	SIRT1
ENSG00000099203.6	TMED1
ENSG00000099769.5	IGFALS
ENSG00000099849.14	RASSF7
ENSG00000100058.12	CRYBB2P1
ENSG00000100206.9	DMC1
ENSG00000100263.13	RHBDD3
ENSG00000100294.12	MCAT
ENSG00000100330.15	MTMR3
ENSG00000100532.11	CGRRF1
ENSG00000100577.18	GSTZ1
ENSG00000100583.4	SAMD15
ENSG00000100593.17	ISM2
ENSG00000100889.11	PCK2
ENSG00000101017.13	CD40
ENSG00000101407.12	TTI1
ENSG00000101457.12	DNTTIP1
ENSG00000101493.10	ZNF516
ENSG00000101842.13	VSIG1
ENSG00000102174.8	PHEX
ENSG00000102543.14	CDADC1
ENSG00000102890.14	ELMO3
ENSG00000103335.22	PIEZO1
ENSG00000103472.10	RRN3P2
ENSG00000103852.12	TTC23
ENSG00000104219.12	ZDHHC2
ENSG00000104237.9	RP1
ENSG00000104825.16	NFKBIB
ENSG00000104892.16	KLC3
ENSG00000104915.14	STX10
ENSG00000104953.19	TLE6
ENSG00000105146.12	AURKC
ENSG00000105825.12	TFPI2
ENSG00000105989.9	WNT2
ENSG00000106571.13	GLI3
ENSG00000106804.7	C5
ENSG00000108231.12	LGI1
ENSG00000108828.15	VAT1
ENSG00000109107.13	ALDOC
ENSG00000109534.16	GAR1
ENSG00000109743.10	BST1
ENSG00000110011.13	DNAJC4
ENSG00000110025.12	SNX15
ENSG00000110057.7	UNC93B1
ENSG00000110203.8	FOLR3
ENSG00000111058.7	ACSS3
ENSG00000111247.14	RAD51AP1
ENSG00000111581.9	NUP107
ENSG00000111729.14	CLEC4A
ENSG00000111801.15	BTN3A3
ENSG00000111879.19	FAM184A
ENSG00000111886.10	GABRR2
ENSG00000111906.17	HDDC2
ENSG00000111907.20	TPD52L1
ENSG00000111961.17	SASH1
ENSG00000112576.12	CCND3
ENSG00000113211.5	PCDHB6
ENSG00000113263.12	ITK
ENSG00000114013.15	CD86
ENSG00000114790.12	ARHGEF26
ENSG00000114854.7	TNNC1
ENSG00000115649.15	CNPPD1
ENSG00000116035.3	VAX2
ENSG00000116039.12	ATP6V1B1
ENSG00000116729.13	WLS
ENSG00000116791.13	CRYZ
ENSG00000117399.13	CDC20
ENSG00000117650.12	NEK2
ENSG00000118620.12	ZNF430
ENSG00000118655.5	DCLRE1B
ENSG00000119147.9	ECRG4
ENSG00000119559.15	C19orf25
ENSG00000119737.5	GPR75
ENSG00000119915.4	ELOVL3
ENSG00000119917.13	IFIT3
ENSG00000120314.18	WDR55
ENSG00000120322.3	PCDHB8
ENSG00000120328.6	PCDHB12
ENSG00000120329.6	SLC25A2
ENSG00000120885.21	CLU
ENSG00000120948.17	TARDBP
ENSG00000120963.11	ZNF706
ENSG00000121381.4	TAS2R9
ENSG00000122386.10	ZNF205
ENSG00000122756.14	CNTFR
ENSG00000122783.16	CYREN
ENSG00000122971.8	ACADS
ENSG00000123095.5	BHLHE41
ENSG00000123130.16	ACOT9
ENSG00000123329.17	ARHGAP9
ENSG00000123454.11	DBH
ENSG00000123505.15	AMD1
ENSG00000123810.7	B9D2
ENSG00000123892.11	RAB38
ENSG00000124074.11	ENKD1
ENSG00000125388.19	GRK4
ENSG00000125398.6	SOX9
ENSG00000125775.14	SDCBP2
ENSG00000125826.20	RBCK1
ENSG00000125910.5	S1PR4
ENSG00000125965.8	GDF5
ENSG00000126010.5	GRPR
ENSG00000126522.16	ASL
ENSG00000126759.13	CFP
ENSG00000126778.9	SIX1
ENSG00000126785.12	RHOJ
ENSG00000126890.13	CTAG2
ENSG00000127311.9	HELB
ENSG00000127328.21	RAB3IP
ENSG00000127452.8	FBXL12
ENSG00000127903.13	ZNF835
ENSG00000128408.8	RIBC2
ENSG00000128849.10	CGNL1
ENSG00000129451.11	KLK10
ENSG00000129680.15	MAP7D3
ENSG00000129749.3	CHRNA10
ENSG00000130303.12	BST2
ENSG00000130720.12	FIBCD1
ENSG00000130762.14	ARHGEF16
ENSG00000130813.17	SHFL
ENSG00000130988.12	RGN
ENSG00000131379.9	C3orf20
ENSG00000131730.15	CKMT2
ENSG00000131951.11	LRRC9
ENSG00000132141.13	CCT6B
ENSG00000132329.10	RAMP1
ENSG00000132437.17	DDC
ENSG00000133106.14	EPSTI1
ENSG00000133216.16	EPHB2
ENSG00000133250.13	ZNF414
ENSG00000133454.15	MYO18B
ENSG00000134013.15	LOXL2
ENSG00000134297.6	PLEKHA8P1
ENSG00000134321.11	RSAD2
ENSG00000134339.8	SAA2
ENSG00000135744.7	AGT
ENSG00000136371.10	MTHFS
ENSG00000136425.13	CIB2
ENSG00000136518.16	ACTL6A
ENSG00000136536.14	MARCHF7
ENSG00000136699.19	SMPD4
ENSG00000136802.11	LRRC8A
ENSG00000136935.13	GOLGA1
ENSG00000137135.17	ARHGEF39
ENSG00000137198.9	GMPR
ENSG00000137804.12	NUSAP1
ENSG00000137869.14	CYP19A1
ENSG00000137936.17	BCAR3
ENSG00000138030.12	KHK
ENSG00000138646.8	HERC5
ENSG00000138653.9	NDST4
ENSG00000139132.14	FGD4
ENSG00000139714.12	MORN3
ENSG00000140396.12	NCOA2
ENSG00000140519.13	RHCG
ENSG00000140525.17	FANCI
ENSG00000140795.12	MYLK3
ENSG00000140829.11	DHX38
ENSG00000140836.16	ZFHX3
ENSG00000141294.9	LRRC46
ENSG00000141570.10	CBX8
ENSG00000141933.9	TPGS1
ENSG00000142409.5	ZNF787
ENSG00000142627.12	EPHA2
ENSG00000142698.14	C1orf94
ENSG00000142765.17	SYTL1
ENSG00000143373.17	ZNF687
ENSG00000143494.15	VASH2
ENSG00000143919.14	CAMKMT
ENSG00000145014.17	TMEM44
ENSG00000145283.7	SLC10A6
ENSG00000145700.9	ANKRD31
ENSG00000146054.17	TRIM7
ENSG00000146143.17	PRIM2
ENSG00000146463.11	ZMYM4
ENSG00000146648.17	EGFR
ENSG00000146677.7	RPL32P18
ENSG00000146700.8	SSC4D
ENSG00000147437.9	GNRH1
ENSG00000147535.16	PLPP5
ENSG00000147586.9	MRPS28
ENSG00000147874.10	HAUS6
ENSG00000148057.15	IDNK
ENSG00000148136.5	OR13C4
ENSG00000148386.9	LCN9
ENSG00000148450.12	MSRB2
ENSG00000148734.7	NPFFR1
ENSG00000148773.13	MKI67
ENSG00000149300.9	C11orf52
ENSG00000149554.12	CHEK1
ENSG00000150773.10	PIH1D2
ENSG00000151164.18	RAD9B
ENSG00000151233.10	GXYLT1
ENSG00000152117.17	SMPD4BP
ENSG00000152457.17	DCLRE1C
ENSG00000152990.13	ADGRA3
ENSG00000153531.13	ADPRHL1
ENSG00000155329.11	ZCCHC10
ENSG00000155850.7	SLC26A2
ENSG00000155980.11	KIF5A
ENSG00000156273.15	BACH1
ENSG00000156509.13	FBXO43
ENSG00000156587.15	UBE2L6
ENSG00000156970.12	BUB1B
ENSG00000157322.17	CLEC18A
ENSG00000157456.7	CCNB2
ENSG00000157911.10	PEX10
ENSG00000158158.11	CNNM4
ENSG00000159208.15	CIART
ENSG00000159398.15	CES5A
ENSG00000159450.12	TCHH
ENSG00000160183.14	TMPRSS3
ENSG00000160200.17	CBS
ENSG00000160201.11	U2AF1
ENSG00000160310.17	PRMT2
ENSG00000160325.14	CACFD1
ENSG00000160345.12	PIERCE1
ENSG00000161202.18	DVL3
ENSG00000161277.10	THAP8
ENSG00000161643.12	SIGLEC16
ENSG00000161944.16	ASGR2
ENSG00000162068.1	NTN3
ENSG00000162194.12	LBHD1
ENSG00000162510.5	MATN1
ENSG00000162542.13	TMCO4
ENSG00000162711.17	NLRP3
ENSG00000162746.14	FCRLB
ENSG00000162753.12	SLC9C2
ENSG00000162836.11	ACP6
ENSG00000162877.12	PM20D1
ENSG00000162894.11	FCMR
ENSG00000163053.10	SLC16A14
ENSG00000163159.12	VPS72
ENSG00000163346.16	PBXIP1
ENSG00000163481.7	RNF25
ENSG00000163682.16	RPL9
ENSG00000163702.19	IL17RC
ENSG00000163737.3	PF4
ENSG00000163754.17	GYG1
ENSG00000163879.10	DNALI1
ENSG00000164045.11	CDC25A
ENSG00000164087.7	POC1A
ENSG00000164125.15	GASK1B
ENSG00000164168.7	TMEM184C
ENSG00000164199.17	ADGRV1
ENSG00000164241.13	C5orf63
ENSG00000164309.14	CMYA5
ENSG00000164744.12	SUN3
ENSG00000164749.11	HNF4G
ENSG00000164751.14	PEX2
ENSG00000165118.14	QNG1
ENSG00000165186.11	PTCHD1
ENSG00000165349.11	SLC7A3
ENSG00000165458.13	INPPL1
ENSG00000165480.15	SKA3
ENSG00000165501.16	LRR1
ENSG00000165617.14	DACT1
ENSG00000165730.15	STOX1
ENSG00000165983.14	PTER
ENSG00000166068.12	SPRED1
ENSG00000166123.13	GPT2
ENSG00000166349.9	RAG1
ENSG00000166558.10	SLC38A8
ENSG00000166813.14	KIF7
ENSG00000166863.11	TAC3
ENSG00000167315.17	ACAA2
ENSG00000167601.11	AXL
ENSG00000167608.11	TMC4
ENSG00000167664.8	TMIGD2
ENSG00000167925.15	GHDC
ENSG00000168077.13	SCARA3
ENSG00000168172.8	HOOK3
ENSG00000168209.4	DDIT4
ENSG00000168487.18	BMP1
ENSG00000168556.6	ING2
ENSG00000168685.14	IL7R
ENSG00000168883.19	USP39
ENSG00000168913.6	ENHO
ENSG00000168917.8	SLC35G2
ENSG00000169083.16	AR
ENSG00000169126.15	ODAD2
ENSG00000169193.11	CCDC126
ENSG00000169299.13	PGM2
ENSG00000169439.11	SDC2
ENSG00000169627.7	BOLA2B
ENSG00000169684.13	CHRNA5
ENSG00000169908.11	TM4SF1
ENSG00000169951.9	ZNF764
ENSG00000170074.19	FAM153A
ENSG00000170161.6	FAM88B
ENSG00000170370.11	EMX2
ENSG00000170439.6	TMT1B
ENSG00000170619.9	COMMD5
ENSG00000170624.13	SGCD
ENSG00000170819.4	BFSP2
ENSG00000171084.15	FAM86JP
ENSG00000171121.16	KCNMB3
ENSG00000171169.8	NAIF1
ENSG00000171241.8	SHCBP1
ENSG00000171984.14	SHLD1
ENSG00000172000.7	ZNF556
ENSG00000172086.7	KRCC1
ENSG00000172322.13	CLEC12A
ENSG00000172382.9	PRSS27
ENSG00000172493.20	AFF1
ENSG00000172974.11	VDAC2P5
ENSG00000172992.11	DCAKD
ENSG00000173040.12	EVC2
ENSG00000173163.10	COMMD1
ENSG00000173193.14	PARP14
ENSG00000173727.12	FAUP4
ENSG00000173917.10	HOXB2
ENSG00000174564.12	IL20RB
ENSG00000174567.7	GOLT1A
ENSG00000174628.16	IQCK
ENSG00000174744.13	BRMS1
ENSG00000174776.11	WDR49
ENSG00000175104.14	TRAF6
ENSG00000175287.18	PHYHD1
ENSG00000175600.15	SUGCT
ENSG00000175741.5	RWDD4P2
ENSG00000175832.12	ETV4
ENSG00000175920.17	DOK7
ENSG00000176046.8	NUPR1
ENSG00000176269.3	OR4F21
ENSG00000176387.6	HSD11B2
ENSG00000176399.3	DMRTA1
ENSG00000176834.13	VSIG10
ENSG00000176919.12	C8G
ENSG00000176928.5	GCNT4
ENSG00000176945.16	MUC20
ENSG00000177426.20	TGIF1
ENSG00000177595.17	PIDD1
ENSG00000177706.8	FAM20C
ENSG00000177721.4	ANXA2R
ENSG00000178078.11	STAP2
ENSG00000178409.13	BEND3
ENSG00000178602.7	OTOS
ENSG00000178685.13	PARP10
ENSG00000178809.11	TRIM73
ENSG00000178977.3	LINC00324
ENSG00000178997.11	EXD1
ENSG00000179270.6	PCARE
ENSG00000179921.14	GPBAR1
ENSG00000179967.11	PPP1R14BP3
ENSG00000179978.11	NAIPP2
ENSG00000180019.5	None
ENSG00000180347.13	ITPRID1
ENSG00000180422.3	LINC00304
ENSG00000180509.11	KCNE1
ENSG00000180613.10	GSX2
ENSG00000181234.9	TMEM132C
ENSG00000181315.10	ZNF322
ENSG00000181381.13	DDX60L
ENSG00000181585.4	TMIE
ENSG00000181638.17	ZFP41
ENSG00000181908.5	LINC02724
ENSG00000182307.13	C8orf33
ENSG00000182447.4	OTOL1
ENSG00000182698.11	RESP18
ENSG00000182902.13	SLC25A18
ENSG00000183246.6	RIMBP3C
ENSG00000183251.4	OR51B4
ENSG00000183336.8	BOLA2
ENSG00000183527.11	PSMG1
ENSG00000183598.3	H3C13
ENSG00000183647.10	ZNF530
ENSG00000183734.4	ASCL2
ENSG00000183778.17	B3GALT5
ENSG00000184216.13	IRAK1
ENSG00000184363.9	PKP3
ENSG00000184470.20	TXNRD2
ENSG00000184492.6	FOXD4L1
ENSG00000184599.13	TAFA3
ENSG00000184979.9	USP18
ENSG00000185031.6	SLC2A3P2
ENSG00000185065.6	UFD1-AS1
ENSG00000185122.10	HSF1
ENSG00000185269.11	NOTUM
ENSG00000185344.13	ATP6V0A2
ENSG00000185523.6	SPATA45
ENSG00000185730.7	ZNF696
ENSG00000185974.6	GRK1
ENSG00000186265.9	BTLA
ENSG00000186364.11	NUDT17
ENSG00000186493.12	IRX2-DT
ENSG00000186510.11	CLCNKA
ENSG00000186676.3	EEF1GP1
ENSG00000186715.11	MST1L
ENSG00000186889.9	TMEM17
ENSG00000187049.9	TMEM216
ENSG00000187116.13	LILRA5
ENSG00000187134.13	AKR1C1
ENSG00000187726.8	DNAJB13
ENSG00000187762.5	HSPE1P11
ENSG00000187942.11	LDLRAD2
ENSG00000188051.6	TMEM221
ENSG00000188199.10	NUTM2B
ENSG00000188517.15	COL25A1
ENSG00000188672.18	RHCE
ENSG00000188779.10	SKOR1
ENSG00000188958.9	UTS2B
ENSG00000189077.10	TMEM120A
ENSG00000189079.15	ARID2
ENSG00000196208.13	GREB1
ENSG00000196218.12	RYR1
ENSG00000196652.11	ZKSCAN5
ENSG00000196678.13	ERI2
ENSG00000196747.4	H2AC13
ENSG00000196781.14	TLE1
ENSG00000197006.13	METTL9
ENSG00000197128.11	ZNF772
ENSG00000197213.9	ZSCAN5B
ENSG00000197301.7	HMGA2-AS1
ENSG00000197536.11	IRF1-AS1
ENSG00000197568.13	ANKRD13C-DT
ENSG00000197665.7	None
ENSG00000197721.16	CR1L
ENSG00000197734.9	C14orf178
ENSG00000197863.8	ZNF790
ENSG00000197889.9	MEIG1
ENSG00000198225.5	FKBP1C
ENSG00000198590.11	APRG1
ENSG00000198939.7	ZFP2
ENSG00000199963.1	RNU6-605P
ENSG00000200087.1	SNORA73B
ENSG00000200274.1	RNU4-32P
ENSG00000201076.1	RNU4-51P
ENSG00000201178.1	Y_RNA
ENSG00000201183.1	RNVU1-3
ENSG00000201229.1	SNORA63D
ENSG00000201393.1	SNORA71
ENSG00000201407.1	None
ENSG00000201544.1	SNORA16B
ENSG00000201570.1	RNU4-56P
ENSG00000201607.1	RNU4-16P
ENSG00000201998.1	SNORA23
ENSG00000202025.1	RNU6-1240P
ENSG00000202310.1	Y_RNA
ENSG00000202385.1	Y_RNA
ENSG00000202415.1	RN7SKP269
ENSG00000202538.1	RNU4-2
ENSG00000203307.2	FAM78B-AS1
ENSG00000203684.5	IBA57-DT
ENSG00000203711.13	LINC02901
ENSG00000203818.7	None
ENSG00000204246.3	OR13C3
ENSG00000204264.9	PSMB8
ENSG00000204267.13	TAP2
ENSG00000204338.8	CYP21A1P
ENSG00000204709.4	LINC01556
ENSG00000204839.8	MROH6
ENSG00000205084.10	TMEM231
ENSG00000205111.8	CDKL4
ENSG00000205307.11	SAP25
ENSG00000205413.7	SAMD9
ENSG00000205559.4	CHKB-DT
ENSG00000205583.13	STAG3L1
ENSG00000205670.10	SMIM11
ENSG00000205884.2	DEFB136
ENSG00000205918.9	PDPK2P
ENSG00000206140.10	TMEM191C
ENSG00000206503.12	HLA-A
ENSG00000206597.1	SNORA57
ENSG00000206633.1	SNORA80B
ENSG00000206811.1	SNORA10
ENSG00000206814.1	Y_RNA
ENSG00000206885.1	SNORA75
ENSG00000207016.1	SNORA36C
ENSG00000207088.1	SNORA7B
ENSG00000207168.1	SNORA15
ENSG00000207207.1	Y_RNA
ENSG00000207501.1	RNVU1-14
ENSG00000207516.1	SNORA41B
ENSG00000209582.1	SNORA48
ENSG00000211454.13	AKR7L
ENSG00000211644.3	IGLV1-51
ENSG00000212123.3	PRR22
ENSG00000212170.1	RNU1-77P
ENSG00000212389.1	RNU6-1275P
ENSG00000212497.1	RNA5SP465
ENSG00000212607.1	SNORA3B
ENSG00000212951.5	None
ENSG00000213078.3	None
ENSG00000213204.8	None
ENSG00000213213.13	CCDC183
ENSG00000213250.5	RBMS2P1
ENSG00000213355.3	CNN2P8
ENSG00000213598.4	RPL31P4
ENSG00000213927.3	CCL27
ENSG00000213996.12	TM6SF2
ENSG00000214182.5	PTMAP5
ENSG00000214188.9	ST7-OT4
ENSG00000214321.3	CBX1P4
ENSG00000214359.3	RPL18P10
ENSG00000214433.4	GOLGA2P8
ENSG00000214646.8	COMMD4P1
ENSG00000214787.9	MS4A4E
ENSG00000214826.5	DDX12P
ENSG00000215159.3	None
ENSG00000215174.2	NLRP2B
ENSG00000215237.6	None
ENSG00000215692.2	None
ENSG00000216621.8	None
ENSG00000216809.1	None
ENSG00000217289.3	None
ENSG00000217702.2	None
ENSG00000217930.7	PAM16
ENSG00000218459.1	RPS27P15
ENSG00000218561.1	None
ENSG00000218672.1	LINC03010
ENSG00000219085.1	NPM1P37
ENSG00000219201.4	None
ENSG00000219500.1	None
ENSG00000219507.4	FTH1P8
ENSG00000219712.1	MARK2P18
ENSG00000220091.2	LAP3P1
ENSG00000220201.7	ZGLP1
ENSG00000221420.2	SNORA81
ENSG00000221475.1	SNORA11D
ENSG00000221643.1	SNORA77
ENSG00000221705.1	SNORA11E
ENSG00000221990.4	EXOC3-AS1
ENSG00000222011.8	FAM185A
ENSG00000222020.2	HDAC4-AS1
ENSG00000222426.1	RNU2-50P
ENSG00000222445.1	RN7SKP56
ENSG00000223086.1	RNA5SP155
ENSG00000223107.1	RNU2-72P
ENSG00000223198.1	RNU2-22P
ENSG00000223356.1	None
ENSG00000223361.5	FTH1P10
ENSG00000223513.1	ATP6V0E1P2
ENSG00000223561.6	LINC03007
ENSG00000223711.1	None
ENSG00000223795.2	None
ENSG00000223849.1	None
ENSG00000223921.1	MTND1P27
ENSG00000224029.1	None
ENSG00000224086.5	PPM1F-AS1
ENSG00000224184.5	MIR3681HG
ENSG00000224186.8	PITX1-AS1
ENSG00000224239.1	None
ENSG00000224302.1	None
ENSG00000224376.1	None
ENSG00000224425.2	SSBP3P2
ENSG00000224546.2	EIF4BP3
ENSG00000224578.5	HNRNPA1L3
ENSG00000224758.1	LINC01167
ENSG00000224792.6	IQCF4P
ENSG00000224831.3	TMEM183BP
ENSG00000224886.2	None
ENSG00000224897.6	POT1-AS1
ENSG00000224916.9	APOC4-APOC2
ENSG00000224985.1	None
ENSG00000225031.1	EIF4BP7
ENSG00000225101.6	OR52K3P
ENSG00000225194.3	LINC00092
ENSG00000225265.1	TAF1A-AS1
ENSG00000225573.4	RPL35P5
ENSG00000225630.1	MTND2P28
ENSG00000225681.2	None
ENSG00000226014.1	None
ENSG00000226253.1	MRPL35P3
ENSG00000226258.6	GRM7-AS3
ENSG00000226266.6	None
ENSG00000226277.1	None
ENSG00000226287.8	TMEM191A
ENSG00000226308.1	None
ENSG00000226405.1	None
ENSG00000226650.5	KIF4B
ENSG00000226668.5	None
ENSG00000226683.2	PWWP2AP1
ENSG00000226752.9	CUTALP
ENSG00000226823.1	SUGT1P1
ENSG00000226870.2	None
ENSG00000226926.7	PDZPH1P
ENSG00000227008.2	RPS24P19
ENSG00000227032.1	RPS2P36
ENSG00000227080.2	None
ENSG00000227244.2	LINC00845
ENSG00000227347.1	HNRNPKP2
ENSG00000227355.2	None
ENSG00000227518.5	MIR1302-9HG
ENSG00000227646.7	STEAP2-AS1
ENSG00000227775.3	None
ENSG00000227888.4	FAM66A
ENSG00000227954.6	TARID
ENSG00000228135.1	LINC01494
ENSG00000228169.3	PPIAP19
ENSG00000228376.3	GAS2L1P2
ENSG00000228412.8	LNC-LBCS
ENSG00000228417.1	None
ENSG00000228423.2	None
ENSG00000228427.1	None
ENSG00000228532.4	SUMO2P21
ENSG00000228655.6	None
ENSG00000228755.1	PABPC1P8
ENSG00000228775.7	WEE2-AS1
ENSG00000228801.5	PCMTD1-DT
ENSG00000228857.2	ACTR3-AS1
ENSG00000228878.7	SEPTIN7-DT
ENSG00000228960.6	OR2A9P
ENSG00000229018.5	PMS2P7
ENSG00000229089.8	ANKRD20A8P
ENSG00000229116.2	None
ENSG00000229151.1	None
ENSG00000229385.1	CTNNA2-AS1
ENSG00000229386.3	OR8B9P
ENSG00000229509.1	None
ENSG00000229559.2	None
ENSG00000229654.1	LINC02526
ENSG00000229766.6	TMX4-AS1
ENSG00000229858.2	None
ENSG00000230106.1	SNRPCP15
ENSG00000230194.1	None
ENSG00000230300.1	STARD13-IT1
ENSG00000230314.6	ELOVL2-AS1
ENSG00000230333.6	None
ENSG00000230345.1	None
ENSG00000230387.2	None
ENSG00000230428.1	None
ENSG00000230432.1	None
ENSG00000230444.1	TFAMP1
ENSG00000230487.7	PSMG3-AS1
ENSG00000230535.1	BASP1P1
ENSG00000230552.5	None
ENSG00000230555.2	LINC02916
ENSG00000230629.2	RPS23P8
ENSG00000230707.1	HAPSTR2
ENSG00000230747.1	None
ENSG00000230789.1	ARHGAP26-IT1
ENSG00000230804.2	CDRT15P14
ENSG00000231064.7	THBS3-AS1
ENSG00000231245.2	C1DP1
ENSG00000231249.1	ITPR1-DT
ENSG00000231407.5	GORAB-AS1
ENSG00000231660.1	RPS8P6
ENSG00000231784.8	DBIL5P
ENSG00000231863.1	None
ENSG00000231866.2	None
ENSG00000231890.7	DARS1-AS1
ENSG00000231906.1	COX7BP6
ENSG00000232081.1	LARGE-IT1
ENSG00000232139.5	LINC00867
ENSG00000232334.1	None
ENSG00000232373.2	MTCYBP3
ENSG00000232431.3	None
ENSG00000232450.1	None
ENSG00000232456.1	FAM131C2P
ENSG00000232533.1	FAM131B-AS2
ENSG00000232628.5	None
ENSG00000232656.7	IDI2-AS1
ENSG00000232860.7	SMG7-AS1
ENSG00000232903.2	LINC01166
ENSG00000232940.5	HCG25
ENSG00000232983.2	None
ENSG00000233016.6	SNHG7
ENSG00000233067.2	PTCHD1-AS
ENSG00000233155.1	HMGA1P8
ENSG00000233221.6	ARHGEF4-AS1
ENSG00000233524.1	RANP8
ENSG00000233791.5	BTG2-DT
ENSG00000233852.1	None
ENSG00000233913.7	RPL10P9
ENSG00000234134.1	None
ENSG00000234167.1	ELOBP4
ENSG00000234306.1	None
ENSG00000234405.1	None
ENSG00000234432.4	LINC02983
ENSG00000234705.1	HMGA1P4
ENSG00000234886.1	MTND5P26
ENSG00000234969.1	AARSD1P1
ENSG00000235021.1	None
ENSG00000235043.3	TECRP1
ENSG00000235077.1	None
ENSG00000235182.1	None
ENSG00000235183.3	SRP14P3
ENSG00000235329.2	None
ENSG00000235363.1	SNRPGP10
ENSG00000235421.1	None
ENSG00000235742.1	None
ENSG00000235907.2	None
ENSG00000235926.1	RPS29P15
ENSG00000235974.1	VN2R19P
ENSG00000236085.1	ACTG1P4
ENSG00000236086.4	HMGN2P28
ENSG00000236094.1	LINC00545
ENSG00000236140.1	None
ENSG00000236153.1	UBE2E3-DT
ENSG00000236180.2	None
ENSG00000236200.5	KDM4A-AS1
ENSG00000236204.6	LINC01376
ENSG00000236297.1	EEF1A1P23
ENSG00000236523.2	NPM1P40
ENSG00000236603.2	RANP1
ENSG00000236772.1	None
ENSG00000236780.5	LINC01829
ENSG00000236797.1	SPA17P1
ENSG00000236816.2	ANKRD20A7P
ENSG00000236833.1	None
ENSG00000236876.3	TMSB4XP1
ENSG00000236924.1	None
ENSG00000236947.5	None
ENSG00000236975.1	LINC02814
ENSG00000236999.1	ATP2B2-IT1
ENSG00000237133.1	None
ENSG00000237154.2	MCFD2P1
ENSG00000237356.6	None
ENSG00000237451.3	CDK2AP2P2
ENSG00000237470.3	DCLRE1CP1
ENSG00000237621.3	OR9A1P
ENSG00000237649.7	KIFC1
ENSG00000237720.1	None
ENSG00000237731.1	RNGTTP1
ENSG00000237827.1	RPS15AP29
ENSG00000237838.1	None
ENSG00000237840.6	FAM21FP
ENSG00000238230.1	LINC00391
ENSG00000239322.1	ATP6V1B1-AS1
ENSG00000239335.4	LLPH-DT
ENSG00000239445.5	ST3GAL6-AS1
ENSG00000239466.3	RN7SL552P
ENSG00000239474.6	KLHL41
ENSG00000239528.1	RPS14P8
ENSG00000239801.1	DENND6A-AS1
ENSG00000239831.1	RNF7P1
ENSG00000239856.3	RN7SL225P
ENSG00000239881.1	RPS27P25
ENSG00000240031.1	OR9A3P
ENSG00000240180.1	RPL12P28
ENSG00000240661.3	BTNL12P
ENSG00000240677.1	MYL6P4
ENSG00000240808.1	None
ENSG00000240821.1	RPL9P25
ENSG00000240964.3	RN7SL751P
ENSG00000241158.6	ADAMTS9-AS1
ENSG00000241187.1	RPL21P57
ENSG00000241226.3	RN7SL836P
ENSG00000241288.7	LINC02614
ENSG00000241346.1	SNRPCP11
ENSG00000241413.3	RN7SL441P
ENSG00000241462.1	None
ENSG00000241852.9	C8orf58
ENSG00000241860.6	None
ENSG00000241963.3	RN7SL655P
ENSG00000241983.3	RN7SL566P
ENSG00000242073.2	None
ENSG00000242214.1	MTND3P6
ENSG00000242252.1	BGLAP
ENSG00000242299.1	RPS18P5
ENSG00000242553.1	None
ENSG00000242590.1	None
ENSG00000242593.5	None
ENSG00000242707.3	RN7SL362P
ENSG00000242795.2	None
ENSG00000242952.1	RPSAP3
ENSG00000242953.1	None
ENSG00000242960.1	FTH1P23
ENSG00000242986.2	RPL21P99
ENSG00000243051.3	RN7SL269P
ENSG00000243173.3	RN7SL861P
ENSG00000243243.5	None
ENSG00000243373.3	RN7SL173P
ENSG00000243406.6	MRPS31P5
ENSG00000243422.2	RPL23AP49
ENSG00000243650.3	RN7SL834P
ENSG00000243721.1	RPL23AP63
ENSG00000243930.1	RPS12P21
ENSG00000243989.8	ACY1
ENSG00000244041.7	LINC01011
ENSG00000244115.1	DNAJC25-GNG10
ENSG00000244165.1	P2RY11
ENSG00000244239.1	ICA1-AS1
ENSG00000244289.1	RPS3AP35
ENSG00000244313.3	None
ENSG00000244346.1	C9orf85P2
ENSG00000244363.3	RPL7P23
ENSG00000244411.3	KRTAP5-7
ENSG00000244459.2	None
ENSG00000244486.8	SCARF2
ENSG00000244674.1	RPS3AP15
ENSG00000245248.7	USP2-AS1
ENSG00000245261.1	None
ENSG00000245534.6	RORA-AS1
ENSG00000245975.2	MINDY2-DT
ENSG00000246090.6	None
ENSG00000246223.8	LINC01550
ENSG00000246263.2	UBR5-DT
ENSG00000246379.7	GNAO1-DT
ENSG00000246859.2	STARD4-AS1
ENSG00000247240.7	UBL7-DT
ENSG00000247572.7	CKMT2-AS1
ENSG00000248101.2	None
ENSG00000248184.1	LINC02283
ENSG00000248235.6	None
ENSG00000248240.1	None
ENSG00000248359.1	None
ENSG00000248429.5	GASK1B-AS1
ENSG00000248532.2	None
ENSG00000248554.1	C5orf34-AS1
ENSG00000248698.6	LINC01085
ENSG00000248734.2	None
ENSG00000248738.6	None
ENSG00000248773.1	None
ENSG00000248951.2	MTCO2P32
ENSG00000248980.1	SPCS3-AS1
ENSG00000249085.1	TNPO1-DT
ENSG00000249109.1	None
ENSG00000249119.1	MTND6P4
ENSG00000249212.1	ATP1B1P1
ENSG00000249263.2	PARP4P3
ENSG00000249288.1	SLC25A15P5
ENSG00000249464.5	LINC01091
ENSG00000249503.1	HMGN1P16
ENSG00000249513.2	None
ENSG00000249526.1	None
ENSG00000249645.1	None
ENSG00000249755.2	None
ENSG00000249772.1	None
ENSG00000249774.1	None
ENSG00000250001.1	None
ENSG00000250011.1	HMGB1P3
ENSG00000250060.1	None
ENSG00000250162.1	CSNK1A1P3
ENSG00000250240.5	None
ENSG00000250259.1	None
ENSG00000250282.1	None
ENSG00000250575.1	None
ENSG00000250726.1	None
ENSG00000250786.1	SNHG18
ENSG00000250982.2	GAPDHP35
ENSG00000251161.3	None
ENSG00000251184.1	None
ENSG00000251333.3	RTN3P1
ENSG00000251356.1	RAB5CP2
ENSG00000251381.7	LINC00958
ENSG00000251388.1	None
ENSG00000251447.1	None
ENSG00000251504.1	LINC01099
ENSG00000251600.6	GUSBP5
ENSG00000251611.1	FHIP1A-DT
ENSG00000251639.2	None
ENSG00000251669.5	FAM86EP
ENSG00000251988.1	RNU4ATAC18P
ENSG00000252236.1	None
ENSG00000252322.1	RN7SKP244
ENSG00000252370.1	RNA5SP438
ENSG00000252473.1	None
ENSG00000252659.1	RNU6-1088P
ENSG00000252835.1	SCARNA21
ENSG00000253048.1	RNU4-60P
ENSG00000253075.1	RN7SKP92
ENSG00000253159.2	PCDHGA12
ENSG00000253210.1	DENND3-AS1
ENSG00000253263.1	None
ENSG00000253389.2	None
ENSG00000253404.1	CTNNA1-AS1
ENSG00000253468.1	None
ENSG00000253620.2	None
ENSG00000253626.3	EIF5AL1
ENSG00000253717.1	None
ENSG00000253736.2	None
ENSG00000253851.1	None
ENSG00000253910.2	PCDHGB2
ENSG00000253943.1	KRT18P37
ENSG00000254092.1	None
ENSG00000254207.1	None
ENSG00000254363.6	None
ENSG00000254415.3	SIGLEC14
ENSG00000254418.1	SPON1-AS1
ENSG00000254427.1	LINC02696
ENSG00000254453.1	NAV2-AS2
ENSG00000254480.1	LINC02749
ENSG00000254481.1	PTP4A2P2
ENSG00000254527.1	ENPP7P12
ENSG00000254590.1	None
ENSG00000254595.1	None
ENSG00000254691.1	None
ENSG00000254718.6	None
ENSG00000254762.1	KLC2-AS2
ENSG00000254779.4	EGLN1P1
ENSG00000254802.1	None
ENSG00000254842.6	LINC02551
ENSG00000255076.2	None
ENSG00000255284.1	GATD1-DT
ENSG00000255293.1	WIZP1
ENSG00000255507.5	UVRAG-DT
ENSG00000255532.1	NOX4P1
ENSG00000255568.3	BRWD1-AS2
ENSG00000255647.3	None
ENSG00000255663.1	None
ENSG00000255737.2	AGAP2-AS1
ENSG00000255986.6	MT1JP
ENSG00000256188.3	TAS2R30
ENSG00000256278.1	None
ENSG00000256422.5	LINC02552
ENSG00000256427.2	None
ENSG00000256514.1	None
ENSG00000256628.3	ZBTB11-AS1
ENSG00000256928.1	None
ENSG00000256950.2	None
ENSG00000257052.1	PRPF19-DT
ENSG00000257067.5	LINC02703
ENSG00000257083.5	None
ENSG00000257179.1	HMGN2P6
ENSG00000257183.1	None
ENSG00000257210.1	NACAP8
ENSG00000257226.1	None
ENSG00000257390.5	None
ENSG00000257453.1	PHLDA1-AS1
ENSG00000257524.6	None
ENSG00000257702.3	LBX2-AS1
ENSG00000257723.1	CHCHD3P2
ENSG00000257767.2	None
ENSG00000257839.1	PHLDA1-DT
ENSG00000257890.1	None
ENSG00000258001.1	R3HDM2-DT
ENSG00000258083.2	OR9A4
ENSG00000258130.8	None
ENSG00000258131.1	None
ENSG00000258137.5	GPR84-AS1
ENSG00000258216.5	None
ENSG00000258320.1	None
ENSG00000258430.1	None
ENSG00000258512.1	LINC00239
ENSG00000258546.1	CENPUP2
ENSG00000258555.6	SPECC1L-ADORA2A
ENSG00000258593.2	None
ENSG00000258643.5	BCL2L2-PABPN1
ENSG00000258701.1	LINC00638
ENSG00000258702.2	None
ENSG00000258857.1	None
ENSG00000258867.5	HISLA
ENSG00000258883.1	NBEAP4
ENSG00000258884.1	LINC02321
ENSG00000258904.1	None
ENSG00000258922.1	None
ENSG00000258945.1	None
ENSG00000258978.1	HIF1AP1
ENSG00000259015.1	None
ENSG00000259039.2	None
ENSG00000259143.1	None
ENSG00000259171.1	None
ENSG00000259205.2	PRKXP1
ENSG00000259274.1	None
ENSG00000259349.1	APPBP2-DT
ENSG00000259585.2	RBM17P4
ENSG00000259683.1	None
ENSG00000259704.1	None
ENSG00000259721.1	GREM1-AS1
ENSG00000259767.1	None
ENSG00000259921.1	None
ENSG00000260064.1	None
ENSG00000260089.2	ADAM3B
ENSG00000260091.1	None
ENSG00000260179.1	None
ENSG00000260238.6	PMF1-BGLAP
ENSG00000260249.2	None
ENSG00000260288.3	None
ENSG00000260310.1	None
ENSG00000260404.3	None
ENSG00000260426.1	None
ENSG00000260473.2	None
ENSG00000260528.4	FAM157C
ENSG00000260537.2	None
ENSG00000260657.2	None
ENSG00000260776.5	GOLGA6FP
ENSG00000260784.1	None
ENSG00000260899.1	None
ENSG00000261000.1	None
ENSG00000261003.1	None
ENSG00000261079.1	None
ENSG00000261087.1	ZNNT1
ENSG00000261120.1	None
ENSG00000261147.1	None
ENSG00000261193.1	None
ENSG00000261212.1	None
ENSG00000261334.1	None
ENSG00000261433.1	None
ENSG00000261461.1	UBE2MP1
ENSG00000261481.1	CARHSP1-DT
ENSG00000261529.1	None
ENSG00000261532.1	None
ENSG00000261534.1	None
ENSG00000261544.1	None
ENSG00000261598.1	None
ENSG00000261693.1	None
ENSG00000261697.5	None
ENSG00000261703.1	LINC02168
ENSG00000261717.5	None
ENSG00000261781.1	LINC01654
ENSG00000261812.6	TUBB8P7
ENSG00000261864.1	None
ENSG00000261916.1	None
ENSG00000262370.5	None
ENSG00000262381.1	MTATP6P24
ENSG00000262413.1	None
ENSG00000262481.5	TMEM256-PLSCR3
ENSG00000262495.1	None
ENSG00000262712.1	None
ENSG00000262730.1	None
ENSG00000262766.1	None
ENSG00000263004.1	AKAP1-DT
ENSG00000263006.6	ROCK1P1
ENSG00000263070.1	None
ENSG00000263551.5	None
ENSG00000263606.1	CHORDC1P4
ENSG00000263707.1	None
ENSG00000263797.1	None
ENSG00000263823.1	None
ENSG00000263969.2	RN7SL678P
ENSG00000264023.1	None
ENSG00000264229.1	RNU4ATAC
ENSG00000264343.5	NOTCH2NLA
ENSG00000264397.1	MIR3180-5
ENSG00000264462.1	MIR3648-2
ENSG00000264519.2	RN7SL596P
ENSG00000264635.1	None
ENSG00000264943.1	SH3GL1P2
ENSG00000265055.1	None
ENSG00000265139.1	None
ENSG00000265222.1	None
ENSG00000265263.1	None
ENSG00000265282.1	None
ENSG00000265342.1	None
ENSG00000265717.1	None
ENSG00000265778.2	ZNF516-AS1
ENSG00000265948.1	None
ENSG00000266028.7	SRGAP2
ENSG00000266155.2	None
ENSG00000266306.1	None
ENSG00000266357.5	LINC02074
ENSG00000266651.1	None
ENSG00000266896.1	None
ENSG00000266957.1	None
ENSG00000266964.5	FXYD1
ENSG00000266983.1	RANBP3-DT
ENSG00000267007.1	None
ENSG00000267077.1	None
ENSG00000267091.1	CTBP2P7
ENSG00000267092.2	None
ENSG00000267102.1	None
ENSG00000267123.6	SCAT1
ENSG00000267152.1	None
ENSG00000267157.1	None
ENSG00000267191.1	ZNF45-AS1
ENSG00000267219.1	None
ENSG00000267249.1	None
ENSG00000267292.1	None
ENSG00000267325.1	LINC01415
ENSG00000267421.6	ZFP28-DT
ENSG00000267429.1	None
ENSG00000267437.1	None
ENSG00000267498.1	UQCRFS1-DT
ENSG00000267506.5	None
ENSG00000267521.1	None
ENSG00000267546.2	None
ENSG00000267550.1	PTPRS-AS1
ENSG00000267699.2	None
ENSG00000267741.1	UBE2L4
ENSG00000267786.1	None
ENSG00000267939.1	None
ENSG00000268499.1	None
ENSG00000268573.1	None
ENSG00000268650.3	None
ENSG00000268951.1	CDRT15P7
ENSG00000269054.1	ZNF497-AS1
ENSG00000269237.1	None
ENSG00000269590.1	None
ENSG00000269621.1	None
ENSG00000269696.1	ZNF470-DT
ENSG00000269886.1	None
ENSG00000269895.1	None
ENSG00000269900.3	None
ENSG00000269934.1	None
ENSG00000270133.1	None
ENSG00000270147.1	None
ENSG00000270165.1	None
ENSG00000270190.1	None
ENSG00000270207.1	None
ENSG00000270273.1	None
ENSG00000270462.1	None
ENSG00000270477.1	None
ENSG00000270604.5	HCG17
ENSG00000270617.1	URGCP-MRPS24
ENSG00000270661.1	None
ENSG00000270757.1	HSPE1-MOB4
ENSG00000270956.1	None
ENSG00000270959.1	LPP-AS2
ENSG00000271086.6	NAMA
ENSG00000271187.1	None
ENSG00000271228.1	None
ENSG00000271234.1	None
ENSG00000271239.1	None
ENSG00000271254.6	None
ENSG00000271270.6	TMCC1-DT
ENSG00000271366.1	None
ENSG00000271425.7	NBPF10
ENSG00000271477.1	None
ENSG00000271715.1	None
ENSG00000271727.1	None
ENSG00000271870.1	None
ENSG00000271880.1	None
ENSG00000271983.1	None
ENSG00000271992.1	None
ENSG00000272020.1	RNU1-30P
ENSG00000272057.1	ANKH-DT
ENSG00000272068.1	BCAN-AS1
ENSG00000272123.1	None
ENSG00000272138.1	LINC01607
ENSG00000272150.5	NBPF25P
ENSG00000272192.1	PDE7A-DT
ENSG00000272196.2	None
ENSG00000272197.2	RN7SL803P
ENSG00000272274.1	LINC00551
ENSG00000272320.1	None
ENSG00000272360.1	None
ENSG00000272368.2	None
ENSG00000272434.1	None
ENSG00000272476.1	None
ENSG00000272567.1	None
ENSG00000272606.1	PPP4R3B-DT
ENSG00000272617.3	None
ENSG00000272638.1	None
ENSG00000272702.1	None
ENSG00000272707.1	None
ENSG00000272732.1	None
ENSG00000272734.1	ADIRF-AS1
ENSG00000272774.1	None
ENSG00000272812.1	None
ENSG00000272832.1	None
ENSG00000272858.1	None
ENSG00000272894.5	MIOS-DT
ENSG00000272949.1	None
ENSG00000273000.5	None
ENSG00000273044.1	None
ENSG00000273058.2	None
ENSG00000273104.1	None
ENSG00000273136.6	NBPF26
ENSG00000273162.1	None
ENSG00000273164.1	None
ENSG00000273210.1	None
ENSG00000273212.1	None
ENSG00000273230.1	None
ENSG00000273253.2	TRABD-AS1
ENSG00000273254.1	None
ENSG00000273328.5	None
ENSG00000273336.1	OR7M1P
ENSG00000273432.1	None
ENSG00000273485.1	None
ENSG00000273541.1	None
ENSG00000273619.1	RPS21-DT
ENSG00000273703.1	H2BC14
ENSG00000273748.1	None
ENSG00000273783.1	GTF2A1-AS1
ENSG00000273786.1	None
ENSG00000273989.1	None
ENSG00000274191.1	None
ENSG00000274214.1	None
ENSG00000274266.1	SNORA73A
ENSG00000274292.1	None
ENSG00000274525.1	None
ENSG00000274591.1	None
ENSG00000274737.1	None
ENSG00000274833.1	None
ENSG00000274835.1	None
ENSG00000274949.1	None
ENSG00000275064.1	PDE4DIPP5
ENSG00000275097.1	None
ENSG00000275129.1	None
ENSG00000275143.1	SCARNA16
ENSG00000275155.1	None
ENSG00000275379.1	H3C11
ENSG00000275400.1	None
ENSG00000275484.1	None
ENSG00000275491.1	LINC01730
ENSG00000275532.1	None
ENSG00000275576.1	None
ENSG00000275695.1	UBE2Q2P6
ENSG00000275700.4	AATF
ENSG00000275708.1	MIR3648-1
ENSG00000275803.1	RN7SL736P
ENSG00000275805.1	None
ENSG00000275894.1	None
ENSG00000275927.1	None
ENSG00000276103.1	U4
ENSG00000276161.1	SNORA17B
ENSG00000276168.1	RN7SL1
ENSG00000276384.1	None
ENSG00000276388.1	None
ENSG00000276443.1	None
ENSG00000276814.1	None
ENSG00000276916.1	None
ENSG00000277247.1	None
ENSG00000277269.1	None
ENSG00000277332.1	None
ENSG00000277342.1	None
ENSG00000277610.1	RNVU1-4
ENSG00000277669.1	None
ENSG00000277697.1	None
ENSG00000277757.4	None
ENSG00000277826.1	None
ENSG00000277879.1	None
ENSG00000277987.1	LINC02351
ENSG00000278254.4	None
ENSG00000278449.1	MIR6892
ENSG00000278601.1	None
ENSG00000278636.1	Metazoa_SRP
ENSG00000278662.4	GOLGA6L10
ENSG00000278713.1	None
ENSG00000278716.1	None
ENSG00000278842.1	None
ENSG00000278876.1	None
ENSG00000278992.1	None
ENSG00000279075.1	None
ENSG00000279091.1	None
ENSG00000279174.1	None
ENSG00000279205.1	None
ENSG00000279223.1	None
ENSG00000279320.1	None
ENSG00000279400.1	None
ENSG00000279414.1	CDRT15P9
ENSG00000279416.1	None
ENSG00000279434.1	None
ENSG00000279443.1	None
ENSG00000279592.1	None
ENSG00000279642.1	None
ENSG00000279672.1	None
ENSG00000279722.1	None
ENSG00000279750.3	None
ENSG00000279755.1	None
ENSG00000279794.1	None
ENSG00000279795.1	None
ENSG00000279954.1	None
ENSG00000280068.1	None
ENSG00000280113.2	None
ENSG00000280114.1	None
ENSG00000280122.1	None
ENSG00000280176.1	None
ENSG00000280279.1	LINC02887
ENSG00000280312.1	None
ENSG00000280332.1	None
ENSG00000280349.1	None
ENSG00000280466.1	SCARNA4
ENSG00000280496.1	SNORA17B
ENSG00000280498.1	SNORA16A
ENSG00000281333.1	None
ENSG00000281538.1	None
ENSG00000282772.1	None
ENSG00000282876.1	None
ENSG00000282907.1	None
ENSG00000283154.2	IQCJ-SCHIP1
ENSG00000283208.1	None
ENSG00000283361.2	CFAP97D2
ENSG00000284191.1	MIR671
ENSG00000284196.2	None
ENSG00000284247.1	MIR2682
ENSG00000284461.2	None
ENSG00000284584.1	MIR5006
ENSG00000284627.1	None
ENSG00000284693.1	LINC02606
ENSG00000284762.1	PDE8B
ENSG00000284829.1	None
ENSG00000284830.1	None
ENSG00000284930.1	None
ENSG00000284989.1	None
ENSG00000285258.1	None
ENSG00000285283.1	None
ENSG00000285330.1	None
ENSG00000285373.1	LINC02478
ENSG00000285437.1	POLR2J3
ENSG00000285550.1	None
ENSG00000285565.1	None
ENSG00000285600.1	None
ENSG00000285622.1	None
ENSG00000285655.1	None
ENSG00000285658.1	None
ENSG00000285852.1	None
ENSG00000285871.1	None
ENSG00000285907.1	None
ENSG00000285952.1	None

## Sheet: S3d Table
Gene Expression (N-A1 set)
Ensembl gene ID	Entrez gene ID	p-value of ANOVA between 3 sub-stage of NCI	Genes satisfying FDR < 0.1 in the Benjamini-Hochberg procedure	p-value of ANOVA between 4 sub-stage of NCI	Genes satisfying FDR < 0.1 in the Benjamini-Hochberg procedure	p-value of ANOVA between 3 sub-stage of AD	Genes satisfying FDR < 0.1 in the Benjamini-Hochberg procedure	Genes which belong to cluster CA1 or cluster CB1
ENSG00000005075.15	POLR2J	0.24899	FALSE	0.41081	FALSE	0.65247	FALSE
ENSG00000006534.15	ALDH3B1	0.61926	FALSE	0.55673	FALSE	0.64679	FALSE
ENSG00000007312.12	CD79B	0.19332	FALSE	0.28486	FALSE	0.52392	FALSE
ENSG00000008226.19	DLEC1	0.19881	FALSE	0.3651	FALSE	0.16375	FALSE
ENSG00000010030.13	ETV7	0.1074	FALSE	0.19972	FALSE	0.26041	FALSE
ENSG00000010319.6	SEMA3G	0.05294	FALSE	0.118	FALSE	0.47833	FALSE
ENSG00000077312.8	SNRPA	0.6524	FALSE	0.71495	FALSE	0.08283	FALSE
ENSG00000078081.7	LAMP3	0.53745	FALSE	0.46198	FALSE	0.61716	FALSE
ENSG00000088002.11	SULT2B1	0.73086	FALSE	0.22303	FALSE	0.06665	FALSE
ENSG00000090554.12	FLT3LG	0.70449	FALSE	0.65727	FALSE	0.03029	FALSE
ENSG00000090889.11	KIF4A	0.20492	FALSE	0.3521	FALSE	0.57043	FALSE
ENSG00000099769.5	IGFALS	0.53928	FALSE	0.45675	FALSE	0.61117	FALSE
ENSG00000099849.14	RASSF7	0.08132	FALSE	0.16335	FALSE	0.03066	FALSE
ENSG00000100058.12	CRYBB2P1	0.68693	FALSE	0.8581	FALSE	0.20015	FALSE
ENSG00000100206.9	DMC1	0.74596	FALSE	0.35018	FALSE	0.35479	FALSE
ENSG00000100263.13	RHBDD3	0.52251	FALSE	0.70977	FALSE	0.15141	FALSE
ENSG00000100532.11	CGRRF1	0.71475	FALSE	0.88225	FALSE	0.29102	FALSE
ENSG00000100889.11	PCK2	0.7772	FALSE	0.908	FALSE	0.69303	FALSE
ENSG00000101842.13	VSIG1	0.15181	FALSE	0.04872	FALSE	0.22773	FALSE
ENSG00000102890.14	ELMO3	0.67759	FALSE	0.4088	FALSE	0.43957	FALSE
ENSG00000103472.10	RRN3P2	0.24713	FALSE	0.14596	FALSE	0.19413	FALSE
ENSG00000103852.12	TTC23	0.61885	FALSE	0.51611	FALSE	0.59758	FALSE
ENSG00000104219.12	ZDHHC2	0.92406	FALSE	0.94445	FALSE	0.07502	FALSE
ENSG00000104825.16	NFKBIB	0.23178	FALSE	0.27923	FALSE	0.20985	FALSE
ENSG00000104892.16	KLC3	0.07184	FALSE	0.13644	FALSE	0.74399	FALSE
ENSG00000106571.13	GLI3	0.11936	FALSE	0.2386	FALSE	0.34317	FALSE
ENSG00000108828.15	VAT1	0.02828	FALSE	0.01852	FALSE	0.38876	FALSE
ENSG00000109534.16	GAR1	0.21129	FALSE	0.17181	FALSE	0.21876	FALSE
ENSG00000109743.10	BST1	0.07909	FALSE	0.14167	FALSE	0.23394	FALSE
ENSG00000110057.7	UNC93B1	0.67937	FALSE	0.08777	FALSE	0.38297	FALSE
ENSG00000110203.8	FOLR3	0.4286	FALSE	0.19379	FALSE	0.05606	FALSE
ENSG00000111729.14	CLEC4A	0.08243	FALSE	0.17774	FALSE	0.15862	FALSE
ENSG00000111801.15	BTN3A3	0.19873	FALSE	0.32173	FALSE	0.37377	FALSE
ENSG00000111886.10	GABRR2	0.71828	FALSE	0.79784	FALSE	0.12025	FALSE
ENSG00000114013.15	CD86	0.37184	FALSE	0.26392	FALSE	0.40849	FALSE
ENSG00000114790.12	ARHGEF26	0.3562	FALSE	0.39451	FALSE	0.11889	FALSE
ENSG00000115649.15	CNPPD1	0.00975	FALSE	0.02711	FALSE	0.36693	FALSE
ENSG00000116729.13	WLS	0.00801	FALSE	0.02029	FALSE	0.15917	FALSE
ENSG00000116791.13	CRYZ	0.99902	FALSE	0.9985	FALSE	0.38848	FALSE
ENSG00000119917.13	IFIT3	0.04777	FALSE	0.11403	FALSE	0.2337	FALSE
ENSG00000122971.8	ACADS	0.98318	FALSE	0.99813	FALSE	0.04478	FALSE
ENSG00000123095.5	BHLHE41	0.47736	FALSE	0.30716	FALSE	0.0483	FALSE
ENSG00000125826.20	RBCK1	0.32347	FALSE	0.52059	FALSE	0.42615	FALSE
ENSG00000125910.5	S1PR4	0.92299	FALSE	0.9192	FALSE	0.16813	FALSE
ENSG00000126759.13	CFP	0.72077	FALSE	0.79611	FALSE	0.17879	FALSE
ENSG00000126785.12	RHOJ	0.57443	FALSE	0.78116	FALSE	0.57511	FALSE
ENSG00000126890.13	CTAG2	0.65415	FALSE	0.73302	FALSE	0.0382	FALSE
ENSG00000128408.8	RIBC2	0.82989	FALSE	0.57558	FALSE	0.05862	FALSE
ENSG00000129451.11	KLK10	0.57485	FALSE	0.72046	FALSE	0.05875	FALSE
ENSG00000129680.15	MAP7D3	0.98789	FALSE	0.83335	FALSE	0.13158	FALSE
ENSG00000129749.3	CHRNA10	0.44604	FALSE	0.27257	FALSE	0.05296	FALSE
ENSG00000130303.12	BST2	0.79297	FALSE	0.92773	FALSE	0.17408	FALSE
ENSG00000130720.12	FIBCD1	0.31326	FALSE	0.40533	FALSE	0.55338	FALSE
ENSG00000130988.12	RGN	0.6973	FALSE	0.87169	FALSE	0.16956	FALSE
ENSG00000131730.15	CKMT2	0.56173	FALSE	0.77064	FALSE	0.1304	FALSE
ENSG00000132437.17	DDC	0.44154	FALSE	0.4893	FALSE	0.04671	FALSE
ENSG00000133106.14	EPSTI1	0.08431	FALSE	0.18336	FALSE	0.73868	FALSE
ENSG00000133454.15	MYO18B	0.51205	FALSE	0.66673	FALSE	0.7441	FALSE
ENSG00000134297.6	PLEKHA8P1	0.37503	FALSE	0.42697	FALSE	0.13349	FALSE
ENSG00000134321.11	RSAD2	0.11832	FALSE	0.06531	FALSE	0.1101	FALSE
ENSG00000135744.7	AGT	0.15399	FALSE	0.05758	FALSE	0.64823	FALSE
ENSG00000136371.10	MTHFS	0.5552	FALSE	0.75624	FALSE	0.06795	FALSE
ENSG00000136425.13	CIB2	0.34949	FALSE	0.03788	FALSE	0.72157	FALSE
ENSG00000136935.13	GOLGA1	0.74519	FALSE	0.20556	FALSE	0.05831	FALSE
ENSG00000137135.17	ARHGEF39	0.71147	FALSE	0.76031	FALSE	0.34392	FALSE
ENSG00000137198.9	GMPR	0.03391	FALSE	0.07367	FALSE	0.08325	FALSE
ENSG00000137869.14	CYP19A1	0.03966	FALSE	0.06622	FALSE	0.26058	FALSE
ENSG00000138646.8	HERC5	0.0151	FALSE	0.03193	FALSE	0.27266	FALSE
ENSG00000138653.9	NDST4	0.08586	FALSE	0.05793	FALSE	0.15702	FALSE
ENSG00000140519.13	RHCG	0.05758	FALSE	0.03486	FALSE	0.16063	FALSE
ENSG00000140795.12	MYLK3	0.58794	FALSE	0.79095	FALSE	0.30091	FALSE
ENSG00000141294.9	LRRC46	0.90085	FALSE	0.97483	FALSE	0.10644	FALSE
ENSG00000141570.10	CBX8	0.04481	FALSE	0.10301	FALSE	0.67579	FALSE
ENSG00000143919.14	CAMKMT	0.62139	FALSE	0.53949	FALSE	0.14669	FALSE
ENSG00000145283.7	SLC10A6	0.04247	FALSE	0.0641	FALSE	0.40388	FALSE
ENSG00000146700.8	SSC4D	0.61565	FALSE	0.72768	FALSE	0.53281	FALSE
ENSG00000148386.9	LCN9	0.09556	FALSE	0.10449	FALSE	0.95468	FALSE
ENSG00000148450.12	MSRB2	0.51174	FALSE	0.66291	FALSE	0.62922	FALSE
ENSG00000148734.7	NPFFR1	0.09999	FALSE	0.21194	FALSE	0.4327	FALSE
ENSG00000148773.13	MKI67	0.3822	FALSE	0.59694	FALSE	0.20874	FALSE
ENSG00000150773.10	PIH1D2	0.66468	FALSE	0.57889	FALSE	0.38983	FALSE
ENSG00000151164.18	RAD9B	0.25356	FALSE	0.32367	FALSE	0.92277	FALSE
ENSG00000152457.17	DCLRE1C	0.76002	FALSE	0.26939	FALSE	0.1459	FALSE
ENSG00000152990.13	ADGRA3	0.67023	FALSE	0.8509	FALSE	0.05363	FALSE
ENSG00000155329.11	ZCCHC10	0.51378	FALSE	0.65495	FALSE	0.26431	FALSE
ENSG00000156509.13	FBXO43	0.24411	FALSE	0.03907	FALSE	0.16743	FALSE
ENSG00000156587.15	UBE2L6	0.42275	FALSE	0.27353	FALSE	0.62974	FALSE
ENSG00000157322.17	CLEC18A	0.04507	FALSE	0.08772	FALSE	0.05128	FALSE
ENSG00000157456.7	CCNB2	0.29455	FALSE	0.42162	FALSE	0.14516	FALSE
ENSG00000160183.14	TMPRSS3	0.12022	FALSE	0.15526	FALSE	0.12631	FALSE
ENSG00000160200.17	CBS	0.76409	FALSE	0.1692	FALSE	0.42405	FALSE
ENSG00000160310.17	PRMT2	0.39126	FALSE	0.58777	FALSE	0.2478	FALSE
ENSG00000161944.16	ASGR2	0.10109	FALSE	0.1953	FALSE	0.11703	FALSE
ENSG00000162068.1	NTN3	0.37377	FALSE	0.33615	FALSE	0.1074	FALSE
ENSG00000162194.12	LBHD1	0.40188	FALSE	0.58881	FALSE	0.24261	FALSE
ENSG00000162510.5	MATN1	0.56163	FALSE	0.4	FALSE	0.5693	FALSE
ENSG00000162753.12	SLC9C2	0.31473	FALSE	0.51275	FALSE	0.11154	FALSE
ENSG00000162836.11	ACP6	0.4153	FALSE	0.33945	FALSE	0.13195	FALSE
ENSG00000163754.17	GYG1	0.04487	FALSE	0.08572	FALSE	0.07537	FALSE
ENSG00000164087.7	POC1A	0.72533	FALSE	0.63382	FALSE	0.24193	FALSE
ENSG00000164125.15	GASK1B	0.85584	FALSE	0.39275	FALSE	0.89658	FALSE
ENSG00000164241.13	C5orf63	0.51093	FALSE	0.6737	FALSE	0.12892	FALSE
ENSG00000164744.12	SUN3	0.81049	FALSE	0.86323	FALSE	0.10324	FALSE
ENSG00000164749.11	HNF4G	0.85661	FALSE	0.88649	FALSE	0.40533	FALSE
ENSG00000164751.14	PEX2	0.46451	FALSE	0.20311	FALSE	0.04159	FALSE
ENSG00000165118.14	QNG1	0.12609	FALSE	0.03332	FALSE	0.18017	FALSE
ENSG00000165480.15	SKA3	0.2625	FALSE	0.45207	FALSE	0.20302	FALSE
ENSG00000165501.16	LRR1	0.09383	FALSE	0.19492	FALSE	0.0568	FALSE
ENSG00000165983.14	PTER	0.69426	FALSE	0.42667	FALSE	0.03175	FALSE
ENSG00000167315.17	ACAA2	0.60578	FALSE	0.77262	FALSE	0.92727	FALSE
ENSG00000167608.11	TMC4	0.88273	FALSE	0.96939	FALSE	0.51156	FALSE
ENSG00000168077.13	SCARA3	0.35376	FALSE	0.50613	FALSE	0.07605	FALSE
ENSG00000168913.6	ENHO	0.57796	FALSE	0.73673	FALSE	0.13955	FALSE
ENSG00000169083.16	AR	0.66388	FALSE	0.8098	FALSE	0.12773	FALSE
ENSG00000169126.15	ODAD2	0.96872	FALSE	0.57676	FALSE	0.90714	FALSE
ENSG00000170619.9	COMMD5	0.15446	FALSE	0.15707	FALSE	0.03336	FALSE
ENSG00000170819.4	BFSP2	0.86671	FALSE	0.55591	FALSE	0.55515	FALSE
ENSG00000171169.8	NAIF1	0.02961	FALSE	0.06796	FALSE	0.26676	FALSE
ENSG00000172086.7	KRCC1	0.09138	FALSE	0.16348	FALSE	0.2	FALSE
ENSG00000172322.13	CLEC12A	0.29759	FALSE	0.30622	FALSE	0.93196	FALSE
ENSG00000172992.11	DCAKD	0.10459	FALSE	0.20678	FALSE	0.72739	FALSE
ENSG00000173193.14	PARP14	0.54965	FALSE	0.51618	FALSE	0.72084	FALSE
ENSG00000174564.12	IL20RB	0.16216	FALSE	0.3132	FALSE	0.16668	FALSE
ENSG00000174567.7	GOLT1A	0.64305	FALSE	0.61978	FALSE	0.19574	FALSE
ENSG00000174744.13	BRMS1	0.07748	FALSE	0.01877	FALSE	0.06103	FALSE
ENSG00000174776.11	WDR49	0.00042	TRUE	0.00165	FALSE	0.15158	FALSE
ENSG00000175600.15	SUGCT	0.98002	FALSE	0.67589	FALSE	0.97752	FALSE
ENSG00000175741.5	RWDD4P2	0.26751	FALSE	0.42534	FALSE	0.33825	FALSE
ENSG00000175920.17	DOK7	0.54458	FALSE	0.43822	FALSE	0.12487	FALSE
ENSG00000176269.3	OR4F21	0.09128	FALSE	0.18777	FALSE	0.13247	FALSE
ENSG00000176399.3	DMRTA1	0.77018	FALSE	0.74176	FALSE	0.15018	FALSE
ENSG00000176834.13	VSIG10	0.11453	FALSE	0.17162	FALSE	0.31843	FALSE
ENSG00000177595.17	PIDD1	0.95508	FALSE	0.98893	FALSE	0.07022	FALSE
ENSG00000177721.4	ANXA2R	0.26031	FALSE	0.21296	FALSE	0.23623	FALSE
ENSG00000178602.7	OTOS	0.59694	FALSE	0.74339	FALSE	0.33883	FALSE
ENSG00000178685.13	PARP10	0.85703	FALSE	0.94794	FALSE	0.79454	FALSE
ENSG00000178809.11	TRIM73	0.27406	FALSE	0.46646	FALSE	0.0313	FALSE
ENSG00000178977.3	LINC00324	0.16124	FALSE	0.15702	FALSE	0.26921	FALSE
ENSG00000179270.6	PCARE	0.33553	FALSE	0.52405	FALSE	0.12628	FALSE
ENSG00000179967.11	PPP1R14BP3	0.00536	FALSE	0.0167	FALSE	0.19904	FALSE
ENSG00000180347.13	ITPRID1	0.69132	FALSE	0.7841	FALSE	0.6107	FALSE
ENSG00000180613.10	GSX2	0.30735	FALSE	0.49464	FALSE	0.0405	FALSE
ENSG00000181381.13	DDX60L	0.71879	FALSE	0.88234	FALSE	0.33277	FALSE
ENSG00000181585.4	TMIE	0.84909	FALSE	0.60641	FALSE	0.08533	FALSE
ENSG00000182447.4	OTOL1	0.71727	FALSE	0.69481	FALSE	0.34478	FALSE
ENSG00000182698.11	RESP18	0.0748	FALSE	0.16127	FALSE	0.07657	FALSE
ENSG00000183246.6	RIMBP3C	0.01967	FALSE	0.04808	FALSE	0.23946	FALSE
ENSG00000183251.4	OR51B4	0.59421	FALSE	0.6997	FALSE	0.31639	FALSE
ENSG00000183598.3	H3C13	0.70876	FALSE	0.43815	FALSE	0.18149	FALSE
ENSG00000184363.9	PKP3	0.09763	FALSE	0.2083	FALSE	0.03244	FALSE
ENSG00000184492.6	FOXD4L1	0.89452	FALSE	0.24155	FALSE	0.03062	FALSE
ENSG00000184599.13	TAFA3	0.00944	FALSE	0.01606	FALSE	0.04936	FALSE
ENSG00000184979.9	USP18	0.06436	FALSE	0.14627	FALSE	0.23774	FALSE
ENSG00000185065.6	UFD1-AS1	0.16309	FALSE	0.31134	FALSE	0.32454	FALSE
ENSG00000185122.10	HSF1	0.89461	FALSE	0.8887	FALSE	0.05057	FALSE
ENSG00000185344.13	ATP6V0A2	0.9569	FALSE	0.80469	FALSE	0.03734	FALSE
ENSG00000185523.6	SPATA45	0.44634	FALSE	0.1905	FALSE	0.07138	FALSE
ENSG00000185730.7	ZNF696	0.59076	FALSE	0.62742	FALSE	0.13959	FALSE
ENSG00000185974.6	GRK1	0.91715	FALSE	0.54	FALSE	0.20779	FALSE
ENSG00000186265.9	BTLA	0.66651	FALSE	0.79949	FALSE	0.80516	FALSE
ENSG00000186364.11	NUDT17	0.17209	FALSE	0.23162	FALSE	0.11831	FALSE
ENSG00000187049.9	TMEM216	0.28889	FALSE	0.41157	FALSE	0.11873	FALSE
ENSG00000187116.13	LILRA5	0.09765	FALSE	0.20568	FALSE	0.2228	FALSE
ENSG00000187726.8	DNAJB13	0.01375	FALSE	0.02333	FALSE	0.38773	FALSE
ENSG00000187942.11	LDLRAD2	0.22682	FALSE	0.18463	FALSE	0.4535	FALSE
ENSG00000188051.6	TMEM221	0.28431	FALSE	0.21396	FALSE	0.07141	FALSE
ENSG00000188199.10	NUTM2B	0.7824	FALSE	0.34762	FALSE	0.05286	FALSE
ENSG00000188672.18	RHCE	0.02946	FALSE	0.07379	FALSE	0.34386	FALSE
ENSG00000188958.9	UTS2B	0.91933	FALSE	0.98305	FALSE	0.60415	FALSE
ENSG00000196218.12	RYR1	0.37543	FALSE	0.55103	FALSE	0.84811	FALSE
ENSG00000196747.4	H2AC13	0.4815	FALSE	0.695	FALSE	0.30323	FALSE
ENSG00000197213.9	ZSCAN5B	0.42521	FALSE	0.63668	FALSE	0.61668	FALSE
ENSG00000197536.11	IRF1-AS1	0.5474	FALSE	0.69745	FALSE	0.14391	FALSE
ENSG00000197568.13	ANKRD13C-DT	0.29288	FALSE	0.34971	FALSE	0.05252	FALSE
ENSG00000197721.16	CR1L	0.01738	FALSE	0.04406	FALSE	0.21104	FALSE
ENSG00000197889.9	MEIG1	0.16057	FALSE	0.28151	FALSE	0.40967	FALSE
ENSG00000198939.7	ZFP2	0.6116	FALSE	0.20356	FALSE	0.0758	FALSE
ENSG00000200087.1	SNORA73B	0.024	FALSE	0.03257	FALSE	0.61463	FALSE
ENSG00000200274.1	RNU4-32P	0.21798	FALSE	0.39174	FALSE	0.36973	FALSE
ENSG00000201183.1	RNVU1-3	0.93498	FALSE	0.83273	FALSE	0.18027	FALSE
ENSG00000201407.1	None	0.94985	FALSE	0.95796	FALSE	0.78124	FALSE
ENSG00000201570.1	RNU4-56P	0.05104	FALSE	0.07437	FALSE	0.94952	FALSE
ENSG00000201998.1	SNORA23	0.00919	FALSE	0.0143	FALSE	0.07926	FALSE
ENSG00000203711.13	LINC02901	0.64171	FALSE	0.74788	FALSE	0.49859	FALSE
ENSG00000204264.9	PSMB8	0.3358	FALSE	0.16971	FALSE	0.93843	FALSE
ENSG00000204267.13	TAP2	0.12984	FALSE	0.25913	FALSE	0.16219	FALSE
ENSG00000204709.4	LINC01556	0.49903	FALSE	0.71457	FALSE	0.88573	FALSE
ENSG00000205413.7	SAMD9	0.27857	FALSE	0.43341	FALSE	0.39205	FALSE
ENSG00000205583.13	STAG3L1	0.65099	FALSE	0.82448	FALSE	0.11133	FALSE
ENSG00000205670.10	SMIM11	0.25169	FALSE	0.3627	FALSE	0.03337	FALSE
ENSG00000205884.2	DEFB136	0.80837	FALSE	0.52456	FALSE	0.66777	FALSE
ENSG00000205918.9	PDPK2P	0.09958	FALSE	0.20857	FALSE	0.11509	FALSE
ENSG00000206503.12	HLA-A	0.03023	FALSE	0.01642	FALSE	0.5932	FALSE
ENSG00000206633.1	SNORA80B	0.68873	FALSE	0.80044	FALSE	0.10952	FALSE
ENSG00000206811.1	SNORA10	0.28997	FALSE	0.02033	FALSE	0.5319	FALSE
ENSG00000206885.1	SNORA75	0.61279	FALSE	0.80253	FALSE	0.58729	FALSE
ENSG00000207016.1	SNORA36C	NA	FALSE	NA	FALSE	0.17636	FALSE
ENSG00000207168.1	SNORA15	0.73907	FALSE	0.5402	FALSE	0.96996	FALSE
ENSG00000207501.1	RNVU1-14	0.09473	FALSE	0.17199	FALSE	0.83942	FALSE
ENSG00000209582.1	SNORA48	0.02924	FALSE	0.00098	FALSE	0.19991	FALSE
ENSG00000211454.13	AKR7L	0.29248	FALSE	0.4822	FALSE	0.71427	FALSE
ENSG00000211644.3	IGLV1-51	0.31641	FALSE	0.20795	FALSE	0.25319	FALSE
ENSG00000212170.1	RNU1-77P	NA	FALSE	NA	FALSE	0.5936	FALSE
ENSG00000212389.1	RNU6-1275P	0.21087	FALSE	0.38549	FALSE	0.57582	FALSE
ENSG00000212497.1	RNA5SP465	NA	FALSE	NA	FALSE	0.36452	FALSE
ENSG00000212607.1	SNORA3B	0.25124	FALSE	0.41212	FALSE	0.16918	FALSE
ENSG00000212951.5	None	0.23372	FALSE	0.19924	FALSE	0.47577	FALSE
ENSG00000213078.3	None	0.96082	FALSE	0.97452	FALSE	0.91697	FALSE
ENSG00000213213.13	CCDC183	0.55045	FALSE	0.75835	FALSE	0.03447	FALSE
ENSG00000213355.3	CNN2P8	0.03323	FALSE	0.01191	FALSE	0.27944	FALSE
ENSG00000213996.12	TM6SF2	0.06768	FALSE	0.14414	FALSE	0.33128	FALSE
ENSG00000214188.9	ST7-OT4	0.75247	FALSE	0.90487	FALSE	0.44459	FALSE
ENSG00000214433.4	GOLGA2P8	0.06022	FALSE	0.10004	FALSE	0.07733	FALSE
ENSG00000214646.8	COMMD4P1	0.88012	FALSE	0.76123	FALSE	0.39059	FALSE
ENSG00000214787.9	MS4A4E	0.33606	FALSE	0.45451	FALSE	0.14533	FALSE
ENSG00000214826.5	DDX12P	0.14301	FALSE	0.28045	FALSE	0.34137	FALSE
ENSG00000215692.2	None	0.54394	FALSE	0.33382	FALSE	0.46504	FALSE
ENSG00000216621.8	None	0.12786	FALSE	0.23215	FALSE	0.64678	FALSE
ENSG00000217702.2	None	0.85575	FALSE	0.11324	FALSE	0.16863	FALSE
ENSG00000217930.7	PAM16	0.756	FALSE	0.83494	FALSE	0.09809	FALSE
ENSG00000218561.1	None	0.76026	FALSE	0.61976	FALSE	0.3001	FALSE
ENSG00000218672.1	LINC03010	0.31485	FALSE	0.52052	FALSE	0.44889	FALSE
ENSG00000219507.4	FTH1P8	0.83875	FALSE	0.74132	FALSE	0.79387	FALSE
ENSG00000220201.7	ZGLP1	0.06846	FALSE	0.10895	FALSE	0.0306	FALSE
ENSG00000221475.1	SNORA11D	0.15161	FALSE	0.28506	FALSE	0.6535	FALSE
ENSG00000221643.1	SNORA77	0.00376	FALSE	0.01099	FALSE	0.06852	FALSE
ENSG00000221705.1	SNORA11E	0.15161	FALSE	0.28506	FALSE	0.6535	FALSE
ENSG00000221990.4	EXOC3-AS1	0.87667	FALSE	0.69425	FALSE	0.04623	FALSE
ENSG00000222020.2	HDAC4-AS1	0.96843	FALSE	0.86846	FALSE	0.68241	FALSE
ENSG00000222426.1	RNU2-50P	NA	FALSE	NA	FALSE	0.2315	FALSE
ENSG00000223086.1	RNA5SP155	NA	FALSE	NA	FALSE	0.95508	FALSE
ENSG00000223198.1	RNU2-22P	0.37364	FALSE	0.45063	FALSE	0.53881	FALSE
ENSG00000223513.1	ATP6V0E1P2	0.01466	FALSE	0.03522	FALSE	0.05879	FALSE
ENSG00000223711.1	None	0.23215	FALSE	0.41033	FALSE	0.58997	FALSE
ENSG00000224186.8	PITX1-AS1	0.79567	FALSE	0.02496	FALSE	0.20691	FALSE
ENSG00000224302.1	None	0.51969	FALSE	0.71761	FALSE	0.23326	FALSE
ENSG00000224376.1	None	0.84369	FALSE	0.53217	FALSE	0.09194	FALSE
ENSG00000224758.1	LINC01167	0.81898	FALSE	0.91578	FALSE	0.54137	FALSE
ENSG00000224831.3	TMEM183BP	0.06245	FALSE	0.12312	FALSE	0.17946	FALSE
ENSG00000224886.2	None	0.58819	FALSE	0.10219	FALSE	0.10165	FALSE
ENSG00000224897.6	POT1-AS1	0.13698	FALSE	0.1949	FALSE	0.60746	FALSE
ENSG00000224916.9	APOC4-APOC2	0.50515	FALSE	0.49601	FALSE	0.34663	FALSE
ENSG00000225101.6	OR52K3P	0.78635	FALSE	0.87053	FALSE	0.63455	FALSE
ENSG00000225265.1	TAF1A-AS1	0.20372	FALSE	0.34097	FALSE	0.74147	FALSE
ENSG00000225630.1	MTND2P28	0.35941	FALSE	0.47768	FALSE	0.46091	FALSE
ENSG00000226014.1	None	0.53907	FALSE	0.60743	FALSE	0.89119	FALSE
ENSG00000226266.6	None	0.49805	FALSE	0.69727	FALSE	0.34225	FALSE
ENSG00000226308.1	None	0.35832	FALSE	0.56769	FALSE	0.88034	FALSE
ENSG00000226668.5	None	0.96157	FALSE	0.98072	FALSE	0.29971	FALSE
ENSG00000226683.2	PWWP2AP1	0.22952	FALSE	0.04393	FALSE	0.28626	FALSE
ENSG00000226752.9	CUTALP	0.26457	FALSE	0.40462	FALSE	0.53074	FALSE
ENSG00000227032.1	RPS2P36	0.30825	FALSE	0.47712	FALSE	0.05214	FALSE
ENSG00000227355.2	None	0.05107	FALSE	0.09688	FALSE	0.79946	FALSE
ENSG00000227518.5	MIR1302-9HG	0.06166	FALSE	0.13318	FALSE	0.26821	FALSE
ENSG00000227888.4	FAM66A	0.39922	FALSE	0.40346	FALSE	0.84939	FALSE
ENSG00000228169.3	PPIAP19	0.0703	FALSE	0.07673	FALSE	0.24489	FALSE
ENSG00000228412.8	LNC-LBCS	0.42567	FALSE	0.54527	FALSE	0.30105	FALSE
ENSG00000228427.1	None	0.1354	FALSE	0.27026	FALSE	0.44354	FALSE
ENSG00000228532.4	SUMO2P21	0.43333	FALSE	0.24775	FALSE	0.28603	FALSE
ENSG00000228655.6	None	0.67162	FALSE	0.79161	FALSE	0.15507	FALSE
ENSG00000228857.2	ACTR3-AS1	0.18719	FALSE	0.2983	FALSE	0.86988	FALSE
ENSG00000228878.7	SEPTIN7-DT	0.80147	FALSE	0.85558	FALSE	0.17021	FALSE
ENSG00000229151.1	None	0.1755	FALSE	0.32093	FALSE	0.17048	FALSE
ENSG00000229385.1	CTNNA2-AS1	0.19707	FALSE	0.295	FALSE	0.51512	FALSE
ENSG00000229559.2	None	0.22158	FALSE	0.38689	FALSE	0.73065	FALSE
ENSG00000229766.6	TMX4-AS1	0.8	FALSE	0.83733	FALSE	0.64714	FALSE
ENSG00000229858.2	None	0.32664	FALSE	0.42025	FALSE	0.6268	FALSE
ENSG00000230194.1	None	0.36198	FALSE	0.48695	FALSE	0.28523	FALSE
ENSG00000230314.6	ELOVL2-AS1	0.59037	FALSE	0.60857	FALSE	0.50925	FALSE
ENSG00000230333.6	None	0.97575	FALSE	0.61703	FALSE	0.39673	FALSE
ENSG00000230345.1	None	0.47446	FALSE	0.59932	FALSE	0.81178	FALSE
ENSG00000230432.1	None	0.13707	FALSE	0.25443	FALSE	0.17612	FALSE
ENSG00000230444.1	TFAMP1	0.65523	FALSE	0.8265	FALSE	0.0531	FALSE
ENSG00000230535.1	BASP1P1	0.83404	FALSE	0.35894	FALSE	0.15806	FALSE
ENSG00000230552.5	None	0.53342	FALSE	0.27486	FALSE	0.73702	FALSE
ENSG00000230555.2	LINC02916	0.05005	FALSE	0.09987	FALSE	0.55573	FALSE
ENSG00000230629.2	RPS23P8	0.45797	FALSE	0.64848	FALSE	0.49256	FALSE
ENSG00000230789.1	ARHGAP26-IT1	0.23369	FALSE	0.41648	FALSE	0.07515	FALSE
ENSG00000231064.7	THBS3-AS1	0.48411	FALSE	0.33232	FALSE	0.55109	FALSE
ENSG00000231245.2	C1DP1	0.08748	FALSE	0.17942	FALSE	0.38023	FALSE
ENSG00000231407.5	GORAB-AS1	0.12576	FALSE	0.00655	FALSE	0.30006	FALSE
ENSG00000231784.8	DBIL5P	0.67158	FALSE	0.65692	FALSE	0.07682	FALSE
ENSG00000231866.2	None	0.62344	FALSE	0.66253	FALSE	0.93888	FALSE
ENSG00000232334.1	None	0.81174	FALSE	0.93452	FALSE	0.06555	FALSE
ENSG00000232456.1	FAM131C2P	0.37191	FALSE	0.29537	FALSE	0.16944	FALSE
ENSG00000232628.5	None	0.47321	FALSE	0.68475	FALSE	0.32198	FALSE
ENSG00000232656.7	IDI2-AS1	0.63215	FALSE	0.77059	FALSE	0.97044	FALSE
ENSG00000232903.2	LINC01166	0.09119	FALSE	0.15332	FALSE	0.9321	FALSE
ENSG00000233016.6	SNHG7	0.63831	FALSE	0.24572	FALSE	0.14387	FALSE
ENSG00000233221.6	ARHGEF4-AS1	0.06731	FALSE	0.15306	FALSE	0.13013	FALSE
ENSG00000233852.1	None	0.69554	FALSE	0.86264	FALSE	0.3442	FALSE
ENSG00000233913.7	RPL10P9	0.68469	FALSE	0.81997	FALSE	0.87601	FALSE
ENSG00000234167.1	ELOBP4	0.04107	FALSE	0.00118	FALSE	0.42367	FALSE
ENSG00000234405.1	None	0.45424	FALSE	0.61279	FALSE	0.04935	FALSE
ENSG00000234432.4	LINC02983	0.67961	FALSE	0.68968	FALSE	0.0348	FALSE
ENSG00000234705.1	HMGA1P4	0.74903	FALSE	0.52538	FALSE	0.30657	FALSE
ENSG00000234969.1	AARSD1P1	0.51737	FALSE	0.73215	FALSE	0.78026	FALSE
ENSG00000235021.1	None	0.21334	FALSE	0.26482	FALSE	0.28862	FALSE
ENSG00000235043.3	TECRP1	0.48649	FALSE	0.68356	FALSE	0.43618	FALSE
ENSG00000235363.1	SNRPGP10	0.36013	FALSE	0.50161	FALSE	0.33272	FALSE
ENSG00000235907.2	None	0.43653	FALSE	0.35043	FALSE	0.57838	FALSE
ENSG00000235926.1	RPS29P15	NA	FALSE	NA	FALSE	0.44024	FALSE
ENSG00000235974.1	VN2R19P	0.74434	FALSE	0.71477	FALSE	0.42199	FALSE
ENSG00000236085.1	ACTG1P4	0.11393	FALSE	0.12896	FALSE	0.43483	FALSE
ENSG00000236297.1	EEF1A1P23	0.41278	FALSE	0.28702	FALSE	0.2454	FALSE
ENSG00000236523.2	NPM1P40	0.05771	FALSE	0.12583	FALSE	0.63806	FALSE
ENSG00000236772.1	None	0.58747	FALSE	0.69802	FALSE	0.38791	FALSE
ENSG00000236780.5	LINC01829	0.39273	FALSE	0.60768	FALSE	0.0417	FALSE
ENSG00000236816.2	ANKRD20A7P	0.52508	FALSE	0.70095	FALSE	0.74798	FALSE
ENSG00000236833.1	None	0.07113	FALSE	0.15584	FALSE	0.13133	FALSE
ENSG00000236876.3	TMSB4XP1	0.73354	FALSE	0.64728	FALSE	0.62965	FALSE
ENSG00000236947.5	None	0.5653	FALSE	0.77258	FALSE	0.57906	FALSE
ENSG00000236999.1	ATP2B2-IT1	0.72797	FALSE	0.81747	FALSE	0.23476	FALSE
ENSG00000237451.3	CDK2AP2P2	0.85508	FALSE	0.94302	FALSE	0.60478	FALSE
ENSG00000237470.3	DCLRE1CP1	0.78126	FALSE	0.17712	FALSE	0.58816	FALSE
ENSG00000237649.7	KIFC1	0.8215	FALSE	0.94321	FALSE	0.91795	FALSE
ENSG00000237838.1	None	0.0229	FALSE	0.00866	FALSE	0.18868	FALSE
ENSG00000237840.6	FAM21FP	0.32191	FALSE	0.23392	FALSE	0.12245	FALSE
ENSG00000238230.1	LINC00391	0.58672	FALSE	0.3211	FALSE	0.59273	FALSE
ENSG00000239335.4	LLPH-DT	0.33614	FALSE	0.38325	FALSE	0.79184	FALSE
ENSG00000239445.5	ST3GAL6-AS1	0.04559	FALSE	0.03756	FALSE	0.46841	FALSE
ENSG00000239474.6	KLHL41	0.17207	FALSE	0.32478	FALSE	0.8451	FALSE
ENSG00000239881.1	RPS27P25	0.08939	FALSE	0.16692	FALSE	0.42019	FALSE
ENSG00000240180.1	RPL12P28	0.01939	FALSE	0.04504	FALSE	0.24976	FALSE
ENSG00000240808.1	None	0.29713	FALSE	0.41932	FALSE	0.21156	FALSE
ENSG00000240821.1	RPL9P25	0.2055	FALSE	0.1775	FALSE	0.92276	FALSE
ENSG00000240964.3	RN7SL751P	0.2604	FALSE	0.44906	FALSE	0.63659	FALSE
ENSG00000241187.1	RPL21P57	0.36052	FALSE	0.49313	FALSE	0.05641	FALSE
ENSG00000241288.7	LINC02614	0.02311	FALSE	0.05111	FALSE	0.05992	FALSE
ENSG00000241852.9	C8orf58	0.28409	FALSE	0.36441	FALSE	0.14095	FALSE
ENSG00000242590.1	None	0.6915	FALSE	0.7002	FALSE	0.39086	FALSE
ENSG00000242707.3	RN7SL362P	0.46367	FALSE	0.49787	FALSE	0.39189	FALSE
ENSG00000242952.1	RPSAP3	0.02296	FALSE	0.06104	FALSE	0.49324	FALSE
ENSG00000242960.1	FTH1P23	0.07873	FALSE	0.1745	FALSE	0.18973	FALSE
ENSG00000242986.2	RPL21P99	0.6948	FALSE	0.55939	FALSE	0.04773	FALSE
ENSG00000243173.3	RN7SL861P	0.52014	FALSE	0.72016	FALSE	0.40711	FALSE
ENSG00000243406.6	MRPS31P5	0.00927	FALSE	0.0253	FALSE	0.12834	FALSE
ENSG00000243650.3	RN7SL834P	0.43165	FALSE	0.62824	FALSE	0.68785	FALSE
ENSG00000243721.1	RPL23AP63	0.72473	FALSE	0.39061	FALSE	0.78826	FALSE
ENSG00000243930.1	RPS12P21	0.33208	FALSE	0.51753	FALSE	0.6117	FALSE
ENSG00000243989.8	ACY1	0.74815	FALSE	0.8043	FALSE	0.29239	FALSE
ENSG00000244289.1	RPS3AP35	0.00715	FALSE	0.01306	FALSE	0.04975	FALSE
ENSG00000244313.3	None	0.15522	FALSE	0.14209	FALSE	0.47716	FALSE
ENSG00000244363.3	RPL7P23	0.15491	FALSE	0.26583	FALSE	0.09873	FALSE
ENSG00000244459.2	None	0.68628	FALSE	0.85195	FALSE	0.37186	FALSE
ENSG00000244674.1	RPS3AP15	0.22925	FALSE	0.3432	FALSE	0.42942	FALSE
ENSG00000245261.1	None	0.15642	FALSE	0.21372	FALSE	0.06812	FALSE
ENSG00000245534.6	RORA-AS1	0.0011	FALSE	0.0039	FALSE	0.57959	FALSE
ENSG00000245975.2	MINDY2-DT	0.54266	FALSE	0.62974	FALSE	0.60518	FALSE
ENSG00000246090.6	None	0.36588	FALSE	0.56955	FALSE	0.11829	FALSE
ENSG00000246223.8	LINC01550	0.3725	FALSE	0.42528	FALSE	0.34329	FALSE
ENSG00000246263.2	UBR5-DT	0.41282	FALSE	0.3877	FALSE	0.03224	FALSE
ENSG00000246379.7	GNAO1-DT	0.06964	FALSE	0.14488	FALSE	0.04058	FALSE
ENSG00000246859.2	STARD4-AS1	0.73501	FALSE	0.85505	FALSE	0.24708	FALSE
ENSG00000247240.7	UBL7-DT	0.79718	FALSE	0.56937	FALSE	0.07329	FALSE
ENSG00000247572.7	CKMT2-AS1	0.96608	FALSE	0.30491	FALSE	0.03101	FALSE
ENSG00000248101.2	None	0.65147	FALSE	0.57705	FALSE	0.09473	FALSE
ENSG00000248429.5	GASK1B-AS1	0.76081	FALSE	0.2646	FALSE	0.2799	FALSE
ENSG00000248554.1	C5orf34-AS1	0.60214	FALSE	0.71053	FALSE	0.48686	FALSE
ENSG00000248698.6	LINC01085	0.1534	FALSE	0.28709	FALSE	0.81893	FALSE
ENSG00000248734.2	None	0.68424	FALSE	0.15166	FALSE	0.59863	FALSE
ENSG00000248773.1	None	0.16728	FALSE	0.14826	FALSE	0.14257	FALSE
ENSG00000248951.2	MTCO2P32	0.55548	FALSE	0.5113	FALSE	0.45049	FALSE
ENSG00000249085.1	TNPO1-DT	0.13501	FALSE	0.2709	FALSE	0.5964	FALSE
ENSG00000249263.2	PARP4P3	0.56294	FALSE	0.68224	FALSE	0.04385	FALSE
ENSG00000249513.2	None	0.49513	FALSE	0.00107	FALSE	0.2524	FALSE
ENSG00000249772.1	None	0.28785	FALSE	0.11637	FALSE	0.04946	FALSE
ENSG00000249774.1	None	0.18405	FALSE	0.20744	FALSE	0.24265	FALSE
ENSG00000250011.1	HMGB1P3	0.46148	FALSE	0.59432	FALSE	0.18526	FALSE
ENSG00000250060.1	None	0.03611	FALSE	0.08499	FALSE	0.1266	FALSE
ENSG00000250162.1	CSNK1A1P3	0.73354	FALSE	0.64728	FALSE	0.94602	FALSE
ENSG00000250259.1	None	0.44826	FALSE	0.66344	FALSE	0.17879	FALSE
ENSG00000250282.1	None	0.6444	FALSE	0.83543	FALSE	0.07503	FALSE
ENSG00000250726.1	None	0.19781	FALSE	0.33537	FALSE	0.06972	FALSE
ENSG00000250982.2	GAPDHP35	0.27655	FALSE	0.12586	FALSE	0.50066	FALSE
ENSG00000251161.3	None	0.64272	FALSE	0.73467	FALSE	0.16522	FALSE
ENSG00000251356.1	RAB5CP2	0.66113	FALSE	0.23479	FALSE	0.39143	FALSE
ENSG00000251381.7	LINC00958	0.05672	FALSE	0.09034	FALSE	0.06673	FALSE
ENSG00000251504.1	LINC01099	0.49419	FALSE	0.62606	FALSE	0.47654	FALSE
ENSG00000251611.1	FHIP1A-DT	0.12726	FALSE	0.07724	FALSE	0.04377	FALSE
ENSG00000251639.2	None	0.22671	FALSE	0.14149	FALSE	0.19044	FALSE
ENSG00000251669.5	FAM86EP	0.08062	FALSE	0.09124	FALSE	0.12093	FALSE
ENSG00000251988.1	RNU4ATAC18P	NA	FALSE	NA	FALSE	0.87012	FALSE
ENSG00000252370.1	RNA5SP438	0.73354	FALSE	0.64728	FALSE	0.36455	FALSE
ENSG00000252473.1	None	0.51146	FALSE	0.65506	FALSE	0.26717	FALSE
ENSG00000253048.1	RNU4-60P	0.95373	FALSE	0.96764	FALSE	0.18363	FALSE
ENSG00000253404.1	CTNNA1-AS1	0.81584	FALSE	0.92967	FALSE	0.09652	FALSE
ENSG00000253736.2	None	0.00117	FALSE	0.00383	FALSE	0.65005	FALSE
ENSG00000253910.2	PCDHGB2	0.00024	TRUE	0.00055	FALSE	0.05037	FALSE
ENSG00000253943.1	KRT18P37	0.57835	FALSE	0.26867	FALSE	0.31095	FALSE
ENSG00000254418.1	SPON1-AS1	0.80574	FALSE	0.25873	FALSE	0.09494	FALSE
ENSG00000254453.1	NAV2-AS2	0.40294	FALSE	0.51076	FALSE	0.36755	FALSE
ENSG00000254480.1	LINC02749	0.77646	FALSE	0.71616	FALSE	0.62941	FALSE
ENSG00000254481.1	PTP4A2P2	0.81283	FALSE	0.72082	FALSE	0.8045	FALSE
ENSG00000254527.1	ENPP7P12	0.62407	FALSE	0.62746	FALSE	0.20377	FALSE
ENSG00000254595.1	None	0.57894	FALSE	0.53553	FALSE	0.16897	FALSE
ENSG00000254691.1	None	0.30495	FALSE	0.42276	FALSE	0.60078	FALSE
ENSG00000254718.6	None	0.72278	FALSE	0.23642	FALSE	0.96429	FALSE
ENSG00000254779.4	EGLN1P1	0.00943	FALSE	0.00854	FALSE	0.14687	FALSE
ENSG00000255076.2	None	0.38485	FALSE	0.33186	FALSE	0.38831	FALSE
ENSG00000255284.1	GATD1-DT	0.44167	FALSE	0.14975	FALSE	0.52095	FALSE
ENSG00000255293.1	WIZP1	0.2041	FALSE	0.01309	FALSE	0.11091	FALSE
ENSG00000255507.5	UVRAG-DT	0.39728	FALSE	0.4909	FALSE	0.24294	FALSE
ENSG00000255568.3	BRWD1-AS2	0.67217	FALSE	0.52529	FALSE	0.22252	FALSE
ENSG00000255663.1	None	0.11566	FALSE	0.21724	FALSE	0.69955	FALSE
ENSG00000255737.2	AGAP2-AS1	0.11287	FALSE	0.23456	FALSE	0.48992	FALSE
ENSG00000255986.6	MT1JP	0.05259	FALSE	0.12142	FALSE	0.25796	FALSE
ENSG00000256427.2	None	0.44054	FALSE	0.275	FALSE	0.14449	FALSE
ENSG00000256514.1	None	0.32717	FALSE	0.51927	FALSE	0.17212	FALSE
ENSG00000256628.3	ZBTB11-AS1	0.63721	FALSE	0.22384	FALSE	0.21573	FALSE
ENSG00000257052.1	PRPF19-DT	0.32605	FALSE	0.52737	FALSE	0.7372	FALSE
ENSG00000257067.5	LINC02703	0.83483	FALSE	0.43634	FALSE	0.03345	FALSE
ENSG00000257210.1	NACAP8	0.84011	FALSE	0.43839	FALSE	0.18836	FALSE
ENSG00000257390.5	None	0.94759	FALSE	0.85468	FALSE	0.35602	FALSE
ENSG00000257453.1	PHLDA1-AS1	0.21345	FALSE	0.30184	FALSE	0.74917	FALSE
ENSG00000257524.6	None	0.41949	FALSE	0.17691	FALSE	0.03178	FALSE
ENSG00000258001.1	R3HDM2-DT	0.51928	FALSE	0.59852	FALSE	0.49214	FALSE
ENSG00000258130.8	None	0.51166	FALSE	0.71923	FALSE	0.45181	FALSE
ENSG00000258216.5	None	0.18771	FALSE	0.18077	FALSE	0.2856	FALSE
ENSG00000258430.1	None	0.86493	FALSE	0.94377	FALSE	0.39415	FALSE
ENSG00000258883.1	NBEAP4	0.97161	FALSE	0.56301	FALSE	0.49095	FALSE
ENSG00000258904.1	None	0.7296	FALSE	0.45428	FALSE	0.22836	FALSE
ENSG00000258922.1	None	0.34079	FALSE	0.20981	FALSE	0.24501	FALSE
ENSG00000258978.1	HIF1AP1	0.20439	FALSE	0.36391	FALSE	0.07577	FALSE
ENSG00000259015.1	None	0.67574	FALSE	0.74179	FALSE	0.4377	FALSE
ENSG00000259039.2	None	0.09775	FALSE	0.18422	FALSE	0.32162	FALSE
ENSG00000259171.1	None	0.07272	FALSE	0.15441	FALSE	0.5849	FALSE
ENSG00000259205.2	PRKXP1	0.16126	FALSE	0.16541	FALSE	0.07144	FALSE
ENSG00000259349.1	APPBP2-DT	0.51496	FALSE	0.72735	FALSE	0.628	FALSE
ENSG00000259585.2	RBM17P4	0.02113	FALSE	0.04134	FALSE	0.17176	FALSE
ENSG00000259683.1	None	0.69354	FALSE	0.73654	FALSE	0.10138	FALSE
ENSG00000259721.1	GREM1-AS1	0.95661	FALSE	0.50973	FALSE	0.14505	FALSE
ENSG00000259921.1	None	0.2997	FALSE	0.35206	FALSE	0.362	FALSE
ENSG00000260091.1	None	0.01825	FALSE	0.03457	FALSE	0.41138	FALSE
ENSG00000260426.1	None	0.15746	FALSE	0.24773	FALSE	0.14141	FALSE
ENSG00000260473.2	None	0.08666	FALSE	0.07325	FALSE	0.03763	FALSE
ENSG00000260657.2	None	0.07928	FALSE	0.17169	FALSE	0.98105	FALSE
ENSG00000260776.5	GOLGA6FP	0.72704	FALSE	0.79818	FALSE	0.36419	FALSE
ENSG00000260784.1	None	0.69552	FALSE	0.85993	FALSE	0.11015	FALSE
ENSG00000261079.1	None	0.30087	FALSE	0.39657	FALSE	0.05647	FALSE
ENSG00000261212.1	None	0.8886	FALSE	0.95408	FALSE	0.27884	FALSE
ENSG00000261433.1	None	0.79685	FALSE	0.92096	FALSE	0.57902	FALSE
ENSG00000261481.1	CARHSP1-DT	0.33787	FALSE	0.5472	FALSE	0.7558	FALSE
ENSG00000261532.1	None	0.60392	FALSE	0.42947	FALSE	0.03407	FALSE
ENSG00000261598.1	None	0.26386	FALSE	0.34258	FALSE	0.23493	FALSE
ENSG00000261693.1	None	0.75159	FALSE	0.90143	FALSE	0.10538	FALSE
ENSG00000261717.5	None	0.54122	FALSE	0.75125	FALSE	0.14727	FALSE
ENSG00000261781.1	LINC01654	0.60214	FALSE	0.39031	FALSE	0.76151	FALSE
ENSG00000261916.1	None	0.03292	FALSE	0.07636	FALSE	0.78497	FALSE
ENSG00000262381.1	MTATP6P24	0.31986	FALSE	0.32325	FALSE	0.05116	FALSE
ENSG00000262481.5	TMEM256-PLSCR3	0.33586	FALSE	0.54553	FALSE	0.298	FALSE
ENSG00000262495.1	None	0.15858	FALSE	0.30542	FALSE	0.04359	FALSE
ENSG00000263070.1	None	0.11719	FALSE	0.21956	FALSE	0.37403	FALSE
ENSG00000263606.1	CHORDC1P4	0.65498	FALSE	0.75639	FALSE	0.04725	FALSE
ENSG00000263707.1	None	0.62556	FALSE	0.10819	FALSE	0.65828	FALSE
ENSG00000263797.1	None	0.88612	FALSE	0.95614	FALSE	0.10954	FALSE
ENSG00000264023.1	None	0.81703	FALSE	0.93732	FALSE	0.08603	FALSE
ENSG00000264229.1	RNU4ATAC	0.18078	FALSE	0.27923	FALSE	0.34131	FALSE
ENSG00000264397.1	MIR3180-5	0.21087	FALSE	0.38549	FALSE	0.07722	FALSE
ENSG00000264635.1	None	0.36782	FALSE	0.52497	FALSE	0.35004	FALSE
ENSG00000264943.1	SH3GL1P2	0.19243	FALSE	0.02426	FALSE	0.76998	FALSE
ENSG00000265055.1	None	0.66354	FALSE	0.645	FALSE	0.93718	FALSE
ENSG00000265222.1	None	0.12161	FALSE	0.06929	FALSE	0.35547	FALSE
ENSG00000265263.1	None	0.5425	FALSE	0.69173	FALSE	0.0521	FALSE
ENSG00000265282.1	None	0.1497	FALSE	0.28925	FALSE	0.607	FALSE
ENSG00000265342.1	None	0.25626	FALSE	0.20553	FALSE	0.18184	FALSE
ENSG00000265778.2	ZNF516-AS1	0.96946	FALSE	0.19073	FALSE	0.39969	FALSE
ENSG00000265948.1	None	0.74275	FALSE	0.88223	FALSE	0.29924	FALSE
ENSG00000266155.2	None	0.8829	FALSE	0.79291	FALSE	0.53806	FALSE
ENSG00000266306.1	None	0.19598	FALSE	0.35305	FALSE	0.26926	FALSE
ENSG00000266651.1	None	0.79174	FALSE	0.74467	FALSE	0.63982	FALSE
ENSG00000266957.1	None	0.55526	FALSE	0.41281	FALSE	0.09408	FALSE
ENSG00000266964.5	FXYD1	0.78161	FALSE	0.12517	FALSE	0.04731	FALSE
ENSG00000266983.1	RANBP3-DT	0.44645	FALSE	0.60857	FALSE	0.24941	FALSE
ENSG00000267007.1	None	0.05891	FALSE	0.11449	FALSE	0.14767	FALSE
ENSG00000267091.1	CTBP2P7	0.48747	FALSE	0.67651	FALSE	0.84682	FALSE
ENSG00000267092.2	None	0.37008	FALSE	0.15552	FALSE	0.86982	FALSE
ENSG00000267157.1	None	0.41933	FALSE	0.03094	FALSE	0.25981	FALSE
ENSG00000267325.1	LINC01415	0.24881	FALSE	0.34744	FALSE	0.50019	FALSE
ENSG00000267437.1	None	0.0194	FALSE	0.03493	FALSE	0.39779	FALSE
ENSG00000267498.1	UQCRFS1-DT	0.25221	FALSE	0.38959	FALSE	0.15185	FALSE
ENSG00000267521.1	None	0.65661	FALSE	0.2165	FALSE	0.05495	FALSE
ENSG00000267546.2	None	0.07292	FALSE	0.1563	FALSE	0.2292	FALSE
ENSG00000267786.1	None	0.02309	FALSE	0.03205	FALSE	0.07268	FALSE
ENSG00000267939.1	None	0.63147	FALSE	0.55268	FALSE	0.49404	FALSE
ENSG00000268951.1	CDRT15P7	0.29196	FALSE	0.41807	FALSE	0.56091	FALSE
ENSG00000269054.1	ZNF497-AS1	0.09778	FALSE	0.01848	FALSE	0.45893	FALSE
ENSG00000269590.1	None	0.48623	FALSE	0.2297	FALSE	0.99082	FALSE
ENSG00000269621.1	None	0.02616	FALSE	0.04249	FALSE	0.17392	FALSE
ENSG00000269886.1	None	0.54458	FALSE	0.72726	FALSE	0.04167	FALSE
ENSG00000269900.3	None	0.36378	FALSE	0.07575	FALSE	0.51058	FALSE
ENSG00000269934.1	None	0.15935	FALSE	0.25282	FALSE	0.10559	FALSE
ENSG00000270133.1	None	0.01709	FALSE	0.04445	FALSE	0.21148	FALSE
ENSG00000270147.1	None	0.08796	FALSE	0.09947	FALSE	0.50082	FALSE
ENSG00000270165.1	None	0.59544	FALSE	0.37547	FALSE	0.308	FALSE
ENSG00000270462.1	None	0.34861	FALSE	0.417	FALSE	0.09217	FALSE
ENSG00000270604.5	HCG17	0.81267	FALSE	0.93565	FALSE	0.0574	FALSE
ENSG00000271086.6	NAMA	0.02076	FALSE	0.05559	FALSE	0.04081	FALSE
ENSG00000271234.1	None	0.18508	FALSE	0.29679	FALSE	0.81258	FALSE
ENSG00000271254.6	None	0.90641	FALSE	0.60158	FALSE	0.23311	FALSE
ENSG00000271425.7	NBPF10	0.05058	FALSE	0.11525	FALSE	0.05396	FALSE
ENSG00000271727.1	None	0.93103	FALSE	0.6776	FALSE	0.6652	FALSE
ENSG00000271880.1	None	0.25762	FALSE	0.18331	FALSE	0.04867	FALSE
ENSG00000271983.1	None	0.31506	FALSE	0.47894	FALSE	0.43685	FALSE
ENSG00000272020.1	RNU1-30P	0.00205	FALSE	0.00594	FALSE	0.42555	FALSE
ENSG00000272057.1	ANKH-DT	0.61681	FALSE	0.23363	FALSE	0.22638	FALSE
ENSG00000272068.1	BCAN-AS1	0.45499	FALSE	0.65008	FALSE	0.43849	FALSE
ENSG00000272150.5	NBPF25P	0.76249	FALSE	0.8324	FALSE	0.03376	FALSE
ENSG00000272196.2	None	0.3649	FALSE	0.12596	FALSE	0.56474	FALSE
ENSG00000272360.1	None	0.52354	FALSE	0.73729	FALSE	0.4634	FALSE
ENSG00000272368.2	None	0.38957	FALSE	0.47371	FALSE	0.44034	FALSE
ENSG00000272567.1	None	0.95586	FALSE	0.92395	FALSE	0.32734	FALSE
ENSG00000272606.1	PPP4R3B-DT	0.14456	FALSE	0.27793	FALSE	0.752	FALSE
ENSG00000272707.1	None	0.73354	FALSE	0.38549	FALSE	0.18211	FALSE
ENSG00000272774.1	None	0.0055	FALSE	0.01655	FALSE	0.13613	FALSE
ENSG00000272832.1	None	0.13264	FALSE	0.2642	FALSE	0.05864	FALSE
ENSG00000272858.1	None	0.14284	FALSE	0.23803	FALSE	0.7514	FALSE
ENSG00000273058.2	None	0.36383	FALSE	0.31348	FALSE	0.37666	FALSE
ENSG00000273136.6	NBPF26	0.58055	FALSE	0.69668	FALSE	0.04615	FALSE
ENSG00000273162.1	None	0.71762	FALSE	0.84907	FALSE	0.80267	FALSE
ENSG00000273210.1	None	0.54294	FALSE	0.52657	FALSE	0.21872	FALSE
ENSG00000273212.1	None	0.33052	FALSE	0.39997	FALSE	0.81873	FALSE
ENSG00000273253.2	TRABD-AS1	0.551	FALSE	0.60735	FALSE	0.29606	FALSE
ENSG00000273328.5	None	0.75834	FALSE	0.82676	FALSE	0.21462	FALSE
ENSG00000273336.1	OR7M1P	0.14826	FALSE	0.16415	FALSE	0.07243	FALSE
ENSG00000273432.1	None	0.88121	FALSE	0.53885	FALSE	0.30844	FALSE
ENSG00000273619.1	RPS21-DT	0.31839	FALSE	0.1141	FALSE	0.13027	FALSE
ENSG00000273703.1	H2BC14	0.91424	FALSE	0.96796	FALSE	0.84078	FALSE
ENSG00000273783.1	GTF2A1-AS1	0.49186	FALSE	0.64682	FALSE	0.69125	FALSE
ENSG00000273786.1	None	0.69859	FALSE	0.46176	FALSE	0.41194	FALSE
ENSG00000273989.1	None	0.60019	FALSE	0.40499	FALSE	0.14637	FALSE
ENSG00000274191.1	None	0.74092	FALSE	0.79202	FALSE	0.12475	FALSE
ENSG00000274214.1	None	0.04447	FALSE	0.08768	FALSE	0.09952	FALSE
ENSG00000274292.1	None	0.47148	FALSE	0.49141	FALSE	0.16489	FALSE
ENSG00000274525.1	None	0.95937	FALSE	0.98775	FALSE	0.22916	FALSE
ENSG00000274833.1	None	0.6945	FALSE	0.8296	FALSE	0.12363	FALSE
ENSG00000274835.1	None	0.48877	FALSE	0.59757	FALSE	0.50432	FALSE
ENSG00000275143.1	SCARNA16	0.07502	FALSE	0.16541	FALSE	0.05012	FALSE
ENSG00000275379.1	H3C11	0.50742	FALSE	0.53465	FALSE	0.68127	FALSE
ENSG00000275484.1	None	0.0149	FALSE	0.00726	FALSE	0.04402	FALSE
ENSG00000275532.1	None	0.00313	FALSE	0.00895	FALSE	0.59279	FALSE
ENSG00000275695.1	UBE2Q2P6	6e-05	TRUE	0.00021	FALSE	0.04314	FALSE
ENSG00000275803.1	RN7SL736P	0.70989	FALSE	0.62347	FALSE	0.117	FALSE
ENSG00000275894.1	None	0.45894	FALSE	0.67729	FALSE	0.10038	FALSE
ENSG00000275927.1	None	0.97951	FALSE	0.66419	FALSE	0.11706	FALSE
ENSG00000276103.1	U4	0.97644	FALSE	0.94261	FALSE	0.28196	FALSE
ENSG00000276384.1	None	0.51421	FALSE	0.06061	FALSE	0.0575	FALSE
ENSG00000276388.1	None	0.06617	FALSE	0.15094	FALSE	0.08866	FALSE
ENSG00000276443.1	None	0.74328	FALSE	0.89358	FALSE	0.42975	FALSE
ENSG00000276814.1	None	0.31538	FALSE	0.40846	FALSE	0.38481	FALSE
ENSG00000277332.1	None	0.3487	FALSE	0.45085	FALSE	0.23601	FALSE
ENSG00000277342.1	None	0.04565	FALSE	0.06664	FALSE	0.18548	FALSE
ENSG00000277610.1	RNVU1-4	0.65618	FALSE	0.81792	FALSE	0.93132	FALSE
ENSG00000277669.1	None	0.87185	FALSE	0.13548	FALSE	0.46025	FALSE
ENSG00000277697.1	None	0.64638	FALSE	0.57465	FALSE	0.8847	FALSE
ENSG00000277757.4	None	0.64225	FALSE	0.77131	FALSE	0.10641	FALSE
ENSG00000277826.1	None	0.69716	FALSE	0.64953	FALSE	0.3349	FALSE
ENSG00000278449.1	MIR6892	0.73354	FALSE	0.64728	FALSE	0.98013	FALSE
ENSG00000278713.1	None	0.29248	FALSE	0.29634	FALSE	0.1332	FALSE
ENSG00000278876.1	None	0.50573	FALSE	0.43269	FALSE	0.77104	FALSE
ENSG00000278992.1	None	0.52152	FALSE	0.28443	FALSE	0.80473	FALSE
ENSG00000279400.1	None	0.15205	FALSE	0.29738	FALSE	0.37134	FALSE
ENSG00000279414.1	CDRT15P9	0.55377	FALSE	0.28415	FALSE	0.22363	FALSE
ENSG00000279443.1	None	0.48852	FALSE	0.53086	FALSE	0.17181	FALSE
ENSG00000279592.1	None	0.49613	FALSE	0.65557	FALSE	0.84387	FALSE
ENSG00000279642.1	None	0.48806	FALSE	0.68406	FALSE	0.70332	FALSE
ENSG00000279672.1	None	0.00854	FALSE	0.0136	FALSE	0.92418	FALSE
ENSG00000279795.1	None	0.86619	FALSE	0.84848	FALSE	0.3515	FALSE
ENSG00000279954.1	None	0.04842	FALSE	0.01338	FALSE	0.03375	FALSE
ENSG00000280068.1	None	0.44588	FALSE	0.4301	FALSE	0.07747	FALSE
ENSG00000280113.2	None	0.64517	FALSE	0.51172	FALSE	0.09791	FALSE
ENSG00000280114.1	None	0.13755	FALSE	0.23326	FALSE	0.06517	FALSE
ENSG00000280122.1	None	0.091	FALSE	0.09515	FALSE	0.19419	FALSE
ENSG00000280176.1	None	0.96418	FALSE	0.995	FALSE	0.21406	FALSE
ENSG00000280312.1	None	0.35501	FALSE	0.19386	FALSE	0.23329	FALSE
ENSG00000280496.1	SNORA17B	0.73354	FALSE	0.38549	FALSE	0.20519	FALSE
ENSG00000280498.1	SNORA16A	0.83061	FALSE	0.48123	FALSE	0.43207	FALSE
ENSG00000281538.1	None	0.34919	FALSE	0.55437	FALSE	0.25345	FALSE
ENSG00000282772.1	None	0.29031	FALSE	0.47588	FALSE	0.41679	FALSE
ENSG00000282876.1	None	0.01443	FALSE	0.03993	FALSE	0.25812	FALSE
ENSG00000283361.2	CFAP97D2	0.64263	FALSE	0.83404	FALSE	0.36061	FALSE
ENSG00000284191.1	MIR671	NA	FALSE	NA	FALSE	0.13828	FALSE
ENSG00000284196.2	None	0.42856	FALSE	0.645	FALSE	0.14897	FALSE
ENSG00000284584.1	MIR5006	0.36163	FALSE	0.57481	FALSE	0.45321	FALSE
ENSG00000284627.1	None	0.24717	FALSE	0.34983	FALSE	0.07531	FALSE
ENSG00000284693.1	LINC02606	0.07304	FALSE	0.09963	FALSE	0.20733	FALSE
ENSG00000284762.1	PDE8B	0.30381	FALSE	0.50314	FALSE	0.14434	FALSE
ENSG00000284930.1	None	0.35956	FALSE	0.53697	FALSE	0.58362	FALSE
ENSG00000284989.1	None	0.06214	FALSE	0.118	FALSE	0.35417	FALSE
ENSG00000285258.1	None	0.36484	FALSE	0.57187	FALSE	0.04215	FALSE
ENSG00000285373.1	LINC02478	0.50194	FALSE	0.71546	FALSE	0.58305	FALSE
ENSG00000285565.1	None	0.87145	FALSE	0.7491	FALSE	0.13929	FALSE
ENSG00000285622.1	None	0.68297	FALSE	0.86188	FALSE	0.15922	FALSE
ENSG00000285655.1	None	0.10457	FALSE	0.20688	FALSE	0.86452	FALSE
ENSG00000285871.1	None	0.15853	FALSE	0.24426	FALSE	0.03098	FALSE
ENSG00000285907.1	None	0.68393	FALSE	0.85972	FALSE	0.07285	FALSE
ENSG00000285952.1	None	0.03289	FALSE	0.06237	FALSE	0.8485	FALSE
ENSG00000006459.10	KDM7A	0.77226	FALSE	0.46201	FALSE	0.03765	FALSE
ENSG00000026950.16	BTN3A1	0.17625	FALSE	0.1802	FALSE	0.37763	FALSE
ENSG00000068079.7	IFI35	0.10157	FALSE	0.2086	FALSE	0.50637	FALSE
ENSG00000076258.9	FMO4	0.34211	FALSE	0.38851	FALSE	0.37661	FALSE
ENSG00000088827.12	SIGLEC1	0.134	FALSE	0.06418	FALSE	0.44601	FALSE
ENSG00000088926.13	F11	0.25995	FALSE	0.42964	FALSE	0.18347	FALSE
ENSG00000091128.12	LAMB4	0.48745	FALSE	0.21518	FALSE	0.1591	FALSE
ENSG00000094963.13	FMO2	0.14331	FALSE	0.27965	FALSE	0.14497	FALSE
ENSG00000102032.12	RENBP	0.17334	FALSE	0.13986	FALSE	0.17993	FALSE
ENSG00000103199.13	ZNF500	0.67869	FALSE	0.85935	FALSE	0.05588	FALSE
ENSG00000104356.10	POP1	0.85391	FALSE	0.95322	FALSE	0.12287	FALSE
ENSG00000104611.11	SH2D4A	0.73701	FALSE	0.1485	FALSE	0.03235	FALSE
ENSG00000118557.15	PMFBP1	0.03359	FALSE	0.07927	FALSE	0.16619	FALSE
ENSG00000119922.9	IFIT2	0.00419	FALSE	0.00319	FALSE	0.26782	FALSE
ENSG00000129167.9	TPH1	0.34723	FALSE	0.45864	FALSE	0.113	FALSE
ENSG00000134326.11	CMPK2	0.11008	FALSE	0.09973	FALSE	0.03596	FALSE
ENSG00000136352.17	NKX2-1	0.37589	FALSE	0.08497	FALSE	0.85825	FALSE
ENSG00000136492.8	BRIP1	0.8632	FALSE	0.56143	FALSE	0.36733	FALSE
ENSG00000137265.14	IRF4	0.37566	FALSE	0.03075	FALSE	0.3741	FALSE
ENSG00000137628.16	DDX60	0.56374	FALSE	0.74884	FALSE	0.16178	FALSE
ENSG00000138767.13	CNOT6L	0.76063	FALSE	0.89665	FALSE	0.06737	FALSE
ENSG00000138823.13	MTTP	0.10045	FALSE	0.14962	FALSE	0.23217	FALSE
ENSG00000140623.13	SEPTIN12	0.28026	FALSE	0.31094	FALSE	0.40564	FALSE
ENSG00000141577.13	CEP131	0.90038	FALSE	0.14893	FALSE	0.04448	FALSE
ENSG00000143994.13	ABHD1	0.58098	FALSE	0.76549	FALSE	0.11892	FALSE
ENSG00000157601.13	MX1	0.00087	FALSE	0.00313	FALSE	0.1303	FALSE
ENSG00000162654.8	GBP4	0.19533	FALSE	0.26034	FALSE	0.40548	FALSE
ENSG00000165895.18	ARHGAP42	0.38246	FALSE	0.29471	FALSE	0.0356	FALSE
ENSG00000166743.9	ACSM1	0.65873	FALSE	0.80338	FALSE	0.07364	FALSE
ENSG00000169692.12	AGPAT2	0.00757	FALSE	0.00511	FALSE	0.08835	FALSE
ENSG00000172965.15	MIR4435-2HG	0.03836	FALSE	0.07723	FALSE	0.05305	FALSE
ENSG00000173947.13	CIMAP3	0.4912	FALSE	0.70788	FALSE	0.10672	FALSE
ENSG00000177042.14	TMEM80	0.50626	FALSE	0.71913	FALSE	0.55301	FALSE
ENSG00000183379.8	SYNDIG1L	0.89656	FALSE	0.74846	FALSE	0.42364	FALSE
ENSG00000183840.6	GPR39	0.20592	FALSE	0.35594	FALSE	0.7444	FALSE
ENSG00000185499.16	MUC1	0.14547	FALSE	0.0853	FALSE	0.15177	FALSE
ENSG00000185633.10	NDUFA4L2	0.04343	FALSE	0.10194	FALSE	0.54355	FALSE
ENSG00000187905.10	LRRC74B	0.19708	FALSE	0.24494	FALSE	0.27339	FALSE
ENSG00000196155.12	PLEKHG4	0.02568	FALSE	0.02611	FALSE	0.45107	FALSE
ENSG00000197421.9	GGT3P	0.12953	FALSE	0.20753	FALSE	0.72908	FALSE
ENSG00000198744.5	MTCO3P12	0.41763	FALSE	0.43257	FALSE	0.43004	FALSE
ENSG00000214922.9	HLA-F-AS1	0.37129	FALSE	0.27299	FALSE	0.15673	FALSE
ENSG00000221829.9	FANCG	0.47615	FALSE	0.49277	FALSE	0.13153	FALSE
ENSG00000232070.8	TMEM253	0.6652	FALSE	0.61278	FALSE	0.35583	FALSE
ENSG00000233184.6	DPH5-DT	0.28875	FALSE	0.48815	FALSE	0.09244	FALSE
ENSG00000237973.1	MTCO1P12	0.03618	FALSE	0.08536	FALSE	0.29784	FALSE
ENSG00000245571.6	FAM111A-DT	0.50177	FALSE	0.64861	FALSE	0.45466	FALSE
ENSG00000249378.5	LINC01060	0.83422	FALSE	0.69909	FALSE	0.48892	FALSE
ENSG00000250420.8	AACSP1	0.53405	FALSE	0.19358	FALSE	0.30816	FALSE
ENSG00000251396.6	LINC01301	0.11464	FALSE	0.18124	FALSE	0.44808	FALSE
ENSG00000254990.5	None	0.85131	FALSE	0.50594	FALSE	0.05439	FALSE
ENSG00000259518.1	LINC01583	0.87369	FALSE	0.7808	FALSE	0.33942	FALSE
ENSG00000261327.4	None	0.64356	FALSE	0.78573	FALSE	0.19093	FALSE
ENSG00000263146.2	LINC01896	0.24799	FALSE	0.27058	FALSE	0.10683	FALSE
ENSG00000269068.1	None	0.18245	FALSE	0.02182	FALSE	0.04135	FALSE
ENSG00000272556.2	GTF2IP13	0.57512	FALSE	0.68102	FALSE	0.44375	FALSE
ENSG00000176945.16	MUC20	0.06335	FALSE	0.13505	FALSE	0.02415	TRUE	CA1
ENSG00000197863.8	ZNF790	0.17258	FALSE	0.16599	FALSE	0.01817	TRUE	CA1
ENSG00000112576.12	CCND3	0.50586	FALSE	0.66552	FALSE	0.02488	TRUE	CA1
ENSG00000076248.10	UNG	0.70052	FALSE	0.84358	FALSE	0.0242	TRUE	CA1
ENSG00000172493.20	AFF1	0.21773	FALSE	0.39006	FALSE	0	TRUE	CA1
ENSG00000087116.15	ADAMTS2	0.76734	FALSE	0.89568	FALSE	0.01706	TRUE	CA1
ENSG00000146648.17	EGFR	0.57232	FALSE	0.45434	FALSE	0.02955	TRUE	CA1
ENSG00000122756.14	CNTFR	0.27542	FALSE	0.43573	FALSE	0.02938	TRUE	CA1
ENSG00000168487.18	BMP1	0.08137	FALSE	0.14981	FALSE	0.02596	TRUE	CA1
ENSG00000204839.8	MROH6	0.68844	FALSE	0.86367	FALSE	0.02911	TRUE	CA1
ENSG00000168917.8	SLC35G2	0.17004	FALSE	0.31798	FALSE	0.02587	TRUE	CA1
ENSG00000273230.1	None	0.06231	FALSE	0.13646	FALSE	0.02433	TRUE	CA1
ENSG00000125398.6	SOX9	0.09112	FALSE	0.19505	FALSE	3e-05	TRUE	CA1
ENSG00000162542.13	TMCO4	0.52749	FALSE	0.73953	FALSE	0.02381	TRUE	CA1
ENSG00000103335.22	PIEZO1	0.0585	FALSE	0.05923	FALSE	2e-05	TRUE	CA1
ENSG00000166123.13	GPT2	0.35573	FALSE	0.48505	FALSE	0.02672	TRUE	CA1
ENSG00000278716.1	None	0.00466	FALSE	0.01488	FALSE	0.02225	TRUE	CA1
ENSG00000224239.1	None	0.07943	FALSE	0.12321	FALSE	0.02238	TRUE	CA1
ENSG00000101493.10	ZNF516	0.01975	FALSE	0.04764	FALSE	3e-05	TRUE	CA1
ENSG00000261659.2	None	0.45739	FALSE	0.5238	FALSE	0.02614	TRUE	CA1
ENSG00000163702.19	IL17RC	0.22159	FALSE	0.33503	FALSE	1e-05	TRUE	CA1
ENSG00000179921.14	GPBAR1	0.54389	FALSE	0.64345	FALSE	0.02165	TRUE	CA1
ENSG00000220323.4	H2BC19P	0.17269	FALSE	0.24006	FALSE	5e-05	TRUE	CA1
ENSG00000007372.22	PAX6	0.14467	FALSE	0.09555	FALSE	3e-05	TRUE	CA1
ENSG00000169439.11	SDC2	0.08562	FALSE	0.01653	FALSE	0.02317	TRUE	CA1
ENSG00000261697.5	None	0.15166	FALSE	0.07955	FALSE	0.0207	TRUE	CA1
ENSG00000177426.20	TGIF1	0.41395	FALSE	0.47778	FALSE	1e-05	TRUE	CA1
ENSG00000111058.7	ACSS3	0.60261	FALSE	0.78937	FALSE	0.02724	TRUE	CA1
ENSG00000111907.20	TPD52L1	0.59958	FALSE	0.68988	FALSE	2e-05	TRUE	CA1
ENSG00000232983.2	None	0.27124	FALSE	0.44099	FALSE	0.02821	TRUE	CA1
ENSG00000176046.8	NUPR1	0.05734	FALSE	0.03412	FALSE	0	TRUE	CA1
ENSG00000142178.8	SIK1	0.10586	FALSE	0.06038	FALSE	0.02101	TRUE	CA1
ENSG00000078549.14	ADCYAP1R1	0.08164	FALSE	0.11291	FALSE	0.00223	TRUE	CA1
ENSG00000260899.1	None	0.05657	FALSE	0.12692	FALSE	0.01	TRUE	CA1
ENSG00000228376.3	GAS2L1P2	0.73633	FALSE	0.89438	FALSE	0.01606	TRUE	CA1
ENSG00000136802.11	LRRC8A	0.32884	FALSE	0.52801	FALSE	0.00074	TRUE	CA1
ENSG00000176387.6	HSD11B2	0.11164	FALSE	0.21492	FALSE	0.00611	TRUE	CA1
ENSG00000235077.1	None	0.0232	FALSE	0.02309	FALSE	0.00076	TRUE	CA1
ENSG00000042062.11	RIPOR3	0.66199	FALSE	0.53547	FALSE	0.00581	TRUE	CA1
ENSG00000260179.1	None	0.00645	FALSE	0.01749	FALSE	0.0057	TRUE	CA1
ENSG00000207088.1	SNORA7B	0.0007	FALSE	0.00071	FALSE	0.00563	TRUE	CA1
ENSG00000168209.4	DDIT4	0.06942	FALSE	0.15552	FALSE	0.00083	TRUE	CA1
ENSG00000137936.17	BCAR3	0.27045	FALSE	0.34183	FALSE	0.00105	TRUE	CA1
ENSG00000279205.1	None	0.33748	FALSE	0.45841	FALSE	0.00454	TRUE	CA1
ENSG00000119559.15	C19orf25	0.02273	FALSE	0.06042	FALSE	0.00446	TRUE	CA1
ENSG00000176919.12	C8G	0.14122	FALSE	0.27787	FALSE	0.00417	TRUE	CA1
ENSG00000260064.1	None	0.25501	FALSE	0.17484	FALSE	0.0015	TRUE	CA1
ENSG00000119737.5	GPR75	0.64567	FALSE	0.54094	FALSE	0.0016	TRUE	CA1
ENSG00000163346.16	PBXIP1	0.60034	FALSE	0.69975	FALSE	0.00162	TRUE	CA1
ENSG00000237827.1	RPS15AP29	0.23307	FALSE	0.25183	FALSE	0.0035	TRUE	CA1
ENSG00000167601.11	AXL	0.78299	FALSE	0.32808	FALSE	0.00347	TRUE	CA1
ENSG00000076555.15	ACACB	0.25639	FALSE	0.31023	FALSE	0.0017	TRUE	CA1
ENSG00000180422.3	LINC00304	0.12455	FALSE	0.10733	FALSE	0.00336	TRUE	CA1
ENSG00000129654.7	FOXJ1	0.32918	FALSE	0.42176	FALSE	0.0033	TRUE	CA1
ENSG00000120885.21	CLU	0.2041	FALSE	0.03547	FALSE	0.00187	TRUE	CA1
ENSG00000164199.17	ADGRV1	0.05052	FALSE	0.12008	FALSE	0.00196	TRUE	CA1
ENSG00000275491.1	LINC01730	0.1469	FALSE	0.28128	FALSE	0.00302	TRUE	CA1
ENSG00000165730.15	STOX1	0.04602	FALSE	0.05517	FALSE	0.00298	TRUE	CA1
ENSG00000139132.14	FGD4	0.57066	FALSE	0.77655	FALSE	0.00254	TRUE	CA1
ENSG00000132329.10	RAMP1	0.2967	FALSE	0.00493	FALSE	0.00254	TRUE	CA1
ENSG00000202538.1	RNU4-2	0.00181	FALSE	0.00439	FALSE	0.00247	TRUE	CA1
ENSG00000128849.10	CGNL1	0.85869	FALSE	0.85937	FALSE	0.00242	TRUE	CA1
ENSG00000170370.11	EMX2	0.39641	FALSE	0.52684	FALSE	0.00069	TRUE	CA1
ENSG00000204338.8	CYP21A1P	0.35085	FALSE	0.46463	FALSE	0.00705	TRUE	CA1
ENSG00000225681.2	None	0.52955	FALSE	0.74254	FALSE	0.00742	TRUE	CA1
ENSG00000274266.1	SNORA73A	0.63259	FALSE	0.0182	FALSE	0.00062	TRUE	CA1
ENSG00000260392.5	None	0.12134	FALSE	0.07881	FALSE	0.00012	TRUE	CA1
ENSG00000274737.1	None	0.07829	FALSE	0.09872	FALSE	0.01414	TRUE	CA1
ENSG00000064655.18	EYA2	0.43635	FALSE	0.36699	FALSE	0.00017	TRUE	CA1
ENSG00000104814.12	MAP4K1	0.87928	FALSE	0.63758	FALSE	0.01389	TRUE	CA1
ENSG00000140836.16	ZFHX3	0.97283	FALSE	0.97626	FALSE	0.01374	TRUE	CA1
ENSG00000258701.1	LINC00638	0.17306	FALSE	0.31367	FALSE	0.00017	TRUE	CA1
ENSG00000276161.1	SNORA17B	0.12825	FALSE	0.00689	FALSE	0.01351	TRUE	CA1
ENSG00000172250.15	SERHL	0.59726	FALSE	0.79486	FALSE	0.01327	TRUE	CA1
ENSG00000102362.15	SYTL4	0.2639	FALSE	0.45476	FALSE	0.00019	TRUE	CA1
ENSG00000260537.2	None	0.52662	FALSE	0.47892	FALSE	0.01255	TRUE	CA1
ENSG00000262712.1	None	0.04471	FALSE	0.06218	FALSE	0.01245	TRUE	CA1
ENSG00000102174.8	PHEX	0.33893	FALSE	0.41843	FALSE	0.01196	TRUE	CA1
ENSG00000111961.17	SASH1	0.35083	FALSE	0.55197	FALSE	0.00025	TRUE	CA1
ENSG00000170439.6	TMT1B	0.79427	FALSE	0.92643	FALSE	0.01671	TRUE	CA1
ENSG00000241990.5	PRR34-AS1	0.09139	FALSE	0.19392	FALSE	0.01168	TRUE	CA1
ENSG00000242252.1	BGLAP	0.13951	FALSE	0.26758	FALSE	0.01135	TRUE	CA1
ENSG00000173040.12	EVC2	0.26215	FALSE	0.05267	FALSE	0.00025	TRUE	CA1
ENSG00000149201.9	CCDC81	0.24209	FALSE	0.42495	FALSE	0.00027	TRUE	CA1
ENSG00000261147.1	None	0.63447	FALSE	0.60202	FALSE	0.01056	TRUE	CA1
ENSG00000272949.1	None	0.13587	FALSE	0.20002	FALSE	0.00037	TRUE	CA1
ENSG00000221420.2	SNORA81	0.88493	FALSE	0.94238	FALSE	0.0004	TRUE	CA1
ENSG00000203307.2	FAM78B-AS1	0.00028	TRUE	0.00113	FALSE	0.00931	TRUE	CA1
ENSG00000251184.1	None	0.46207	FALSE	0.66638	FALSE	0.00915	TRUE	CA1
ENSG00000206597.1	SNORA57	8e-05	TRUE	6e-05	TRUE	0.00043	TRUE	CA1
ENSG00000076944.15	STXBP2	0.77697	FALSE	0.54344	FALSE	0.00868	TRUE	CA1
ENSG00000262766.1	None	0.25233	FALSE	0.42091	FALSE	0.00813	TRUE	CA1
ENSG00000261334.1	None	0.50576	FALSE	0.67083	FALSE	0.00811	TRUE	CA1
ENSG00000280466.1	SCARNA4	0.09377	FALSE	0.09224	FALSE	0.00054	TRUE	CA1
ENSG00000166813.14	KIF7	0.01072	FALSE	0.02965	FALSE	0.01137	TRUE	CA1
ENSG00000264343.5	NOTCH2NLA	0.23711	FALSE	0.39762	FALSE	0.00364	TRUE	CA1
ENSG00000143224.17	PPOX	0.44058	FALSE	0.6057	FALSE	0	TRUE	CB1
ENSG00000242073.2	None	0.51542	FALSE	0.47064	FALSE	0.00619	TRUE	CB1
ENSG00000136699.19	SMPD4	0.92269	FALSE	0.91145	FALSE	0.00612	TRUE	CB1
ENSG00000181908.5	LINC02724	0.08972	FALSE	0.16551	FALSE	0.0059	TRUE	CB1
ENSG00000163879.10	DNALI1	0.1827	FALSE	0.20045	FALSE	0.00587	TRUE	CB1
ENSG00000242593.5	None	0.80187	FALSE	0.92614	FALSE	0.00583	TRUE	CB1
ENSG00000280332.1	None	0.52073	FALSE	0.70737	FALSE	0.00582	TRUE	CB1
ENSG00000160094.14	ZNF362	0.23535	FALSE	0.30193	FALSE	0.00581	TRUE	CB1
ENSG00000223356.1	None	0.75923	FALSE	0.90004	FALSE	0.00565	TRUE	CB1
ENSG00000184216.13	IRAK1	0.42224	FALSE	0.5477	FALSE	0.00558	TRUE	CB1
ENSG00000147874.10	HAUS6	0.06271	FALSE	0.04336	FALSE	0.00534	TRUE	CB1
ENSG00000120314.18	WDR55	0.96699	FALSE	0.99214	FALSE	0.00532	TRUE	CB1
ENSG00000123454.11	DBH	0.13613	FALSE	0.16863	FALSE	0.00531	TRUE	CB1
ENSG00000146054.17	TRIM7	0.17087	FALSE	0.23328	FALSE	0.0052	TRUE	CB1
ENSG00000104450.12	SPAG1	0.62155	FALSE	0.754	FALSE	0.00517	TRUE	CB1
ENSG00000244486.8	SCARF2	0.24386	FALSE	0.4299	FALSE	0.00508	TRUE	CB1
ENSG00000223561.6	LINC03007	0.92806	FALSE	0.92173	FALSE	0.00623	TRUE	CB1
ENSG00000102543.14	CDADC1	0.07734	FALSE	0.09581	FALSE	0.00505	TRUE	CB1
ENSG00000232450.1	None	0.33244	FALSE	0.41951	FALSE	0.00638	TRUE	CB1
ENSG00000280349.1	None	0.92833	FALSE	0.61822	FALSE	0.00668	TRUE	CB1
ENSG00000228135.1	LINC01494	0.22855	FALSE	0.37606	FALSE	0.00892	TRUE	CB1
ENSG00000132141.13	CCT6B	0.30113	FALSE	0.5001	FALSE	0.00881	TRUE	CB1
ENSG00000162877.12	PM20D1	0.9585	FALSE	0.97718	FALSE	0.00879	TRUE	CB1
ENSG00000171084.15	FAM86JP	0.8396	FALSE	0.54899	FALSE	0.00877	TRUE	CB1
ENSG00000165821.11	SALL2	0.20273	FALSE	0.37352	FALSE	0.0085	TRUE	CB1
ENSG00000275400.1	None	0.34245	FALSE	0.1304	FALSE	0.00803	TRUE	CB1
ENSG00000270757.1	HSPE1-MOB4	0.00991	FALSE	0.026	FALSE	0.00797	TRUE	CB1
ENSG00000273044.1	None	0.18621	FALSE	0.23018	FALSE	0.00788	TRUE	CB1
ENSG00000206140.10	TMEM191C	0.2126	FALSE	0.3771	FALSE	0.00788	TRUE	CB1
ENSG00000278662.4	GOLGA6L10	0.1146	FALSE	0.14398	FALSE	0.00782	TRUE	CB1
ENSG00000275805.1	None	0.93929	FALSE	0.97818	FALSE	0.00757	TRUE	CB1
ENSG00000272434.1	None	0.13583	FALSE	0.05903	FALSE	0.00743	TRUE	CB1
ENSG00000275155.1	None	0.26661	FALSE	0.23043	FALSE	0.0071	TRUE	CB1
ENSG00000165458.13	INPPL1	0.69331	FALSE	0.84069	FALSE	0.00671	TRUE	CB1
ENSG00000125734.15	GPR108	0.9672	FALSE	0.82529	FALSE	0.0067	TRUE	CB1
ENSG00000130762.14	ARHGEF16	0.64851	FALSE	0.68861	FALSE	0.00661	TRUE	CB1
ENSG00000236204.6	LINC01376	0.87529	FALSE	0.9582	FALSE	0.00894	TRUE	CB1
ENSG00000272734.1	ADIRF-AS1	0.00945	FALSE	0.02778	FALSE	0.0049	TRUE	CB1
ENSG00000235421.1	None	0.95243	FALSE	0.98999	FALSE	0.00486	TRUE	CB1
ENSG00000244411.3	KRTAP5-7	0.66713	FALSE	0.84239	FALSE	0.00344	TRUE	CB1
ENSG00000053371.12	AKR7A2	0.7433	FALSE	0.81294	FALSE	0.00342	TRUE	CB1
ENSG00000149554.12	CHEK1	0.17253	FALSE	0.31668	FALSE	0.00339	TRUE	CB1
ENSG00000278601.1	None	0.75106	FALSE	0.61987	FALSE	0.00325	TRUE	CB1
ENSG00000142039.3	CCDC97	0.26099	FALSE	0.42034	FALSE	0.00324	TRUE	CB1
ENSG00000224051.6	CPTP	0.31558	FALSE	0.36673	FALSE	0.00323	TRUE	CB1
ENSG00000229018.5	PMS2P7	0.01747	FALSE	0.04427	FALSE	0.00316	TRUE	CB1
ENSG00000142765.17	SYTL1	0.05002	FALSE	0.11499	FALSE	0.00304	TRUE	CB1
ENSG00000083457.11	ITGAE	0.19574	FALSE	0.36383	FALSE	0.00302	TRUE	CB1
ENSG00000182307.13	C8orf33	0.16725	FALSE	0.30438	FALSE	0.0029	TRUE	CB1
ENSG00000127452.8	FBXL12	0.46548	FALSE	0.52766	FALSE	0.00273	TRUE	CB1
ENSG00000122783.16	CYREN	0.7002	FALSE	0.65644	FALSE	0.00272	TRUE	CB1
ENSG00000223795.2	None	0.88439	FALSE	0.72732	FALSE	0.00265	TRUE	CB1
ENSG00000261193.1	None	0.19097	FALSE	0.33607	FALSE	0.00257	TRUE	CB1
ENSG00000125965.8	GDF5	0.94279	FALSE	0.94659	FALSE	0.00257	TRUE	CB1
ENSG00000272320.1	None	0.4536	FALSE	0.61144	FALSE	0.00355	TRUE	CB1
ENSG00000270959.1	LPP-AS2	0.22728	FALSE	0.40826	FALSE	0.00486	TRUE	CB1
ENSG00000171984.14	SHLD1	0.98232	FALSE	0.26121	FALSE	0.00362	TRUE	CB1
ENSG00000226650.5	KIF4B	0.00059	TRUE	0.00137	FALSE	0.02998	TRUE	CB1
ENSG00000180509.11	KCNE1	0.99528	FALSE	0.92604	FALSE	0.00474	TRUE	CB1
ENSG00000272138.1	LINC01607	0.88059	FALSE	0.60063	FALSE	0.0047	TRUE	CB1
ENSG00000100577.18	GSTZ1	0.96453	FALSE	0.84471	FALSE	0.00468	TRUE	CB1
ENSG00000140396.12	NCOA2	0.28922	FALSE	0.47661	FALSE	0.00437	TRUE	CB1
ENSG00000087365.15	SF3B2	0.01141	FALSE	0.03185	FALSE	0.00429	TRUE	CB1
ENSG00000254842.6	LINC02551	0.6279	FALSE	0.81799	FALSE	0.00425	TRUE	CB1
ENSG00000196208.13	GREB1	0.17417	FALSE	0.33177	FALSE	0.00412	TRUE	CB1
ENSG00000258546.1	CENPUP2	0.8647	FALSE	0.94764	FALSE	0.00408	TRUE	CB1
ENSG00000254363.6	None	0.06312	FALSE	0.03035	FALSE	0.004	TRUE	CB1
ENSG00000080166.15	DCT	0.3408	FALSE	0.53372	FALSE	0.00388	TRUE	CB1
ENSG00000186510.11	CLCNKA	0.02664	FALSE	0.00945	FALSE	0.00383	TRUE	CB1
ENSG00000205084.10	TMEM231	0.34836	FALSE	0.15767	FALSE	0.00379	TRUE	CB1
ENSG00000172382.9	PRSS27	0.33082	FALSE	0.32848	FALSE	0.00372	TRUE	CB1
ENSG00000142409.5	ZNF787	0.0473	FALSE	0.04879	FALSE	0.0037	TRUE	CB1
ENSG00000107371.12	EXOSC3	0.98407	FALSE	0.95808	FALSE	0.0037	TRUE	CB1
ENSG00000249119.1	MTND6P4	0.82031	FALSE	0.87887	FALSE	0.00363	TRUE	CB1
ENSG00000261120.1	None	0.29839	FALSE	0.49707	FALSE	0.00948	TRUE	CB1
ENSG00000081692.12	JMJD4	0.23161	FALSE	0.34729	FALSE	0.00953	TRUE	CB1
ENSG00000171121.16	KCNMB3	0.49966	FALSE	0.70627	FALSE	0.00954	TRUE	CB1
ENSG00000189077.10	TMEM120A	0.17406	FALSE	0.22007	FALSE	0.02297	TRUE	CB1
ENSG00000285458.1	C4orf36	0.1248	FALSE	0.01261	FALSE	0.02253	TRUE	CB1
ENSG00000141933.9	TPGS1	0.12689	FALSE	0.1729	FALSE	0.02237	TRUE	CB1
ENSG00000228775.7	WEE2-AS1	0.38395	FALSE	0.50579	FALSE	0.02233	TRUE	CB1
ENSG00000127903.13	ZNF835	0.66311	FALSE	0.84316	FALSE	0.02191	TRUE	CB1
ENSG00000267077.1	None	0.20842	FALSE	0.34845	FALSE	0.02142	TRUE	CB1
ENSG00000100601.9	ALKBH1	0.71174	FALSE	0.50746	FALSE	0.02088	TRUE	CB1
ENSG00000162711.17	NLRP3	0.35102	FALSE	0.56299	FALSE	0.02066	TRUE	CB1
ENSG00000266896.1	None	0.76979	FALSE	0.70241	FALSE	0.02054	TRUE	CB1
ENSG00000196678.13	ERI2	0.44169	FALSE	0.52204	FALSE	0.0205	TRUE	CB1
ENSG00000170265.11	ZNF282	0.97527	FALSE	0.92931	FALSE	0.02001	TRUE	CB1
ENSG00000275700.4	AATF	0.11489	FALSE	0.03522	FALSE	0.01957	TRUE	CB1
ENSG00000111906.17	HDDC2	0.00305	FALSE	0.00929	FALSE	0.01943	TRUE	CB1
ENSG00000159208.15	CIART	0.07011	FALSE	0.12968	FALSE	0.0192	TRUE	CB1
ENSG00000236797.1	SPA17P1	0.19015	FALSE	0.33448	FALSE	0.01891	TRUE	CB1
ENSG00000201229.1	SNORA63D	0.2633	FALSE	0.00118	FALSE	0.02324	TRUE	CB1
ENSG00000183048.11	SLC25A10	0.63587	FALSE	0.58582	FALSE	0.01853	TRUE	CB1
ENSG00000272617.3	None	0.6238	FALSE	0.7993	FALSE	0.02356	TRUE	CB1
ENSG00000104953.19	TLE6	0.6253	FALSE	0.35045	FALSE	0.0253	TRUE	CB1
ENSG00000169951.9	ZNF764	0.93599	FALSE	0.87359	FALSE	0.02973	TRUE	CB1
ENSG00000121381.4	TAS2R9	0.64836	FALSE	0.43664	FALSE	0.02958	TRUE	CB1
ENSG00000148343.18	MIGA2	0.60134	FALSE	0.72846	FALSE	0.02928	TRUE	CB1
ENSG00000048342.15	CC2D2A	0.23651	FALSE	0.38205	FALSE	0.02916	TRUE	CB1
ENSG00000178409.13	BEND3	0.13392	FALSE	0.26647	FALSE	0.02896	TRUE	CB1
ENSG00000156970.12	BUB1B	0.52393	FALSE	0.73469	FALSE	0.02808	TRUE	CB1
ENSG00000145700.9	ANKRD31	0.35702	FALSE	0.32495	FALSE	0.02785	TRUE	CB1
ENSG00000253263.1	None	0.70212	FALSE	0.82034	FALSE	0.02709	TRUE	CB1
ENSG00000165349.11	SLC7A3	0.55588	FALSE	0.36423	FALSE	0.02703	TRUE	CB1
ENSG00000181234.9	TMEM132C	0.47345	FALSE	0.6709	FALSE	0.02682	TRUE	CB1
ENSG00000225194.3	LINC00092	0.80255	FALSE	0.87676	FALSE	0.02672	TRUE	CB1
ENSG00000167685.14	ZNF444	0.5705	FALSE	0.7232	FALSE	0.02624	TRUE	CB1
ENSG00000188312.13	CENPP	0.71385	FALSE	0.85737	FALSE	0.026	TRUE	CB1
ENSG00000223107.1	RNU2-72P	0.5046	FALSE	0.61736	FALSE	0.02571	TRUE	CB1
ENSG00000224086.5	PPM1F-AS1	0.96265	FALSE	0.99465	FALSE	0.02555	TRUE	CB1
ENSG00000131379.9	C3orf20	0.68232	FALSE	0.75967	FALSE	0.0241	TRUE	CB1
ENSG00000139842.14	CUL4A	0.72262	FALSE	0.72189	FALSE	0.01822	TRUE	CB1
ENSG00000281333.1	None	0.77794	FALSE	0.70079	FALSE	0.01813	TRUE	CB1
ENSG00000140525.17	FANCI	0.81322	FALSE	0.54114	FALSE	0.01774	TRUE	CB1
ENSG00000174628.16	IQCK	0.70711	FALSE	0.43579	FALSE	0.01257	TRUE	CB1
ENSG00000158158.11	CNNM4	0.4392	FALSE	0.33149	FALSE	0.01218	TRUE	CB1
ENSG00000175287.18	PHYHD1	0.81217	FALSE	0.93291	FALSE	0.01194	TRUE	CB1
ENSG00000212123.3	PRR22	0.32879	FALSE	0.52193	FALSE	0.0118	TRUE	CB1
ENSG00000256612.7	CYP2B7P	0.01442	FALSE	0.02276	FALSE	0.01169	TRUE	CB1
ENSG00000279794.1	None	0.12612	FALSE	0.14849	FALSE	0.01132	TRUE	CB1
ENSG00000257839.1	PHLDA1-DT	0.95191	FALSE	0.96749	FALSE	0.01099	TRUE	CB1
ENSG00000131951.11	LRRC9	0.02827	FALSE	0.06618	FALSE	0.01078	TRUE	CB1
ENSG00000110025.12	SNX15	0.8744	FALSE	0.86427	FALSE	0.01075	TRUE	CB1
ENSG00000205111.8	CDKL4	0.06692	FALSE	0.0603	FALSE	0.01016	TRUE	CB1
ENSG00000117399.13	CDC20	0.14617	FALSE	0.17778	FALSE	0.01012	TRUE	CB1
ENSG00000186715.11	MST1L	0.48535	FALSE	0.70245	FALSE	0.00985	TRUE	CB1
ENSG00000118620.12	ZNF430	0.03603	FALSE	0.0407	FALSE	0.0098	TRUE	CB1
ENSG00000230747.1	None	0.80399	FALSE	0.49395	FALSE	0.00966	TRUE	CB1
ENSG00000142698.14	C1orf94	0.91478	FALSE	0.7852	FALSE	0.00955	TRUE	CB1
ENSG00000213967.10	ZNF726	0.50296	FALSE	0.13353	FALSE	0.01268	TRUE	CB1
ENSG00000263004.1	AKAP1-DT	0.34007	FALSE	0.54975	FALSE	0.01351	TRUE	CB1
ENSG00000258643.5	BCL2L2-PABPN1	0.22949	FALSE	0.33275	FALSE	0.01367	TRUE	CB1
ENSG00000099203.6	TMED1	0.69702	FALSE	0.83532	FALSE	0.0138	TRUE	CB1
ENSG00000273000.5	None	0.60478	FALSE	0.37441	FALSE	0.01686	TRUE	CB1
ENSG00000230707.1	HAPSTR2	0.03461	FALSE	0.01272	FALSE	0.01669	TRUE	CB1
ENSG00000143494.15	VASH2	0.36223	FALSE	0.3151	FALSE	0.01666	TRUE	CB1
ENSG00000110011.13	DNAJC4	0.28422	FALSE	0.47903	FALSE	0.01634	TRUE	CB1
ENSG00000262879.5	None	0.01083	FALSE	0.01877	FALSE	0.01607	TRUE	CB1
ENSG00000141485.16	SLC13A5	0.06123	FALSE	0.06337	FALSE	0.01564	TRUE	CB1
ENSG00000105808.17	RASA4	0.1017	FALSE	0.20091	FALSE	0.01558	TRUE	CB1
ENSG00000205559.4	CHKB-DT	0.38278	FALSE	0.57915	FALSE	0.00251	TRUE	CB1
ENSG00000251600.6	GUSBP5	0.08705	FALSE	0.18508	FALSE	0.01514	TRUE	CB1
ENSG00000155980.11	KIF5A	0.00511	FALSE	0.01249	FALSE	0.01432	TRUE	CB1
ENSG00000276916.1	None	0.16575	FALSE	0.1443	FALSE	0.01426	TRUE	CB1
ENSG00000169627.7	BOLA2B	0.5469	FALSE	0.48695	FALSE	0.01421	TRUE	CB1
ENSG00000185269.11	NOTUM	0.1154	FALSE	0.2054	FALSE	0.01419	TRUE	CB1
ENSG00000133216.16	EPHB2	0.27266	FALSE	0.33714	FALSE	0.01414	TRUE	CB1
ENSG00000120329.6	SLC25A2	0.10569	FALSE	0.21154	FALSE	0.01408	TRUE	CB1
ENSG00000183647.10	ZNF530	0.31103	FALSE	0.2269	FALSE	0.01394	TRUE	CB1
ENSG00000122386.10	ZNF205	0.22698	FALSE	0.39629	FALSE	0.01456	TRUE	CB1
ENSG00000272894.5	MIOS-DT	0.93322	FALSE	0.19497	FALSE	0.0024	TRUE	CB1
ENSG00000100593.17	ISM2	0.33302	FALSE	0.27274	FALSE	0.03018	TRUE	CB1
ENSG00000171241.8	SHCBP1	0.89413	FALSE	0.77903	FALSE	0.00069	TRUE	CB1
ENSG00000073050.11	XRCC1	0.72869	FALSE	0.25263	FALSE	4e-05	TRUE	CB1
ENSG00000183527.11	PSMG1	0.00158	FALSE	0.00534	FALSE	0.00032	TRUE	CB1
ENSG00000005381.7	MPO	0.69058	FALSE	0.5556	FALSE	0.00033	TRUE	CB1
ENSG00000134339.8	SAA2	0.08733	FALSE	0.16492	FALSE	0.00236	TRUE	CB1
ENSG00000147586.9	MRPS28	0.0756	FALSE	0.16165	FALSE	0.00036	TRUE	CB1
ENSG00000237356.6	None	0.10553	FALSE	0.1562	FALSE	0.00037	TRUE	CB1
ENSG00000224281.4	SLC25A5-AS1	0.09239	FALSE	0.19807	FALSE	0.00039	TRUE	CB1
ENSG00000198590.11	APRG1	0.73146	FALSE	0.66707	FALSE	0.0004	TRUE	CB1
ENSG00000226405.1	None	0.73504	FALSE	0.60935	FALSE	3e-05	TRUE	CB1
ENSG00000081818.3	PCDHB4	0.95612	FALSE	0.67399	FALSE	0.00042	TRUE	CB1
ENSG00000130813.17	SHFL	0.00457	FALSE	0.00733	FALSE	0.00043	TRUE	CB1
ENSG00000118655.5	DCLRE1B	0.63381	FALSE	0.08172	FALSE	0.00044	TRUE	CB1
ENSG00000042445.13	RETSAT	0.25452	FALSE	0.35007	FALSE	0.00045	TRUE	CB1
ENSG00000108587.15	GOSR1	0.46402	FALSE	0.64664	FALSE	0.00047	TRUE	CB1
ENSG00000233396.7	LINC01719	0.37995	FALSE	0.33109	FALSE	0.00048	TRUE	CB1
ENSG00000196781.14	TLE1	0.039	FALSE	0.03668	FALSE	2e-05	TRUE	CB1
ENSG00000271366.1	None	0.09434	FALSE	0.18783	FALSE	0.00049	TRUE	CB1
ENSG00000157911.10	PEX10	0.6751	FALSE	0.82953	FALSE	0.00051	TRUE	CB1
ENSG00000285437.1	POLR2J3	0.94279	FALSE	0.98874	FALSE	0.00051	TRUE	CB1
ENSG00000279091.1	None	0.26598	FALSE	0.43183	FALSE	0.00058	TRUE	CB1
ENSG00000090432.6	MUL1	0.11668	FALSE	0.22877	FALSE	0.00059	TRUE	CB1
ENSG00000188779.10	SKOR1	0.04418	FALSE	0.08586	FALSE	0.00067	TRUE	CB1
ENSG00000183778.17	B3GALT5	0.75218	FALSE	0.74797	FALSE	0.00068	TRUE	CB1
ENSG00000102904.14	TSNAXIP1	0.00364	FALSE	0.00317	FALSE	8e-05	TRUE	CB1
ENSG00000182473.21	EXOC7	0.11857	FALSE	0.19504	FALSE	0.00069	TRUE	CB1
ENSG00000133250.13	ZNF414	0.40522	FALSE	0.61992	FALSE	0.0007	TRUE	CB1
ENSG00000217289.3	None	0.8871	FALSE	0.97157	FALSE	0.0007	TRUE	CB1
ENSG00000111879.19	FAM184A	0.11534	FALSE	0.19911	FALSE	0.00073	TRUE	CB1
ENSG00000100294.12	MCAT	0.00682	FALSE	0.00202	FALSE	2e-05	TRUE	CB1
ENSG00000230487.7	PSMG3-AS1	0.48438	FALSE	0.61107	FALSE	0.00027	TRUE	CB1
ENSG00000253210.1	DENND3-AS1	0.64409	FALSE	0.80408	FALSE	0.00076	TRUE	CB1
ENSG00000100461.17	RBM23	0.17951	FALSE	0.1444	FALSE	4e-05	TRUE	CB1
ENSG00000101457.12	DNTTIP1	0.14488	FALSE	0.27179	FALSE	4e-05	TRUE	CB1
ENSG00000136002.18	ARHGEF4	0.02342	FALSE	0.06181	FALSE	8e-05	TRUE	CB1
ENSG00000166558.10	SLC38A8	0.18028	FALSE	0.33697	FALSE	8e-05	TRUE	CB1
ENSG00000160345.12	PIERCE1	0.00967	FALSE	0.00342	FALSE	9e-05	TRUE	CB1
ENSG00000167925.15	GHDC	0.80687	FALSE	0.86838	FALSE	9e-05	TRUE	CB1
ENSG00000268573.1	None	0.76452	FALSE	0.3175	FALSE	9e-05	TRUE	CB1
ENSG00000160917.14	CPSF4	0.30421	FALSE	0.31253	FALSE	0.0001	TRUE	CB1
ENSG00000161202.18	DVL3	0.84261	FALSE	0.94447	FALSE	0.0001	TRUE	CB1
ENSG00000279174.1	None	0.27445	FALSE	0.46392	FALSE	7e-05	TRUE	CB1
ENSG00000226287.8	TMEM191A	0.01191	FALSE	0.02949	FALSE	0.00013	TRUE	CB1
ENSG00000125388.19	GRK4	0.24582	FALSE	0.2111	FALSE	0.00015	TRUE	CB1
ENSG00000100330.15	MTMR3	0.92747	FALSE	0.32806	FALSE	0.00016	TRUE	CB1
ENSG00000145014.17	TMEM44	0.09035	FALSE	0.16559	FALSE	7e-05	TRUE	CB1
ENSG00000162746.14	FCRLB	0.16407	FALSE	0.10695	FALSE	0.00016	TRUE	CB1
ENSG00000184470.20	TXNRD2	0.41248	FALSE	0.4083	FALSE	0.00016	TRUE	CB1
ENSG00000123130.16	ACOT9	0.02752	FALSE	0.07124	FALSE	7e-05	TRUE	CB1
ENSG00000185031.6	SLC2A3P2	0.5201	FALSE	0.26967	FALSE	0.00017	TRUE	CB1
ENSG00000184445.11	KNTC1	0.69521	FALSE	0.21566	FALSE	6e-05	TRUE	CB1
ENSG00000164309.14	CMYA5	0.05624	FALSE	0.12765	FALSE	5e-05	TRUE	CB1
ENSG00000277879.1	None	0.78802	FALSE	0.81892	FALSE	0.00017	TRUE	CB1
ENSG00000244165.1	P2RY11	0.45954	FALSE	0.63484	FALSE	4e-05	TRUE	CB1
ENSG00000138030.12	KHK	0.05455	FALSE	0.12807	FALSE	0.00018	TRUE	CB1
ENSG00000223849.1	None	0.48698	FALSE	0.00809	FALSE	4e-05	TRUE	CB1
ENSG00000185252.18	ZNF74	0.3804	FALSE	0.22333	FALSE	4e-05	TRUE	CB1
ENSG00000163159.12	VPS72	0.61404	FALSE	0.80017	FALSE	4e-05	TRUE	CB1
ENSG00000181638.17	ZFP41	0.54489	FALSE	0.66534	FALSE	0.0002	TRUE	CB1
ENSG00000139718.10	SETD1B	0.13942	FALSE	0.24681	FALSE	4e-05	TRUE	CB1
ENSG00000106992.18	AK1	0.00637	FALSE	0.0102	FALSE	0.00021	TRUE	CB1
ENSG00000002822.15	MAD1L1	0.20672	FALSE	0.37713	FALSE	0.00025	TRUE	CB1
ENSG00000125775.14	SDCBP2	0.06288	FALSE	0.14157	FALSE	4e-05	TRUE	CB1
ENSG00000153531.13	ADPRHL1	0.00037	TRUE	0.00146	FALSE	0.00025	TRUE	CB1
ENSG00000185986.11	SDHAP3	0.24953	FALSE	0.23415	FALSE	0.00078	TRUE	CB1
ENSG00000088256.8	GNA11	0.26076	FALSE	0.4467	FALSE	8e-05	TRUE	CB1
ENSG00000196652.11	ZKSCAN5	0.49983	FALSE	0.21116	FALSE	0.0008	TRUE	CB1
ENSG00000100413.16	POLR3H	0.18617	FALSE	0.34957	FALSE	0.00137	TRUE	CB1
ENSG00000139714.12	MORN3	0.11537	FALSE	0.15721	FALSE	0.00137	TRUE	CB1
ENSG00000272732.1	None	0.77778	FALSE	0.57705	FALSE	0.00137	TRUE	CB1
ENSG00000148057.15	IDNK	0.68217	FALSE	0.80363	FALSE	0.00141	TRUE	CB1
ENSG00000135870.11	RC3H1	0.76774	FALSE	0.18215	FALSE	0.00079	TRUE	CB1
ENSG00000152117.17	SMPD4BP	0.64558	FALSE	0.50606	FALSE	0.00151	TRUE	CB1
ENSG00000159450.12	TCHH	0.02136	FALSE	0.05635	FALSE	1e-05	TRUE	CB1
ENSG00000216809.1	None	0.07528	FALSE	0.16666	FALSE	0.0016	TRUE	CB1
ENSG00000111247.14	RAD51AP1	0.39453	FALSE	0.38491	FALSE	0.00161	TRUE	CB1
ENSG00000146463.11	ZMYM4	0.06967	FALSE	0.15361	FALSE	1e-05	TRUE	CB1
ENSG00000126522.16	ASL	0.89752	FALSE	0.97366	FALSE	0.00164	TRUE	CB1
ENSG00000079689.13	SCGN	0.00698	FALSE	0.01964	FALSE	0.00168	TRUE	CB1
ENSG00000087111.20	PIGS	0.16341	FALSE	0.28422	FALSE	1e-05	TRUE	CB1
ENSG00000063176.15	SPHK2	0.01873	FALSE	0.03626	FALSE	1e-05	TRUE	CB1
ENSG00000119969.14	HELLS	0.2293	FALSE	0.40228	FALSE	0.0018	TRUE	CB1
ENSG00000101407.12	TTI1	0.62605	FALSE	0.80755	FALSE	0.00184	TRUE	CB1
ENSG00000261003.1	None	0.44399	FALSE	0.44969	FALSE	0	TRUE	CB1
ENSG00000143373.17	ZNF687	0.60753	FALSE	0.18444	FALSE	0	TRUE	CB1
ENSG00000163481.7	RNF25	0.01824	FALSE	0.03167	FALSE	0	TRUE	CB1
ENSG00000006704.10	GTF2IRD1	0.05631	FALSE	0.11834	FALSE	0.00219	TRUE	CB1
ENSG00000177483.11	RBM44	0.69594	FALSE	0.82041	FALSE	0.00218	TRUE	CB1
ENSG00000120328.6	PCDHB12	0.58153	FALSE	0.6979	FALSE	0.00218	TRUE	CB1
ENSG00000232081.1	LARGE-IT1	0.33246	FALSE	0.44891	FALSE	0.00209	TRUE	CB1
ENSG00000182902.13	SLC25A18	0.12364	FALSE	0.25271	FALSE	0.00133	TRUE	CB1
ENSG00000215174.2	NLRP2B	0.44728	FALSE	0.45635	FALSE	0.00206	TRUE	CB1
ENSG00000275064.1	PDE4DIPP5	0.47393	FALSE	0.63444	FALSE	0.002	TRUE	CB1
ENSG00000222011.8	FAM185A	0.36935	FALSE	0.58142	FALSE	0.002	TRUE	CB1
ENSG00000174365.19	SNHG11	0.46833	FALSE	0.23988	FALSE	0	TRUE	CB1
ENSG00000235329.2	None	0.29208	FALSE	0.44456	FALSE	0.00198	TRUE	CB1
ENSG00000141505.11	ASGR1	0.05022	FALSE	0.082	FALSE	0.00196	TRUE	CB1
ENSG00000120322.3	PCDHB8	0.90709	FALSE	0.69307	FALSE	0.0019	TRUE	CB1
ENSG00000237720.1	None	0.1145	FALSE	0.23016	FALSE	0.00204	TRUE	CB1
ENSG00000113211.5	PCDHB6	0.75538	FALSE	0.73729	FALSE	0.0013	TRUE	CB1
ENSG00000147535.16	PLPP5	0.13646	FALSE	0.26722	FALSE	0.0015	TRUE	CB1
ENSG00000109107.13	ALDOC	0.01078	FALSE	0.03136	FALSE	0.00083	TRUE	CB1
ENSG00000108231.12	LGI1	0.13269	FALSE	0.24247	FALSE	0.00088	TRUE	CB1
ENSG00000140829.11	DHX38	0.68691	FALSE	0.84102	FALSE	0.00124	TRUE	CB1
ENSG00000228801.5	PCMTD1-DT	0.43675	FALSE	0.53235	FALSE	0.00096	TRUE	CB1
ENSG00000153064.11	BANK1	0.05088	FALSE	0.03823	FALSE	0.00101	TRUE	CB1
ENSG00000111581.9	NUP107	0.43212	FALSE	0.39195	FALSE	0.00084	TRUE	CB1
ENSG00000106804.7	C5	0.08809	FALSE	0.07538	FALSE	0.00108	TRUE	CB1
ENSG00000213204.8	None	0.10225	FALSE	0.19288	FALSE	0.00112	TRUE	CB1
ENSG00000124074.11	ENKD1	0.73689	FALSE	0.36798	FALSE	0.00115	TRUE	CB1
ENSG00000186889.9	TMEM17	0.04835	FALSE	0.05508	FALSE	0.00116	TRUE	CB1
ENSG00000104915.14	STX10	0.59589	FALSE	0.62749	FALSE	0.00081	TRUE	CB1
ENSG00000279416.1	None	0.79061	FALSE	0.75935	FALSE	0.00091	TRUE	CB1
ENSG00000231660.1	RPS8P6	0.54758	FALSE	0.73986	FALSE	0.00117	TRUE	CB1
ENSG00000245937.7	SLC12A2-DT	0.03341	FALSE	0.081	FALSE	1e-05	TRUE	CB1
ENSG00000196453.7	ZNF777	0.00181	FALSE	0.00482	FALSE	1e-05	TRUE	CB1
ENSG00000095261.13	PSMD5	0.07163	FALSE	0.14955	FALSE	0.00118	TRUE	CB1
ENSG00000164008.15	C1orf50	0.52403	FALSE	0.60351	FALSE	1e-05	TRUE	CB1
ENSG00000063127.15	SLC6A16	0.32123	FALSE	0.11681	FALSE	0.08576	FALSE
ENSG00000069482.6	GAL	0.6671	FALSE	0.70448	FALSE	0.31605	FALSE
ENSG00000070031.3	SCT	0.869	FALSE	0.64593	FALSE	0.10601	FALSE
ENSG00000072849.10	DERL2	0.17808	FALSE	0.33222	FALSE	0.28755	FALSE
ENSG00000090512.11	FETUB	0.07138	FALSE	0.15254	FALSE	0.5106	FALSE
ENSG00000095777.15	MYO3A	0.3651	FALSE	0.51995	FALSE	0.86384	FALSE
ENSG00000096717.11	SIRT1	0.49722	FALSE	0.6099	FALSE	0.81994	FALSE
ENSG00000100583.4	SAMD15	0.68262	FALSE	0.78899	FALSE	0.20062	FALSE
ENSG00000104237.9	RP1	0.31663	FALSE	0.33783	FALSE	0.11673	FALSE
ENSG00000105146.12	AURKC	0.44562	FALSE	0.65811	FALSE	0.30203	FALSE
ENSG00000105825.12	TFPI2	0.24905	FALSE	0.40402	FALSE	0.39771	FALSE
ENSG00000113263.12	ITK	0.96117	FALSE	0.83329	FALSE	0.69091	FALSE
ENSG00000114854.7	TNNC1	0.61961	FALSE	0.05169	FALSE	0.2415	FALSE
ENSG00000116035.3	VAX2	0.64657	FALSE	0.51172	FALSE	0.21097	FALSE
ENSG00000116039.12	ATP6V1B1	0.99295	FALSE	0.55615	FALSE	0.95331	FALSE
ENSG00000117650.12	NEK2	0.1741	FALSE	0.28194	FALSE	0.38469	FALSE
ENSG00000119147.9	ECRG4	0.03189	FALSE	0.00273	FALSE	0.155	FALSE
ENSG00000119915.4	ELOVL3	0.5792	FALSE	0.26486	FALSE	0.23221	FALSE
ENSG00000120963.11	ZNF706	0.68759	FALSE	0.85679	FALSE	0.14339	FALSE
ENSG00000123329.17	ARHGAP9	0.01268	FALSE	0.00927	FALSE	0.05421	FALSE
ENSG00000123810.7	B9D2	0.01625	FALSE	0.00446	FALSE	0.48489	FALSE
ENSG00000123892.11	RAB38	0.32867	FALSE	0.5282	FALSE	0.06779	FALSE
ENSG00000126010.5	GRPR	0.52294	FALSE	0.06596	FALSE	0.09577	FALSE
ENSG00000126778.9	SIX1	0.35603	FALSE	0.04499	FALSE	0.42444	FALSE
ENSG00000127311.9	HELB	0.00036	TRUE	0.00112	FALSE	0.10173	FALSE
ENSG00000127328.21	RAB3IP	0.54464	FALSE	0.74285	FALSE	0.29447	FALSE
ENSG00000136518.16	ACTL6A	0.031	FALSE	0.07492	FALSE	0.14208	FALSE
ENSG00000137804.12	NUSAP1	0.12027	FALSE	0.13953	FALSE	0.35886	FALSE
ENSG00000142627.12	EPHA2	0.18838	FALSE	0.08419	FALSE	0.51901	FALSE
ENSG00000146143.17	PRIM2	0.70162	FALSE	0.78162	FALSE	0.88062	FALSE
ENSG00000146677.7	RPL32P18	0.08963	FALSE	0.19387	FALSE	0.65432	FALSE
ENSG00000147437.9	GNRH1	0.978	FALSE	0.98721	FALSE	0.03947	FALSE
ENSG00000148136.5	OR13C4	0.37391	FALSE	0.58606	FALSE	0.80309	FALSE
ENSG00000149300.9	C11orf52	0.32695	FALSE	0.5314	FALSE	0.38971	FALSE
ENSG00000151233.10	GXYLT1	0.16455	FALSE	0.19303	FALSE	0.09355	FALSE
ENSG00000155850.7	SLC26A2	0.4733	FALSE	0.54112	FALSE	0.3345	FALSE
ENSG00000159398.15	CES5A	0.53304	FALSE	0.60959	FALSE	0.6342	FALSE
ENSG00000160201.11	U2AF1	0.45211	FALSE	0.15066	FALSE	0.06889	FALSE
ENSG00000160325.14	CACFD1	0.2005	FALSE	0.06821	FALSE	0.26761	FALSE
ENSG00000161277.10	THAP8	0.76772	FALSE	0.88315	FALSE	0.69382	FALSE
ENSG00000161643.12	SIGLEC16	0.43045	FALSE	0.22711	FALSE	0.40958	FALSE
ENSG00000162894.11	FCMR	0.77968	FALSE	0.58498	FALSE	0.14669	FALSE
ENSG00000163682.16	RPL9	0.97497	FALSE	0.30087	FALSE	0.33175	FALSE
ENSG00000163737.3	PF4	0.4119	FALSE	0.62129	FALSE	0.52262	FALSE
ENSG00000164045.11	CDC25A	0.71202	FALSE	0.84192	FALSE	0.37723	FALSE
ENSG00000166068.12	SPRED1	0.55448	FALSE	0.56031	FALSE	0.29156	FALSE
ENSG00000166863.11	TAC3	0.07471	FALSE	0.10796	FALSE	0.06982	FALSE
ENSG00000167664.8	TMIGD2	0.21057	FALSE	0.12877	FALSE	0.58391	FALSE
ENSG00000168685.14	IL7R	0.28725	FALSE	0.48683	FALSE	0.31521	FALSE
ENSG00000169299.13	PGM2	0.7122	FALSE	0.07816	FALSE	0.05549	FALSE
ENSG00000169684.13	CHRNA5	0.65207	FALSE	0.83414	FALSE	0.19565	FALSE
ENSG00000169908.11	TM4SF1	0.91691	FALSE	0.80427	FALSE	0.25804	FALSE
ENSG00000170161.6	FAM88B	0.17309	FALSE	0.23243	FALSE	0.09917	FALSE
ENSG00000172000.7	ZNF556	0.23165	FALSE	0.39927	FALSE	0.2174	FALSE
ENSG00000172974.11	VDAC2P5	0.60065	FALSE	0.80187	FALSE	0.31696	FALSE
ENSG00000173917.10	HOXB2	0.6126	FALSE	0.65869	FALSE	0.03081	FALSE
ENSG00000175104.14	TRAF6	0.51167	FALSE	0.55504	FALSE	0.16198	FALSE
ENSG00000175832.12	ETV4	0.06397	FALSE	0.03566	FALSE	0.28289	FALSE
ENSG00000176928.5	GCNT4	0.00347	FALSE	0.00866	FALSE	0.07136	FALSE
ENSG00000177706.8	FAM20C	0.27496	FALSE	0.46271	FALSE	0.11086	FALSE
ENSG00000178078.11	STAP2	0.31858	FALSE	0.29316	FALSE	0.68496	FALSE
ENSG00000178997.11	EXD1	0.1824	FALSE	0.15048	FALSE	0.45839	FALSE
ENSG00000179978.11	NAIPP2	0.05137	FALSE	0.01988	FALSE	0.19437	FALSE
ENSG00000180019.5	None	0.21808	FALSE	0.31553	FALSE	0.94787	FALSE
ENSG00000181315.10	ZNF322	0.69709	FALSE	0.85849	FALSE	0.08371	FALSE
ENSG00000183734.4	ASCL2	0.76688	FALSE	0.8066	FALSE	0.5841	FALSE
ENSG00000186493.12	IRX2-DT	0.59385	FALSE	0.11945	FALSE	0.77177	FALSE
ENSG00000186676.3	EEF1GP1	0.89021	FALSE	0.5561	FALSE	0.3253	FALSE
ENSG00000187134.13	AKR1C1	0.04348	FALSE	0.09988	FALSE	0.50952	FALSE
ENSG00000188517.15	COL25A1	0.61088	FALSE	0.80834	FALSE	0.08239	FALSE
ENSG00000189079.15	ARID2	0.3775	FALSE	0.4566	FALSE	0.28478	FALSE
ENSG00000197301.7	HMGA2-AS1	0.40169	FALSE	0.58414	FALSE	0.66563	FALSE
ENSG00000197665.7	None	0.91984	FALSE	0.94187	FALSE	0.93062	FALSE
ENSG00000197734.9	C14orf178	0.98535	FALSE	0.59309	FALSE	0.76694	FALSE
ENSG00000198225.5	FKBP1C	0.7249	FALSE	0.84112	FALSE	0.88851	FALSE
ENSG00000199963.1	RNU6-605P	0.2557	FALSE	0.43543	FALSE	NA	FALSE
ENSG00000201076.1	RNU4-51P	0.56586	FALSE	0.49908	FALSE	0.20473	FALSE
ENSG00000201178.1	Y_RNA	0.23524	FALSE	0.36557	FALSE	NA	FALSE
ENSG00000201393.1	SNORA71	0.15209	FALSE	0.21218	FALSE	0.42214	FALSE
ENSG00000201544.1	SNORA16B	0.16462	FALSE	0.10899	FALSE	0.0523	FALSE
ENSG00000201607.1	RNU4-16P	0.11231	FALSE	0.22472	FALSE	0.30199	FALSE
ENSG00000202025.1	RNU6-1240P	0.60631	FALSE	0.71258	FALSE	NA	FALSE
ENSG00000202310.1	Y_RNA	0.38702	FALSE	0.60316	FALSE	NA	FALSE
ENSG00000202385.1	Y_RNA	0.57967	FALSE	0.77069	FALSE	NA	FALSE
ENSG00000202415.1	RN7SKP269	0.41067	FALSE	0.59816	FALSE	0.69183	FALSE
ENSG00000203684.5	IBA57-DT	0.2167	FALSE	0.10275	FALSE	0.26575	FALSE
ENSG00000203818.7	None	0.32181	FALSE	0.30206	FALSE	0.67667	FALSE
ENSG00000204246.3	OR13C3	0.25467	FALSE	0.3199	FALSE	0.53447	FALSE
ENSG00000206814.1	Y_RNA	0.46074	FALSE	0.67903	FALSE	0.36029	FALSE
ENSG00000207207.1	Y_RNA	0.37815	FALSE	0.56621	FALSE	0.18368	FALSE
ENSG00000207516.1	SNORA41B	0.64424	FALSE	0.45075	FALSE	NA	FALSE
ENSG00000213250.5	RBMS2P1	0.57595	FALSE	0.66023	FALSE	0.33784	FALSE
ENSG00000213598.4	RPL31P4	0.50272	FALSE	0.59229	FALSE	0.47914	FALSE
ENSG00000213927.3	CCL27	0.9306	FALSE	0.76969	FALSE	0.49087	FALSE
ENSG00000214182.5	PTMAP5	0.90287	FALSE	0.97762	FALSE	0.57105	FALSE
ENSG00000214321.3	CBX1P4	0.3456	FALSE	0.30362	FALSE	0.15524	FALSE
ENSG00000214359.3	RPL18P10	0.10356	FALSE	0.10043	FALSE	0.36388	FALSE
ENSG00000215159.3	None	0.8618	FALSE	0.5223	FALSE	0.62855	FALSE
ENSG00000215237.6	None	0.14555	FALSE	0.15243	FALSE	0.22223	FALSE
ENSG00000218459.1	RPS27P15	0.68775	FALSE	0.80412	FALSE	0.56993	FALSE
ENSG00000219085.1	NPM1P37	0.31909	FALSE	0.42434	FALSE	0.12185	FALSE
ENSG00000219201.4	None	0.12722	FALSE	0.12563	FALSE	0.75642	FALSE
ENSG00000219500.1	None	0.184	FALSE	0.32166	FALSE	0.90057	FALSE
ENSG00000219712.1	MARK2P18	0.01135	FALSE	0.00229	FALSE	0.107	FALSE
ENSG00000220091.2	LAP3P1	0.32416	FALSE	0.45804	FALSE	0.36986	FALSE
ENSG00000222445.1	RN7SKP56	0.009	FALSE	0.00331	FALSE	0.43923	FALSE
ENSG00000223361.5	FTH1P10	0.08536	FALSE	0.18629	FALSE	0.53647	FALSE
ENSG00000223921.1	MTND1P27	0.95588	FALSE	0.96149	FALSE	0.95853	FALSE
ENSG00000224029.1	None	0.04951	FALSE	0.10889	FALSE	0.71226	FALSE
ENSG00000224184.5	MIR3681HG	0.64941	FALSE	0.80575	FALSE	0.30116	FALSE
ENSG00000224425.2	SSBP3P2	0.3574	FALSE	0.54074	FALSE	0.10875	FALSE
ENSG00000224546.2	EIF4BP3	0.57811	FALSE	0.16438	FALSE	0.86916	FALSE
ENSG00000224578.5	HNRNPA1L3	0.47882	FALSE	0.69164	FALSE	0.58173	FALSE
ENSG00000224792.6	IQCF4P	0.63564	FALSE	0.36102	FALSE	0.29732	FALSE
ENSG00000224985.1	None	0.43186	FALSE	0.38588	FALSE	0.85761	FALSE
ENSG00000225031.1	EIF4BP7	0.26046	FALSE	0.17021	FALSE	0.93713	FALSE
ENSG00000225573.4	RPL35P5	0.3421	FALSE	0.23619	FALSE	0.168	FALSE
ENSG00000226253.1	MRPL35P3	0.22497	FALSE	0.15298	FALSE	0.87112	FALSE
ENSG00000226258.6	GRM7-AS3	0.51871	FALSE	0.43941	FALSE	0.15904	FALSE
ENSG00000226277.1	None	0.82485	FALSE	0.55007	FALSE	0.42293	FALSE
ENSG00000226823.1	SUGT1P1	0.24555	FALSE	0.08635	FALSE	0.27803	FALSE
ENSG00000226870.2	None	0.03412	FALSE	0.01612	FALSE	0.82466	FALSE
ENSG00000226926.7	PDZPH1P	0.22487	FALSE	0.20594	FALSE	0.76418	FALSE
ENSG00000227008.2	RPS24P19	0.35962	FALSE	0.19285	FALSE	0.40773	FALSE
ENSG00000227080.2	None	0.68378	FALSE	0.27682	FALSE	0.16369	FALSE
ENSG00000227244.2	LINC00845	0.56492	FALSE	0.68082	FALSE	0.08835	FALSE
ENSG00000227347.1	HNRNPKP2	0.01583	FALSE	0.00396	FALSE	0.41394	FALSE
ENSG00000227646.7	STEAP2-AS1	0.33298	FALSE	0.32353	FALSE	0.15723	FALSE
ENSG00000227775.3	None	0.48393	FALSE	0.66218	FALSE	0.78107	FALSE
ENSG00000227954.6	TARID	0.84334	FALSE	0.93234	FALSE	0.32982	FALSE
ENSG00000228417.1	None	0.736	FALSE	0.7986	FALSE	0.35508	FALSE
ENSG00000228423.2	None	0.56477	FALSE	0.77114	FALSE	0.81913	FALSE
ENSG00000228755.1	PABPC1P8	0.07201	FALSE	0.1618	FALSE	0.1496	FALSE
ENSG00000228960.6	OR2A9P	0.39149	FALSE	0.3501	FALSE	0.09911	FALSE
ENSG00000229089.8	ANKRD20A8P	0.10131	FALSE	0.21309	FALSE	0.36948	FALSE
ENSG00000229116.2	None	0.14363	FALSE	0.03312	FALSE	0.2543	FALSE
ENSG00000229386.3	OR8B9P	0.83664	FALSE	0.90327	FALSE	0.3873	FALSE
ENSG00000229509.1	None	0.36806	FALSE	0.45836	FALSE	NA	FALSE
ENSG00000229654.1	LINC02526	0.8786	FALSE	0.3463	FALSE	0.34881	FALSE
ENSG00000230106.1	SNRPCP15	0.13118	FALSE	0.20578	FALSE	NA	FALSE
ENSG00000230300.1	STARD13-IT1	0.07805	FALSE	0.13014	FALSE	0.06842	FALSE
ENSG00000230387.2	None	0.66122	FALSE	0.82744	FALSE	0.2874	FALSE
ENSG00000230428.1	None	0.65928	FALSE	0.52606	FALSE	0.41501	FALSE
ENSG00000230804.2	CDRT15P14	0.23845	FALSE	0.11866	FALSE	0.95283	FALSE
ENSG00000231249.1	ITPR1-DT	0.03826	FALSE	0.05544	FALSE	0.23259	FALSE
ENSG00000231863.1	None	0.47826	FALSE	0.62909	FALSE	0.04688	FALSE
ENSG00000231890.7	DARS1-AS1	0.25666	FALSE	0.23232	FALSE	0.13317	FALSE
ENSG00000231906.1	COX7BP6	0.83684	FALSE	0.62063	FALSE	0.6511	FALSE
ENSG00000232139.5	LINC00867	0.37611	FALSE	0.13598	FALSE	0.46274	FALSE
ENSG00000232373.2	MTCYBP3	0.33021	FALSE	0.12496	FALSE	0.53265	FALSE
ENSG00000232431.3	None	0.19132	FALSE	0.34492	FALSE	0.26185	FALSE
ENSG00000232533.1	FAM131B-AS2	0.00714	FALSE	0.01352	FALSE	0.09832	FALSE
ENSG00000232860.7	SMG7-AS1	0.96921	FALSE	0.9736	FALSE	0.3137	FALSE
ENSG00000232940.5	HCG25	0.19944	FALSE	0.19327	FALSE	0.34797	FALSE
ENSG00000233067.2	PTCHD1-AS	0.81451	FALSE	0.73626	FALSE	0.05284	FALSE
ENSG00000233155.1	HMGA1P8	0.79381	FALSE	0.36645	FALSE	0.52168	FALSE
ENSG00000233791.5	BTG2-DT	0.30663	FALSE	0.05103	FALSE	0.73721	FALSE
ENSG00000234134.1	None	0.46103	FALSE	0.65383	FALSE	0.60091	FALSE
ENSG00000234306.1	None	0.3696	FALSE	0.2188	FALSE	0.98483	FALSE
ENSG00000235182.1	None	0.01647	FALSE	0.03078	FALSE	NA	FALSE
ENSG00000235183.3	SRP14P3	0.33488	FALSE	0.45805	FALSE	0.35849	FALSE
ENSG00000235742.1	None	0.03069	FALSE	0.07847	FALSE	NA	FALSE
ENSG00000236086.4	HMGN2P28	0.6207	FALSE	0.81768	FALSE	0.9063	FALSE
ENSG00000236094.1	LINC00545	0.28727	FALSE	0.31211	FALSE	0.4353	FALSE
ENSG00000236140.1	None	0.58109	FALSE	0.35723	FALSE	0.16517	FALSE
ENSG00000236153.1	UBE2E3-DT	0.41615	FALSE	0.22076	FALSE	0.16264	FALSE
ENSG00000236180.2	None	0.54488	FALSE	0.5109	FALSE	0.39306	FALSE
ENSG00000236200.5	KDM4A-AS1	0.79936	FALSE	0.51032	FALSE	0.2531	FALSE
ENSG00000236603.2	RANP1	0.08886	FALSE	0.18527	FALSE	0.27802	FALSE
ENSG00000236924.1	None	0.30319	FALSE	0.49742	FALSE	0.47815	FALSE
ENSG00000236975.1	LINC02814	0.75429	FALSE	0.90709	FALSE	0.60816	FALSE
ENSG00000237133.1	None	0.20414	FALSE	0.1621	FALSE	0.89729	FALSE
ENSG00000237154.2	MCFD2P1	0.92615	FALSE	0.58193	FALSE	0.09917	FALSE
ENSG00000237621.3	OR9A1P	0.07249	FALSE	0.16147	FALSE	0.14815	FALSE
ENSG00000237731.1	RNGTTP1	0.77677	FALSE	0.84629	FALSE	0.25784	FALSE
ENSG00000239322.1	ATP6V1B1-AS1	0.07399	FALSE	0.14759	FALSE	0.12189	FALSE
ENSG00000239466.3	RN7SL552P	0.91522	FALSE	0.90914	FALSE	0.12283	FALSE
ENSG00000239528.1	RPS14P8	0.84777	FALSE	0.51739	FALSE	0.81703	FALSE
ENSG00000239801.1	DENND6A-AS1	0.88123	FALSE	0.60648	FALSE	0.1605	FALSE
ENSG00000239831.1	RNF7P1	0.07605	FALSE	0.04858	FALSE	0.65399	FALSE
ENSG00000239856.3	RN7SL225P	0.27413	FALSE	0.46079	FALSE	0.42214	FALSE
ENSG00000240031.1	OR9A3P	0.13709	FALSE	0.271	FALSE	0.09878	FALSE
ENSG00000240661.3	BTNL12P	0.41096	FALSE	0.38014	FALSE	0.29324	FALSE
ENSG00000240677.1	MYL6P4	0.02419	FALSE	0.05407	FALSE	0.83877	FALSE
ENSG00000241158.6	ADAMTS9-AS1	0.78729	FALSE	0.28061	FALSE	0.65557	FALSE
ENSG00000241226.3	RN7SL836P	0.61378	FALSE	0.169	FALSE	NA	FALSE
ENSG00000241346.1	SNRPCP11	0.3107	FALSE	0.05241	FALSE	0.92278	FALSE
ENSG00000241413.3	RN7SL441P	0.01214	FALSE	0.0182	FALSE	0.67074	FALSE
ENSG00000241462.1	None	0.55658	FALSE	0.07616	FALSE	0.07212	FALSE
ENSG00000241860.6	None	0.53223	FALSE	0.72478	FALSE	0.08354	FALSE
ENSG00000241963.3	RN7SL655P	0.97035	FALSE	0.99431	FALSE	0.89379	FALSE
ENSG00000241983.3	RN7SL566P	0.05456	FALSE	0.09258	FALSE	0.26306	FALSE
ENSG00000242299.1	RPS18P5	0.6526	FALSE	0.23158	FALSE	0.60991	FALSE
ENSG00000242553.1	None	0.21144	FALSE	0.37002	FALSE	0.42495	FALSE
ENSG00000242795.2	None	0.7272	FALSE	0.88486	FALSE	0.56928	FALSE
ENSG00000242953.1	None	0.32253	FALSE	0.18077	FALSE	0.42214	FALSE
ENSG00000243051.3	RN7SL269P	0.36073	FALSE	0.3065	FALSE	0.15676	FALSE
ENSG00000243243.5	None	0.1173	FALSE	0.17124	FALSE	0.54691	FALSE
ENSG00000243373.3	RN7SL173P	0.10843	FALSE	0.22125	FALSE	0.23487	FALSE
ENSG00000243422.2	RPL23AP49	0.31655	FALSE	0.01925	FALSE	0.17899	FALSE
ENSG00000244115.1	DNAJC25-GNG10	0.91166	FALSE	0.47463	FALSE	0.05689	FALSE
ENSG00000244239.1	ICA1-AS1	0.24969	FALSE	0.1813	FALSE	0.62947	FALSE
ENSG00000244346.1	C9orf85P2	0.47317	FALSE	0.63019	FALSE	0.82295	FALSE
ENSG00000245248.7	USP2-AS1	0.20609	FALSE	0.34598	FALSE	0.04182	FALSE
ENSG00000248184.1	LINC02283	0.02003	FALSE	0.02436	FALSE	0.62131	FALSE
ENSG00000248235.6	None	0.60864	FALSE	0.33554	FALSE	0.22186	FALSE
ENSG00000248240.1	None	0.98878	FALSE	0.99816	FALSE	0.73492	FALSE
ENSG00000248359.1	None	2e-05	TRUE	0.0001	TRUE	0.05816	FALSE
ENSG00000248532.2	None	0.9545	FALSE	0.28239	FALSE	0.31357	FALSE
ENSG00000248738.6	None	0.02536	FALSE	0.00931	FALSE	0.44817	FALSE
ENSG00000248980.1	SPCS3-AS1	0.95532	FALSE	0.9926	FALSE	0.79796	FALSE
ENSG00000249109.1	None	0.28703	FALSE	0.10043	FALSE	0.70711	FALSE
ENSG00000249288.1	SLC25A15P5	0.79589	FALSE	0.62546	FALSE	0.12091	FALSE
ENSG00000249464.5	LINC01091	0.647	FALSE	0.52727	FALSE	0.16605	FALSE
ENSG00000249503.1	HMGN1P16	0.10551	FALSE	0.20907	FALSE	0.86672	FALSE
ENSG00000249526.1	None	0.73624	FALSE	0.88279	FALSE	0.78086	FALSE
ENSG00000249645.1	None	0.51389	FALSE	0.72415	FALSE	0.29183	FALSE
ENSG00000249755.2	None	0.09201	FALSE	0.12127	FALSE	0.65118	FALSE
ENSG00000250001.1	None	0.32667	FALSE	0.47897	FALSE	0.94431	FALSE
ENSG00000250240.5	None	0.03697	FALSE	0.08868	FALSE	0.14333	FALSE
ENSG00000250575.1	None	0.10898	FALSE	0.22689	FALSE	0.78627	FALSE
ENSG00000250786.1	SNHG18	0.01138	FALSE	0.01985	FALSE	0.27233	FALSE
ENSG00000251333.3	RTN3P1	0.04106	FALSE	0.10077	FALSE	0.16958	FALSE
ENSG00000251388.1	None	0.96119	FALSE	0.01065	FALSE	0.99825	FALSE
ENSG00000251447.1	None	0.52913	FALSE	0.49369	FALSE	NA	FALSE
ENSG00000252236.1	None	0.90093	FALSE	0.69708	FALSE	NA	FALSE
ENSG00000252322.1	RN7SKP244	0.43622	FALSE	0.61735	FALSE	0.11978	FALSE
ENSG00000252659.1	RNU6-1088P	0.08746	FALSE	0.14395	FALSE	NA	FALSE
ENSG00000252835.1	SCARNA21	0.23695	FALSE	0.04567	FALSE	0.67524	FALSE
ENSG00000253075.1	RN7SKP92	0.31513	FALSE	0.39765	FALSE	0.29027	FALSE
ENSG00000253389.2	None	0.47406	FALSE	0.66429	FALSE	0.44263	FALSE
ENSG00000253620.2	None	0.68612	FALSE	0.86319	FALSE	NA	FALSE
ENSG00000253626.3	EIF5AL1	0.39308	FALSE	0.55836	FALSE	0.36323	FALSE
ENSG00000253717.1	None	0.38456	FALSE	0.37371	FALSE	0.93786	FALSE
ENSG00000253851.1	None	0.06805	FALSE	0.12117	FALSE	0.52189	FALSE
ENSG00000254207.1	None	0.37983	FALSE	0.04783	FALSE	0.22803	FALSE
ENSG00000254427.1	LINC02696	0.27185	FALSE	0.42924	FALSE	0.70335	FALSE
ENSG00000254590.1	None	0.20438	FALSE	0.3171	FALSE	0.06524	FALSE
ENSG00000254762.1	KLC2-AS2	0.47956	FALSE	0.18232	FALSE	0.30748	FALSE
ENSG00000254802.1	None	0.08015	FALSE	0.11754	FALSE	0.34553	FALSE
ENSG00000255647.3	None	0.66585	FALSE	0.47975	FALSE	0.76031	FALSE
ENSG00000256188.3	TAS2R30	0.52389	FALSE	0.03521	FALSE	0.49336	FALSE
ENSG00000256278.1	None	0.64866	FALSE	0.78376	FALSE	0.22937	FALSE
ENSG00000256422.5	LINC02552	0.3044	FALSE	0.1035	FALSE	0.51003	FALSE
ENSG00000256928.1	None	0.88547	FALSE	0.91074	FALSE	0.42693	FALSE
ENSG00000256950.2	None	0.17868	FALSE	0.21606	FALSE	0.75417	FALSE
ENSG00000257083.5	None	0.12209	FALSE	0.24661	FALSE	0.38855	FALSE
ENSG00000257179.1	HMGN2P6	0.78221	FALSE	0.92287	FALSE	NA	FALSE
ENSG00000257183.1	None	0.65506	FALSE	0.84311	FALSE	0.52634	FALSE
ENSG00000257226.1	None	0.33825	FALSE	0.47054	FALSE	0.57999	FALSE
ENSG00000257702.3	LBX2-AS1	0.86462	FALSE	0.55088	FALSE	0.09518	FALSE
ENSG00000257723.1	CHCHD3P2	0.97172	FALSE	0.94963	FALSE	0.6989	FALSE
ENSG00000257767.2	None	0.02258	FALSE	0.03817	FALSE	0.08621	FALSE
ENSG00000257890.1	None	0.43012	FALSE	0.64833	FALSE	0.05892	FALSE
ENSG00000258083.2	OR9A4	0.17372	FALSE	0.32762	FALSE	0.29368	FALSE
ENSG00000258131.1	None	0.92534	FALSE	0.11693	FALSE	0.30217	FALSE
ENSG00000258137.5	GPR84-AS1	0.01123	FALSE	0.02824	FALSE	0.6061	FALSE
ENSG00000258320.1	None	0.11996	FALSE	0.12396	FALSE	0.64436	FALSE
ENSG00000258512.1	LINC00239	0.18329	FALSE	0.34545	FALSE	0.12428	FALSE
ENSG00000258702.2	None	0.1109	FALSE	0.20762	FALSE	0.48089	FALSE
ENSG00000258857.1	None	0.26089	FALSE	0.45316	FALSE	0.80424	FALSE
ENSG00000258867.5	HISLA	0.05276	FALSE	0.08993	FALSE	0.30614	FALSE
ENSG00000258884.1	LINC02321	0.75965	FALSE	0.46795	FALSE	0.16293	FALSE
ENSG00000258945.1	None	0.0708	FALSE	0.0532	FALSE	0.34058	FALSE
ENSG00000259143.1	None	0.41563	FALSE	0.63177	FALSE	0.92258	FALSE
ENSG00000259274.1	None	0.46881	FALSE	0.25434	FALSE	0.86289	FALSE
ENSG00000259704.1	None	0.12462	FALSE	0.05501	FALSE	0.43701	FALSE
ENSG00000259767.1	None	0.96766	FALSE	0.97155	FALSE	0.07325	FALSE
ENSG00000260089.2	ADAM3B	0.61628	FALSE	0.42009	FALSE	0.12502	FALSE
ENSG00000260238.6	PMF1-BGLAP	0.82826	FALSE	0.52517	FALSE	0.50559	FALSE
ENSG00000260249.2	None	0.67989	FALSE	0.40059	FALSE	0.08093	FALSE
ENSG00000260288.3	None	0.20008	FALSE	0.25028	FALSE	0.52724	FALSE
ENSG00000260310.1	None	0.83472	FALSE	0.86294	FALSE	0.26602	FALSE
ENSG00000260404.3	None	0.52993	FALSE	0.73055	FALSE	0.04796	FALSE
ENSG00000260528.4	FAM157C	0.72684	FALSE	0.80643	FALSE	0.35008	FALSE
ENSG00000261000.1	None	0.80665	FALSE	0.83254	FALSE	0.78155	FALSE
ENSG00000261461.1	UBE2MP1	0.32386	FALSE	0.53151	FALSE	0.90907	FALSE
ENSG00000261534.1	None	0.37761	FALSE	0.59042	FALSE	0.07155	FALSE
ENSG00000261703.1	LINC02168	0.45879	FALSE	0.67638	FALSE	0.94912	FALSE
ENSG00000261812.6	TUBB8P7	0.75331	FALSE	0.36061	FALSE	0.04341	FALSE
ENSG00000261864.1	None	0.57208	FALSE	0.24176	FALSE	0.46009	FALSE
ENSG00000262370.5	None	0.29818	FALSE	0.48109	FALSE	0.18481	FALSE
ENSG00000262413.1	None	0.83808	FALSE	0.93174	FALSE	0.71867	FALSE
ENSG00000262730.1	None	0.50878	FALSE	0.67206	FALSE	NA	FALSE
ENSG00000263006.6	ROCK1P1	0.06869	FALSE	0.11838	FALSE	0.12356	FALSE
ENSG00000263551.5	None	0.89834	FALSE	0.96919	FALSE	0.25133	FALSE
ENSG00000263823.1	None	0.00884	FALSE	0.01527	FALSE	0.12172	FALSE
ENSG00000264462.1	MIR3648-2	0.64517	FALSE	0.276	FALSE	0.28853	FALSE
ENSG00000264519.2	RN7SL596P	0.333	FALSE	0.41741	FALSE	0.37744	FALSE
ENSG00000265139.1	None	0.8664	FALSE	0.96178	FALSE	0.22282	FALSE
ENSG00000265717.1	None	0.53243	FALSE	0.67655	FALSE	0.79468	FALSE
ENSG00000266028.7	SRGAP2	0.81503	FALSE	0.94001	FALSE	0.03187	FALSE
ENSG00000266357.5	LINC02074	0.12453	FALSE	0.22468	FALSE	0.95355	FALSE
ENSG00000267123.6	SCAT1	0.59003	FALSE	0.69106	FALSE	0.17919	FALSE
ENSG00000267191.1	ZNF45-AS1	0.22986	FALSE	0.40562	FALSE	0.10565	FALSE
ENSG00000267219.1	None	0.28539	FALSE	0.46282	FALSE	0.1353	FALSE
ENSG00000267249.1	None	0.80296	FALSE	0.46013	FALSE	0.61054	FALSE
ENSG00000267292.1	None	0.98217	FALSE	0.96812	FALSE	0.11557	FALSE
ENSG00000267421.6	ZFP28-DT	0.87608	FALSE	0.39107	FALSE	0.67486	FALSE
ENSG00000267429.1	None	0.56378	FALSE	0.76761	FALSE	0.87968	FALSE
ENSG00000267506.5	None	0.26379	FALSE	0.45039	FALSE	0.41304	FALSE
ENSG00000267550.1	PTPRS-AS1	0.96	FALSE	0.81333	FALSE	0.82784	FALSE
ENSG00000267699.2	None	0.88094	FALSE	0.54149	FALSE	0.05287	FALSE
ENSG00000267741.1	UBE2L4	0.02805	FALSE	0.01433	FALSE	0.37525	FALSE
ENSG00000268499.1	None	0.72822	FALSE	0.68243	FALSE	0.81513	FALSE
ENSG00000268650.3	None	0.01904	FALSE	0.04839	FALSE	0.28761	FALSE
ENSG00000269237.1	None	0.50821	FALSE	0.06718	FALSE	0.30645	FALSE
ENSG00000269696.1	ZNF470-DT	0.3924	FALSE	0.41511	FALSE	0.80449	FALSE
ENSG00000269895.1	None	0.61513	FALSE	0.20186	FALSE	0.49007	FALSE
ENSG00000270190.1	None	0.87774	FALSE	0.38877	FALSE	0.84807	FALSE
ENSG00000270207.1	None	0.02059	FALSE	0.01506	FALSE	0.38344	FALSE
ENSG00000270273.1	None	0.26164	FALSE	0.45128	FALSE	0.47413	FALSE
ENSG00000270477.1	None	0.12074	FALSE	0.13018	FALSE	0.63456	FALSE
ENSG00000270617.1	URGCP-MRPS24	0.89151	FALSE	0.09259	FALSE	0.58358	FALSE
ENSG00000270661.1	None	0.53091	FALSE	0.55138	FALSE	0.17188	FALSE
ENSG00000270956.1	None	0.36041	FALSE	0.54706	FALSE	0.75204	FALSE
ENSG00000271187.1	None	0.75189	FALSE	0.06036	FALSE	0.47472	FALSE
ENSG00000271228.1	None	0.26313	FALSE	0.43181	FALSE	0.13866	FALSE
ENSG00000271239.1	None	0.60424	FALSE	0.70619	FALSE	0.24258	FALSE
ENSG00000271270.6	TMCC1-DT	0.34786	FALSE	0.17067	FALSE	0.13488	FALSE
ENSG00000271477.1	None	0.04187	FALSE	0.10201	FALSE	0.50178	FALSE
ENSG00000271715.1	None	0.52462	FALSE	0.40609	FALSE	0.37657	FALSE
ENSG00000271992.1	None	0.68536	FALSE	0.60436	FALSE	0.37348	FALSE
ENSG00000272123.1	None	0.29783	FALSE	0.29663	FALSE	0.23431	FALSE
ENSG00000272192.1	PDE7A-DT	0.41136	FALSE	0.62189	FALSE	0.55443	FALSE
ENSG00000272197.2	RN7SL803P	0.36667	FALSE	0.53802	FALSE	0.56769	FALSE
ENSG00000272274.1	LINC00551	0.80466	FALSE	0.55798	FALSE	0.09451	FALSE
ENSG00000272476.1	None	0.78089	FALSE	0.8929	FALSE	0.40124	FALSE
ENSG00000272702.1	None	0.55809	FALSE	0.72621	FALSE	0.20657	FALSE
ENSG00000272812.1	None	0.27019	FALSE	0.43458	FALSE	0.18508	FALSE
ENSG00000273104.1	None	0.13663	FALSE	0.05454	FALSE	0.49257	FALSE
ENSG00000273164.1	None	0.14909	FALSE	0.03482	FALSE	0.21609	FALSE
ENSG00000273254.1	None	0.05171	FALSE	0.12229	FALSE	0.93889	FALSE
ENSG00000273485.1	None	0.66153	FALSE	0.81123	FALSE	0.52498	FALSE
ENSG00000273541.1	None	0.55645	FALSE	0.63383	FALSE	0.87824	FALSE
ENSG00000273748.1	None	0.7727	FALSE	0.88146	FALSE	0.06733	FALSE
ENSG00000274591.1	None	0.01896	FALSE	0.03281	FALSE	0.11112	FALSE
ENSG00000275097.1	None	0.7278	FALSE	0.79557	FALSE	0.53046	FALSE
ENSG00000275129.1	None	0.92738	FALSE	0.6924	FALSE	0.22998	FALSE
ENSG00000275576.1	None	0.36205	FALSE	0.49964	FALSE	0.33213	FALSE
ENSG00000275708.1	MIR3648-1	0.64517	FALSE	0.276	FALSE	0.28853	FALSE
ENSG00000276168.1	RN7SL1	0.14486	FALSE	0.10819	FALSE	0.14692	FALSE
ENSG00000277247.1	None	0.50555	FALSE	0.62943	FALSE	0.18475	FALSE
ENSG00000277269.1	None	0.45127	FALSE	0.47318	FALSE	0.15765	FALSE
ENSG00000277987.1	LINC02351	0.70666	FALSE	0.26693	FALSE	0.35393	FALSE
ENSG00000278254.4	None	0.97099	FALSE	0.97643	FALSE	0.38489	FALSE
ENSG00000278636.1	Metazoa_SRP	0.56237	FALSE	0.77093	FALSE	0.2966	FALSE
ENSG00000278842.1	None	0.77241	FALSE	0.91508	FALSE	0.20439	FALSE
ENSG00000279075.1	None	0.66849	FALSE	0.75381	FALSE	0.07299	FALSE
ENSG00000279320.1	None	0.60124	FALSE	0.79037	FALSE	0.05413	FALSE
ENSG00000279722.1	None	0.34088	FALSE	0.1374	FALSE	0.49472	FALSE
ENSG00000279750.3	None	0.22454	FALSE	0.39953	FALSE	0.08467	FALSE
ENSG00000279755.1	None	0.99912	FALSE	0.99989	FALSE	0.89985	FALSE
ENSG00000280279.1	LINC02887	0.81754	FALSE	0.86052	FALSE	0.2536	FALSE
ENSG00000282907.1	None	0.96006	FALSE	0.75061	FALSE	0.57266	FALSE
ENSG00000283208.1	None	0.13213	FALSE	0.22359	FALSE	0.9504	FALSE
ENSG00000284247.1	MIR2682	0.31533	FALSE	0.14476	FALSE	0.35159	FALSE
ENSG00000284461.2	None	0.12491	FALSE	0.25446	FALSE	0.83772	FALSE
ENSG00000284829.1	None	0.77777	FALSE	0.83412	FALSE	0.62938	FALSE
ENSG00000284830.1	None	0.39403	FALSE	0.22185	FALSE	0.56805	FALSE
ENSG00000285283.1	None	0.1837	FALSE	0.33312	FALSE	0.5367	FALSE
ENSG00000285330.1	None	0.34185	FALSE	0.26756	FALSE	0.04661	FALSE
ENSG00000285550.1	None	0.51431	FALSE	0.70522	FALSE	0.46351	FALSE
ENSG00000285600.1	None	0.33786	FALSE	0.4776	FALSE	0.94125	FALSE
ENSG00000285658.1	None	0.3916	FALSE	0.56046	FALSE	0.07193	FALSE
ENSG00000285852.1	None	0.38225	FALSE	0.5606	FALSE	0.99823	FALSE
ENSG00000006634.7	DBF4	0.449	FALSE	0.56246	FALSE	0.07901	FALSE
ENSG00000106546.13	AHR	0.06006	FALSE	0.01716	FALSE	0.29192	FALSE
ENSG00000122641.10	INHBA	0.64653	FALSE	0.25651	FALSE	0.09101	FALSE
ENSG00000131732.11	ZCCHC9	0.30565	FALSE	0.48668	FALSE	0.4057	FALSE
ENSG00000140465.13	CYP1A1	0.34061	FALSE	0.41209	FALSE	0.42981	FALSE
ENSG00000147606.8	SLC26A7	0.23858	FALSE	0.13128	FALSE	0.24007	FALSE
ENSG00000158850.14	B4GALT3	0.2086	FALSE	0.16975	FALSE	0.03066	FALSE
ENSG00000165997.4	ARL5B	0.05409	FALSE	0.11165	FALSE	0.03176	FALSE
ENSG00000171604.11	CXXC5	0.11237	FALSE	0.00943	FALSE	0.48374	FALSE
ENSG00000182552.14	RWDD4	0.01645	FALSE	0.0445	FALSE	0.1074	FALSE
ENSG00000186827.10	TNFRSF4	0.1687	FALSE	0.24673	FALSE	0.19025	FALSE
ENSG00000205572.9	SERF1B	0.06573	FALSE	0.14934	FALSE	0.0626	FALSE
ENSG00000231205.11	ZNF826P	0.35384	FALSE	0.55065	FALSE	0.44269	FALSE
ENSG00000233725.7	NRAD1	0.20436	FALSE	0.26955	FALSE	0.93697	FALSE
ENSG00000248801.6	C8orf34-AS1	0.61312	FALSE	0.67656	FALSE	0.70501	FALSE
ENSG00000278338.4	VWA8-AS1	0.86776	FALSE	0.71833	FALSE	0.20114	FALSE
ENSG00000278709.1	NKILA	0.60071	FALSE	0.802	FALSE	0.08398	FALSE
ENSG00000227733.9	None	0.84705	FALSE	0.5897	FALSE	0	TRUE
ENSG00000092140.15	G2E3	0.06301	FALSE	0.14099	FALSE	1e-05	TRUE
ENSG00000174485.15	DENND4A	0.5176	FALSE	0.68033	FALSE	1e-05	TRUE
ENSG00000106701.11	FSD1L	0.00162	FALSE	0.00546	FALSE	2e-05	TRUE
ENSG00000139173.9	TMEM117	0.41694	FALSE	0.54749	FALSE	9e-05	TRUE
ENSG00000234886.1	MTND5P26	0.5907	FALSE	0.57818	FALSE	0.0001	TRUE
ENSG00000173163.10	COMMD1	0.79361	FALSE	0.92895	FALSE	0.00011	TRUE
ENSG00000283154.2	IQCJ-SCHIP1	0.44184	FALSE	0.14785	FALSE	0.00017	TRUE
ENSG00000115421.12	PAPOLG	0.08952	FALSE	0.11236	FALSE	0.00026	TRUE
ENSG00000168172.8	HOOK3	0.08451	FALSE	0.17186	FALSE	0.00036	TRUE
ENSG00000185728.16	YTHDF3	0.09991	FALSE	0.14385	FALSE	0.00042	TRUE
ENSG00000170144.20	HNRNPA3	0.01987	FALSE	0.01401	FALSE	0.00054	TRUE
ENSG00000261087.1	ZNNT1	0.35984	FALSE	0.57189	FALSE	0.00056	TRUE
ENSG00000254415.3	SIGLEC14	0.78892	FALSE	0.72368	FALSE	0.00064	TRUE
ENSG00000101017.13	CD40	0.50803	FALSE	0.70544	FALSE	0.00067	TRUE
ENSG00000173674.10	EIF1AX	0.00533	FALSE	0.01237	FALSE	0.00068	TRUE
ENSG00000140943.16	MBTPS1	0.08905	FALSE	0.17694	FALSE	0.00069	TRUE
ENSG00000153214.10	TMEM87B	0.16436	FALSE	0.31479	FALSE	0.00071	TRUE
ENSG00000166478.9	ZNF143	0.31098	FALSE	0.51591	FALSE	0.00074	TRUE
ENSG00000261544.1	None	0.0812	FALSE	0.17711	FALSE	0.00081	TRUE
ENSG00000106477.18	CEP41	0.46278	FALSE	0.67744	FALSE	0.00118	TRUE
ENSG00000197006.13	METTL9	0.00289	FALSE	0.00894	FALSE	0.00118	TRUE
ENSG00000267152.1	None	0.7244	FALSE	0.01106	FALSE	0.00127	TRUE
ENSG00000276462.1	LINC03025	0.37307	FALSE	0.58387	FALSE	0.00147	TRUE
ENSG00000116095.10	PLEKHA3	0.00573	FALSE	0.01519	FALSE	0.00198	TRUE
ENSG00000137992.14	DBT	0.7177	FALSE	0.71553	FALSE	0.00209	TRUE
ENSG00000096696.13	DSP	0.24495	FALSE	0.07328	FALSE	0.00222	TRUE
ENSG00000136450.12	SRSF1	0.14148	FALSE	0.00653	FALSE	0.00234	TRUE
ENSG00000168724.16	DNAJC21	0.04379	FALSE	0.00539	FALSE	0.00237	TRUE
ENSG00000134013.15	LOXL2	0.15241	FALSE	0.16537	FALSE	0.00253	TRUE
ENSG00000244041.7	LINC01011	0.79045	FALSE	0.91443	FALSE	0.00278	TRUE
ENSG00000187762.5	HSPE1P11	0.39709	FALSE	0.56484	FALSE	0.00296	TRUE
ENSG00000183336.8	BOLA2	0.09793	FALSE	0.06293	FALSE	0.00308	TRUE
ENSG00000123505.15	AMD1	0.10141	FALSE	0.09905	FALSE	0.0032	TRUE
ENSG00000164168.7	TMEM184C	0.11486	FALSE	0.0408	FALSE	0.00333	TRUE
ENSG00000135679.23	MDM2	0.02894	FALSE	0.06163	FALSE	0.0035	TRUE
ENSG00000253159.2	PCDHGA12	0.00295	FALSE	0.00349	FALSE	0.00365	TRUE
ENSG00000272638.1	None	0.57539	FALSE	0.33203	FALSE	0.00377	TRUE
ENSG00000258593.2	None	0.90684	FALSE	0.9736	FALSE	0.00402	TRUE
ENSG00000165186.11	PTCHD1	0.06357	FALSE	0.13443	FALSE	0.00405	TRUE
ENSG00000136536.14	MARCHF7	0.96072	FALSE	0.9548	FALSE	0.00522	TRUE
ENSG00000163053.10	SLC16A14	0.0035	FALSE	0.01133	FALSE	0.00659	TRUE
ENSG00000170624.13	SGCD	0.68659	FALSE	0.07837	FALSE	0.00704	TRUE
ENSG00000279223.1	None	0.08487	FALSE	0.04507	FALSE	0.00808	TRUE
ENSG00000167625.10	ZNF526	0.26998	FALSE	0.31524	FALSE	0.00856	TRUE
ENSG00000254092.1	None	0.06081	FALSE	0.09782	FALSE	0.00879	TRUE
ENSG00000271870.1	None	0.12768	FALSE	0.24776	FALSE	0.00901	TRUE
ENSG00000168883.19	USP39	0.24758	FALSE	0.36475	FALSE	0.0093	TRUE
ENSG00000255532.1	NOX4P1	0.66426	FALSE	0.84652	FALSE	0.00939	TRUE
ENSG00000197128.11	ZNF772	0.25002	FALSE	0.0382	FALSE	0.00976	TRUE
ENSG00000120948.17	TARDBP	0.08482	FALSE	0.11742	FALSE	0.01114	TRUE
ENSG00000274949.1	None	0.4519	FALSE	0.66837	FALSE	0.01304	TRUE
ENSG00000173727.12	FAUP4	0.07898	FALSE	0.08982	FALSE	0.01316	TRUE
ENSG00000253468.1	None	0.03412	FALSE	0.05766	FALSE	0.01335	TRUE
ENSG00000168556.6	ING2	0.01395	FALSE	0.03352	FALSE	0.01412	TRUE
ENSG00000166349.9	RAG1	0.36329	FALSE	0.57472	FALSE	0.0151	TRUE
ENSG00000165617.14	DACT1	0.81555	FALSE	0.52026	FALSE	0.01524	TRUE
ENSG00000258555.6	SPECC1L-ADORA2A	0.41562	FALSE	0.62939	FALSE	0.01639	TRUE
ENSG00000249212.1	ATP1B1P1	0.22862	FALSE	0.07468	FALSE	0.01684	TRUE
ENSG00000267102.1	None	0.40214	FALSE	0.602	FALSE	0.01774	TRUE
ENSG00000279249.2	None	0.0172	FALSE	0.04658	FALSE	0.01782	TRUE
ENSG00000261529.1	None	0.91574	FALSE	0.9358	FALSE	0.01853	TRUE
ENSG00000105989.9	WNT2	0.5245	FALSE	0.48958	FALSE	0.02018	TRUE
ENSG00000205307.11	SAP25	0.05734	FALSE	0.1281	FALSE	0.02072	TRUE
ENSG00000263969.2	RN7SL678P	0.54224	FALSE	0.74208	FALSE	0.02138	TRUE
ENSG00000117877.10	POLR1G	0.35099	FALSE	0.53399	FALSE	0.02263	TRUE
ENSG00000156273.15	BACH1	0.94238	FALSE	0.90219	FALSE	0.02406	TRUE
ENSG00000242214.1	MTND3P6	0.07009	FALSE	0.12921	FALSE	0.02658	TRUE
ENSG00000233524.1	RANP8	0.02291	FALSE	0.0577	FALSE	0.02779	TRUE
ENSG00000279434.1	None	0.16524	FALSE	0.26397	FALSE	0.02789	TRUE
ENSG00000169193.11	CCDC126	0.01917	FALSE	0.05102	FALSE	0.0282	TRUE
ENSG00000112175.7	BMP5	0.36381	FALSE	0.19396	FALSE	0.02873	TRUE
ENSG00000170074.19	FAM153A	0.0333	FALSE	0.03757	FALSE	0.02929	TRUE
ENSG00000120137.6	PANK3	0.05376	FALSE	0.09856	FALSE	0.03006	TRUE

## Sheet: S3e Table
Gene Expression (N-A2 set)
Ensembl gene ID	Entrez gene ID	p-value of ANOVA between 3 sub-stage of NCI	Genes satisfying FDR < 0.1 in the Benjamini-Hochberg procedure	p-value of ANOVA between 4 sub-stage of NCI	Genes satisfying FDR < 0.1 in the Benjamini-Hochberg procedure	p-value of ANOVA between 3 sub-stage of AD	Genes satisfying FDR < 0.1 in the Benjamini-Hochberg procedure	Genes which belong to cluster CA2 or cluster CB2
ENSG00000005075.15	POLR2J	0.25028	FALSE	0.14928	FALSE	0.65247	FALSE
ENSG00000006534.15	ALDH3B1	0.56444	FALSE	0.47402	FALSE	0.64679	FALSE
ENSG00000007312.12	CD79B	0.17742	FALSE	0.33631	FALSE	0.52392	FALSE
ENSG00000008226.19	DLEC1	0.31218	FALSE	0.43286	FALSE	0.16375	FALSE
ENSG00000010030.13	ETV7	0.07106	FALSE	0.09818	FALSE	0.26041	FALSE
ENSG00000010319.6	SEMA3G	0.05185	FALSE	0.11139	FALSE	0.47833	FALSE
ENSG00000048342.15	CC2D2A	0.20565	FALSE	0.04584	FALSE	0.02916	FALSE
ENSG00000077312.8	SNRPA	0.51608	FALSE	0.26479	FALSE	0.08283	FALSE
ENSG00000078081.7	LAMP3	0.39792	FALSE	0.59827	FALSE	0.61716	FALSE
ENSG00000088002.11	SULT2B1	0.27234	FALSE	0.23489	FALSE	0.06665	FALSE
ENSG00000090554.12	FLT3LG	0.7396	FALSE	0.51055	FALSE	0.03029	FALSE
ENSG00000090889.11	KIF4A	0.24489	FALSE	0.37706	FALSE	0.57043	FALSE
ENSG00000099769.5	IGFALS	0.78175	FALSE	0.75193	FALSE	0.61117	FALSE
ENSG00000099849.14	RASSF7	0.2534	FALSE	0.39324	FALSE	0.03066	FALSE
ENSG00000100058.12	CRYBB2P1	0.82412	FALSE	0.04977	FALSE	0.20015	FALSE
ENSG00000100206.9	DMC1	0.70991	FALSE	0.4695	FALSE	0.35479	FALSE
ENSG00000100263.13	RHBDD3	0.50854	FALSE	0.00461	FALSE	0.15141	FALSE
ENSG00000100532.11	CGRRF1	0.7221	FALSE	0.53037	FALSE	0.29102	FALSE
ENSG00000100593.17	ISM2	0.53218	FALSE	0.39544	FALSE	0.03018	FALSE
ENSG00000100889.11	PCK2	0.75055	FALSE	0.35472	FALSE	0.69303	FALSE
ENSG00000101842.13	VSIG1	0.25214	FALSE	0.42727	FALSE	0.22773	FALSE
ENSG00000102890.14	ELMO3	0.8806	FALSE	0.89778	FALSE	0.43957	FALSE
ENSG00000103472.10	RRN3P2	0.41025	FALSE	0.01648	FALSE	0.19413	FALSE
ENSG00000103852.12	TTC23	0.70157	FALSE	0.29324	FALSE	0.59758	FALSE
ENSG00000104219.12	ZDHHC2	0.91402	FALSE	0.49813	FALSE	0.07502	FALSE
ENSG00000104825.16	NFKBIB	0.25762	FALSE	0.05015	FALSE	0.20985	FALSE
ENSG00000104892.16	KLC3	0.08476	FALSE	0.14867	FALSE	0.74399	FALSE
ENSG00000106571.13	GLI3	0.12077	FALSE	0.00362	FALSE	0.34317	FALSE
ENSG00000108828.15	VAT1	0.06706	FALSE	0.14717	FALSE	0.38876	FALSE
ENSG00000109534.16	GAR1	0.30074	FALSE	0.06692	FALSE	0.21876	FALSE
ENSG00000109743.10	BST1	0.02101	FALSE	0.02808	FALSE	0.23394	FALSE
ENSG00000110057.7	UNC93B1	0.40342	FALSE	0.61975	FALSE	0.38297	FALSE
ENSG00000110203.8	FOLR3	0.4286	FALSE	0.56568	FALSE	0.05606	FALSE
ENSG00000111729.14	CLEC4A	0.02016	FALSE	0.02923	FALSE	0.15862	FALSE
ENSG00000111801.15	BTN3A3	0.08442	FALSE	0.00514	FALSE	0.37377	FALSE
ENSG00000111886.10	GABRR2	0.77339	FALSE	0.6681	FALSE	0.12025	FALSE
ENSG00000114013.15	CD86	0.54796	FALSE	0.72524	FALSE	0.40849	FALSE
ENSG00000114790.12	ARHGEF26	0.41665	FALSE	0.5971	FALSE	0.11889	FALSE
ENSG00000115649.15	CNPPD1	0.01623	FALSE	0.01374	FALSE	0.36693	FALSE
ENSG00000116729.13	WLS	0.00734	FALSE	0.00645	FALSE	0.15917	FALSE
ENSG00000116791.13	CRYZ	0.80699	FALSE	0.58388	FALSE	0.38848	FALSE
ENSG00000119917.13	IFIT3	0.07926	FALSE	0.17042	FALSE	0.2337	FALSE
ENSG00000121381.4	TAS2R9	0.68421	FALSE	0.85187	FALSE	0.02958	FALSE
ENSG00000122756.14	CNTFR	0.25307	FALSE	0.10605	FALSE	0.02938	FALSE
ENSG00000122971.8	ACADS	0.92632	FALSE	0.18994	FALSE	0.04478	FALSE
ENSG00000123095.5	BHLHE41	0.89684	FALSE	0.82483	FALSE	0.0483	FALSE
ENSG00000125826.20	RBCK1	0.40486	FALSE	0.23171	FALSE	0.42615	FALSE
ENSG00000125910.5	S1PR4	0.96457	FALSE	0.92056	FALSE	0.16813	FALSE
ENSG00000126759.13	CFP	0.28276	FALSE	0.19475	FALSE	0.17879	FALSE
ENSG00000126785.12	RHOJ	0.32899	FALSE	0.52138	FALSE	0.57511	FALSE
ENSG00000126890.13	CTAG2	0.19387	FALSE	0.27545	FALSE	0.0382	FALSE
ENSG00000128408.8	RIBC2	0.83742	FALSE	0.91399	FALSE	0.05862	FALSE
ENSG00000129451.11	KLK10	0.69336	FALSE	0.73035	FALSE	0.05875	FALSE
ENSG00000129680.15	MAP7D3	0.98563	FALSE	0.19921	FALSE	0.13158	FALSE
ENSG00000129749.3	CHRNA10	0.46314	FALSE	0.66916	FALSE	0.05296	FALSE
ENSG00000130303.12	BST2	0.67362	FALSE	0.81511	FALSE	0.17408	FALSE
ENSG00000130720.12	FIBCD1	0.68419	FALSE	0.77598	FALSE	0.55338	FALSE
ENSG00000130988.12	RGN	0.62399	FALSE	0.25571	FALSE	0.16956	FALSE
ENSG00000131730.15	CKMT2	0.68608	FALSE	0.33795	FALSE	0.1304	FALSE
ENSG00000132437.17	DDC	0.81602	FALSE	0.93596	FALSE	0.04671	FALSE
ENSG00000133106.14	EPSTI1	0.34179	FALSE	0.5269	FALSE	0.73868	FALSE
ENSG00000133454.15	MYO18B	0.4579	FALSE	0.52698	FALSE	0.7441	FALSE
ENSG00000134297.6	PLEKHA8P1	0.52772	FALSE	0.7409	FALSE	0.13349	FALSE
ENSG00000134321.11	RSAD2	0.51276	FALSE	0.67298	FALSE	0.1101	FALSE
ENSG00000135744.7	AGT	0.01385	FALSE	0.024	FALSE	0.64823	FALSE
ENSG00000136371.10	MTHFS	0.56217	FALSE	0.50603	FALSE	0.06795	FALSE
ENSG00000136425.13	CIB2	0.10037	FALSE	0.18801	FALSE	0.72157	FALSE
ENSG00000136935.13	GOLGA1	0.87161	FALSE	0.12045	FALSE	0.05831	FALSE
ENSG00000137135.17	ARHGEF39	0.70699	FALSE	0.56064	FALSE	0.34392	FALSE
ENSG00000137198.9	GMPR	0.02061	FALSE	0.03727	FALSE	0.08325	FALSE
ENSG00000137869.14	CYP19A1	0.21826	FALSE	0.39535	FALSE	0.26058	FALSE
ENSG00000138646.8	HERC5	0.00334	FALSE	0.00823	FALSE	0.27266	FALSE
ENSG00000138653.9	NDST4	0.00284	FALSE	0.00953	FALSE	0.15702	FALSE
ENSG00000140519.13	RHCG	0.06567	FALSE	0.02246	FALSE	0.16063	FALSE
ENSG00000140795.12	MYLK3	0.78525	FALSE	0.92382	FALSE	0.30091	FALSE
ENSG00000141294.9	LRRC46	0.82799	FALSE	0.55284	FALSE	0.10644	FALSE
ENSG00000141570.10	CBX8	0.05641	FALSE	0.07895	FALSE	0.67579	FALSE
ENSG00000143919.14	CAMKMT	0.2875	FALSE	0.28929	FALSE	0.14669	FALSE
ENSG00000145283.7	SLC10A6	0.08111	FALSE	0.11555	FALSE	0.40388	FALSE
ENSG00000146648.17	EGFR	0.40367	FALSE	0.23801	FALSE	0.02955	FALSE
ENSG00000146700.8	SSC4D	0.95538	FALSE	0.90257	FALSE	0.53281	FALSE
ENSG00000148386.9	LCN9	0.09556	FALSE	0.19266	FALSE	0.95468	FALSE
ENSG00000148450.12	MSRB2	0.42148	FALSE	0.1892	FALSE	0.62922	FALSE
ENSG00000148734.7	NPFFR1	0.08434	FALSE	0.06995	FALSE	0.4327	FALSE
ENSG00000148773.13	MKI67	0.33318	FALSE	0.34704	FALSE	0.20874	FALSE
ENSG00000150773.10	PIH1D2	0.57805	FALSE	0.00672	FALSE	0.38983	FALSE
ENSG00000151164.18	RAD9B	0.7845	FALSE	0.85295	FALSE	0.92277	FALSE
ENSG00000152457.17	DCLRE1C	0.81624	FALSE	0.63701	FALSE	0.1459	FALSE
ENSG00000152990.13	ADGRA3	0.32076	FALSE	0.49696	FALSE	0.05363	FALSE
ENSG00000155329.11	ZCCHC10	0.21502	FALSE	0.02181	FALSE	0.26431	FALSE
ENSG00000156509.13	FBXO43	0.25964	FALSE	0.31258	FALSE	0.16743	FALSE
ENSG00000156587.15	UBE2L6	0.50523	FALSE	0.60021	FALSE	0.62974	FALSE
ENSG00000157322.17	CLEC18A	0.02586	FALSE	0.0585	FALSE	0.05128	FALSE
ENSG00000157456.7	CCNB2	0.34019	FALSE	0.29103	FALSE	0.14516	FALSE
ENSG00000160183.14	TMPRSS3	0.08188	FALSE	0.07681	FALSE	0.12631	FALSE
ENSG00000160200.17	CBS	0.45234	FALSE	0.48274	FALSE	0.42405	FALSE
ENSG00000160310.17	PRMT2	0.7978	FALSE	0.24233	FALSE	0.2478	FALSE
ENSG00000161944.16	ASGR2	0.03851	FALSE	0.0951	FALSE	0.11703	FALSE
ENSG00000162068.1	NTN3	0.45523	FALSE	0.32572	FALSE	0.1074	FALSE
ENSG00000162194.12	LBHD1	0.46128	FALSE	0.08771	FALSE	0.24261	FALSE
ENSG00000162510.5	MATN1	0.56163	FALSE	0.13359	FALSE	0.5693	FALSE
ENSG00000162753.12	SLC9C2	0.20619	FALSE	0.25735	FALSE	0.11154	FALSE
ENSG00000162836.11	ACP6	0.23499	FALSE	0.01931	FALSE	0.13195	FALSE
ENSG00000163754.17	GYG1	0.08505	FALSE	0.0015	TRUE	0.07537	FALSE
ENSG00000164087.7	POC1A	0.5966	FALSE	0.62727	FALSE	0.24193	FALSE
ENSG00000164125.15	GASK1B	0.69916	FALSE	0.09328	FALSE	0.89658	FALSE
ENSG00000164241.13	C5orf63	0.49419	FALSE	0.20438	FALSE	0.12892	FALSE
ENSG00000164744.12	SUN3	0.81077	FALSE	0.6115	FALSE	0.10324	FALSE
ENSG00000164749.11	HNF4G	0.77259	FALSE	0.87875	FALSE	0.40533	FALSE
ENSG00000164751.14	PEX2	0.46029	FALSE	0.14673	FALSE	0.04159	FALSE
ENSG00000165118.14	QNG1	0.112	FALSE	0.00048	TRUE	0.18017	FALSE
ENSG00000165480.15	SKA3	0.36101	FALSE	0.16558	FALSE	0.20302	FALSE
ENSG00000165501.16	LRR1	0.03442	FALSE	0.06263	FALSE	0.0568	FALSE
ENSG00000165983.14	PTER	0.59001	FALSE	0.50272	FALSE	0.03175	FALSE
ENSG00000167315.17	ACAA2	0.33501	FALSE	0.38137	FALSE	0.92727	FALSE
ENSG00000167608.11	TMC4	0.51105	FALSE	0.21995	FALSE	0.51156	FALSE
ENSG00000168077.13	SCARA3	0.38204	FALSE	0.41546	FALSE	0.07605	FALSE
ENSG00000168913.6	ENHO	0.88491	FALSE	0.25829	FALSE	0.13955	FALSE
ENSG00000169083.16	AR	0.67296	FALSE	0.77003	FALSE	0.12773	FALSE
ENSG00000169126.15	ODAD2	0.48917	FALSE	0.69625	FALSE	0.90714	FALSE
ENSG00000169951.9	ZNF764	0.89902	FALSE	0.06871	FALSE	0.02973	FALSE
ENSG00000170619.9	COMMD5	0.1607	FALSE	0.03619	FALSE	0.03336	FALSE
ENSG00000170819.4	BFSP2	0.85245	FALSE	0.94051	FALSE	0.55515	FALSE
ENSG00000171169.8	NAIF1	0.12862	FALSE	0.26063	FALSE	0.26676	FALSE
ENSG00000172086.7	KRCC1	0.07183	FALSE	0.04209	FALSE	0.2	FALSE
ENSG00000172322.13	CLEC12A	0.52322	FALSE	0.71357	FALSE	0.93196	FALSE
ENSG00000172992.11	DCAKD	0.1431	FALSE	0.02583	FALSE	0.72739	FALSE
ENSG00000173193.14	PARP14	0.55222	FALSE	0.67769	FALSE	0.72084	FALSE
ENSG00000174564.12	IL20RB	0.39267	FALSE	0.39461	FALSE	0.16668	FALSE
ENSG00000174567.7	GOLT1A	0.6556	FALSE	0.68558	FALSE	0.19574	FALSE
ENSG00000174744.13	BRMS1	0.12232	FALSE	0.24184	FALSE	0.06103	FALSE
ENSG00000174776.11	WDR49	0.00276	FALSE	0.00925	FALSE	0.15158	FALSE
ENSG00000175600.15	SUGCT	0.64475	FALSE	0.5608	FALSE	0.97752	FALSE
ENSG00000175741.5	RWDD4P2	0.70369	FALSE	0.87486	FALSE	0.33825	FALSE
ENSG00000175920.17	DOK7	0.92761	FALSE	0.93443	FALSE	0.12487	FALSE
ENSG00000176269.3	OR4F21	0.09128	FALSE	0.18659	FALSE	0.13247	FALSE
ENSG00000176399.3	DMRTA1	0.76737	FALSE	0.08292	FALSE	0.15018	FALSE
ENSG00000176834.13	VSIG10	0.11189	FALSE	0.1153	FALSE	0.31843	FALSE
ENSG00000177595.17	PIDD1	0.98976	FALSE	0.07588	FALSE	0.07022	FALSE
ENSG00000177721.4	ANXA2R	0.18096	FALSE	0.04758	FALSE	0.23623	FALSE
ENSG00000178409.13	BEND3	0.25321	FALSE	0.36197	FALSE	0.02896	FALSE
ENSG00000178602.7	OTOS	0.18177	FALSE	0.25752	FALSE	0.33883	FALSE
ENSG00000178685.13	PARP10	0.79076	FALSE	0.23032	FALSE	0.79454	FALSE
ENSG00000178809.11	TRIM73	0.26374	FALSE	0.01763	FALSE	0.0313	FALSE
ENSG00000178977.3	LINC00324	0.24465	FALSE	0.32903	FALSE	0.26921	FALSE
ENSG00000179270.6	PCARE	0.26923	FALSE	0.44504	FALSE	0.12628	FALSE
ENSG00000179967.11	PPP1R14BP3	0.04258	FALSE	0.10227	FALSE	0.19904	FALSE
ENSG00000180347.13	ITPRID1	0.68181	FALSE	0.62568	FALSE	0.6107	FALSE
ENSG00000180613.10	GSX2	0.54578	FALSE	0.17277	FALSE	0.0405	FALSE
ENSG00000181381.13	DDX60L	0.33377	FALSE	0.51769	FALSE	0.33277	FALSE
ENSG00000181585.4	TMIE	0.38148	FALSE	0.49215	FALSE	0.08533	FALSE
ENSG00000182447.4	OTOL1	0.716	FALSE	0.6757	FALSE	0.34478	FALSE
ENSG00000182698.11	RESP18	0.20777	FALSE	0.29398	FALSE	0.07657	FALSE
ENSG00000183246.6	RIMBP3C	0.04245	FALSE	0.07829	FALSE	0.23946	FALSE
ENSG00000183251.4	OR51B4	0.4552	FALSE	0.4626	FALSE	0.31639	FALSE
ENSG00000183598.3	H3C13	0.74469	FALSE	0.73169	FALSE	0.18149	FALSE
ENSG00000184363.9	PKP3	0.0118	FALSE	0.00014	TRUE	0.03244	FALSE
ENSG00000184492.6	FOXD4L1	0.9304	FALSE	0.8687	FALSE	0.03062	FALSE
ENSG00000184599.13	TAFA3	0.01631	FALSE	0.01935	FALSE	0.04936	FALSE
ENSG00000184979.9	USP18	0.14526	FALSE	0.27964	FALSE	0.23774	FALSE
ENSG00000185065.6	UFD1-AS1	0.05025	FALSE	0.02249	FALSE	0.32454	FALSE
ENSG00000185122.10	HSF1	0.93865	FALSE	0.05558	FALSE	0.05057	FALSE
ENSG00000185344.13	ATP6V0A2	0.64289	FALSE	0.08621	FALSE	0.03734	FALSE
ENSG00000185523.6	SPATA45	0.36479	FALSE	0.56652	FALSE	0.07138	FALSE
ENSG00000185730.7	ZNF696	0.47475	FALSE	0.02839	FALSE	0.13959	FALSE
ENSG00000185974.6	GRK1	0.85854	FALSE	0.62185	FALSE	0.20779	FALSE
ENSG00000186265.9	BTLA	0.70408	FALSE	0.8275	FALSE	0.80516	FALSE
ENSG00000186364.11	NUDT17	0.0665	FALSE	0.15018	FALSE	0.11831	FALSE
ENSG00000187049.9	TMEM216	0.44388	FALSE	0.60432	FALSE	0.11873	FALSE
ENSG00000187116.13	LILRA5	0.07758	FALSE	0.07629	FALSE	0.2228	FALSE
ENSG00000187726.8	DNAJB13	0.01314	FALSE	0.03544	FALSE	0.38773	FALSE
ENSG00000187942.11	LDLRAD2	0.07509	FALSE	0.16769	FALSE	0.4535	FALSE
ENSG00000188051.6	TMEM221	0.31875	FALSE	0.16174	FALSE	0.07141	FALSE
ENSG00000188199.10	NUTM2B	0.93182	FALSE	0.86437	FALSE	0.05286	FALSE
ENSG00000188672.18	RHCE	0.04567	FALSE	0.04871	FALSE	0.34386	FALSE
ENSG00000188958.9	UTS2B	0.69848	FALSE	0.7812	FALSE	0.60415	FALSE
ENSG00000196218.12	RYR1	0.1436	FALSE	0.02793	FALSE	0.84811	FALSE
ENSG00000196747.4	H2AC13	0.81976	FALSE	0.49869	FALSE	0.30323	FALSE
ENSG00000197213.9	ZSCAN5B	0.06556	FALSE	0.08652	FALSE	0.61668	FALSE
ENSG00000197536.11	IRF1-AS1	0.51837	FALSE	0.13604	FALSE	0.14391	FALSE
ENSG00000197568.13	ANKRD13C-DT	0.65022	FALSE	0.22644	FALSE	0.05252	FALSE
ENSG00000197721.16	CR1L	0.01738	FALSE	0.03916	FALSE	0.21104	FALSE
ENSG00000197889.9	MEIG1	0.15129	FALSE	0.25523	FALSE	0.40967	FALSE
ENSG00000198939.7	ZFP2	0.39068	FALSE	0.2332	FALSE	0.0758	FALSE
ENSG00000200087.1	SNORA73B	0.02482	FALSE	0.06529	FALSE	0.61463	FALSE
ENSG00000200274.1	RNU4-32P	0.21798	FALSE	0.39328	FALSE	0.36973	FALSE
ENSG00000201183.1	RNVU1-3	0.93498	FALSE	0.49568	FALSE	0.18027	FALSE
ENSG00000201407.1	None	0.94985	FALSE	0.32134	FALSE	0.78124	FALSE
ENSG00000201570.1	RNU4-56P	0.05104	FALSE	0.09156	FALSE	0.94952	FALSE
ENSG00000201998.1	SNORA23	0.06352	FALSE	0.14453	FALSE	0.07926	FALSE
ENSG00000203711.13	LINC02901	0.64171	FALSE	0.77253	FALSE	0.49859	FALSE
ENSG00000204264.9	PSMB8	0.27655	FALSE	0.4333	FALSE	0.93843	FALSE
ENSG00000204267.13	TAP2	0.12585	FALSE	0.23252	FALSE	0.16219	FALSE
ENSG00000204709.4	LINC01556	0.49903	FALSE	0.58822	FALSE	0.88573	FALSE
ENSG00000204839.8	MROH6	0.01493	FALSE	0.03976	FALSE	0.02911	FALSE
ENSG00000205413.7	SAMD9	0.27813	FALSE	0.41296	FALSE	0.39205	FALSE
ENSG00000205583.13	STAG3L1	0.56339	FALSE	0.2127	FALSE	0.11133	FALSE
ENSG00000205670.10	SMIM11	0.32422	FALSE	0.17135	FALSE	0.03337	FALSE
ENSG00000205884.2	DEFB136	0.80837	FALSE	0.61718	FALSE	0.66777	FALSE
ENSG00000205918.9	PDPK2P	0.12178	FALSE	0.24301	FALSE	0.11509	FALSE
ENSG00000206503.12	HLA-A	0.03195	FALSE	0.07727	FALSE	0.5932	FALSE
ENSG00000206633.1	SNORA80B	0.69276	FALSE	0.79187	FALSE	0.10952	FALSE
ENSG00000206811.1	SNORA10	0.89897	FALSE	0.51107	FALSE	0.5319	FALSE
ENSG00000206885.1	SNORA75	0.18345	FALSE	0.31659	FALSE	0.58729	FALSE
ENSG00000207016.1	SNORA36C	NA	FALSE	NA	FALSE	0.17636	FALSE
ENSG00000207168.1	SNORA15	0.73907	FALSE	0.68429	FALSE	0.96996	FALSE
ENSG00000207501.1	RNVU1-14	0.79795	FALSE	0.46077	FALSE	0.83942	FALSE
ENSG00000209582.1	SNORA48	0.5561	FALSE	0.39268	FALSE	0.19991	FALSE
ENSG00000211454.13	AKR7L	0.16644	FALSE	0.02663	FALSE	0.71427	FALSE
ENSG00000211644.3	IGLV1-51	0.07995	FALSE	0.17031	FALSE	0.25319	FALSE
ENSG00000212170.1	RNU1-77P	NA	FALSE	NA	FALSE	0.5936	FALSE
ENSG00000212389.1	RNU6-1275P	0.21087	FALSE	0.38549	FALSE	0.57582	FALSE
ENSG00000212497.1	RNA5SP465	NA	FALSE	NA	FALSE	0.36452	FALSE
ENSG00000212607.1	SNORA3B	0.26524	FALSE	0.44945	FALSE	0.16918	FALSE
ENSG00000212951.5	None	0.23372	FALSE	0.24013	FALSE	0.47577	FALSE
ENSG00000213078.3	None	0.97133	FALSE	0.82323	FALSE	0.91697	FALSE
ENSG00000213213.13	CCDC183	0.51568	FALSE	0.21207	FALSE	0.03447	FALSE
ENSG00000213355.3	CNN2P8	0.02536	FALSE	0.047	FALSE	0.27944	FALSE
ENSG00000213996.12	TM6SF2	0.13498	FALSE	0.25236	FALSE	0.33128	FALSE
ENSG00000214188.9	ST7-OT4	0.68698	FALSE	0.39598	FALSE	0.44459	FALSE
ENSG00000214433.4	GOLGA2P8	0.24673	FALSE	0.39404	FALSE	0.07733	FALSE
ENSG00000214646.8	COMMD4P1	0.80238	FALSE	0.86944	FALSE	0.39059	FALSE
ENSG00000214787.9	MS4A4E	0.1746	FALSE	0.09752	FALSE	0.14533	FALSE
ENSG00000214826.5	DDX12P	0.14399	FALSE	0.26404	FALSE	0.34137	FALSE
ENSG00000215692.2	None	0.31762	FALSE	0.40313	FALSE	0.46504	FALSE
ENSG00000216621.8	None	0.13991	FALSE	0.27801	FALSE	0.64678	FALSE
ENSG00000217702.2	None	0.29589	FALSE	0.37081	FALSE	0.16863	FALSE
ENSG00000217930.7	PAM16	0.85	FALSE	0.29417	FALSE	0.09809	FALSE
ENSG00000218561.1	None	0.71964	FALSE	0.84336	FALSE	0.3001	FALSE
ENSG00000218672.1	LINC03010	0.31485	FALSE	0.51508	FALSE	0.44889	FALSE
ENSG00000219507.4	FTH1P8	0.83875	FALSE	0.94988	FALSE	0.79387	FALSE
ENSG00000220201.7	ZGLP1	0.05772	FALSE	0.12628	FALSE	0.0306	FALSE
ENSG00000221475.1	SNORA11D	0.11909	FALSE	0.22518	FALSE	0.6535	FALSE
ENSG00000221643.1	SNORA77	0.00376	FALSE	0.00998	FALSE	0.06852	FALSE
ENSG00000221705.1	SNORA11E	0.11909	FALSE	0.22518	FALSE	0.6535	FALSE
ENSG00000221990.4	EXOC3-AS1	0.88611	FALSE	0.46505	FALSE	0.04623	FALSE
ENSG00000222020.2	HDAC4-AS1	0.96637	FALSE	0.65757	FALSE	0.68241	FALSE
ENSG00000222426.1	RNU2-50P	NA	FALSE	NA	FALSE	0.2315	FALSE
ENSG00000223086.1	RNA5SP155	NA	FALSE	NA	FALSE	0.95508	FALSE
ENSG00000223198.1	RNU2-22P	0.49068	FALSE	0.38987	FALSE	0.53881	FALSE
ENSG00000223513.1	ATP6V0E1P2	0.00463	FALSE	0.01416	FALSE	0.05879	FALSE
ENSG00000223711.1	None	0.23215	FALSE	0.24466	FALSE	0.58997	FALSE
ENSG00000224186.8	PITX1-AS1	0.8122	FALSE	0.86558	FALSE	0.20691	FALSE
ENSG00000224302.1	None	0.51969	FALSE	0.22404	FALSE	0.23326	FALSE
ENSG00000224376.1	None	0.75644	FALSE	0.57383	FALSE	0.09194	FALSE
ENSG00000224758.1	LINC01167	0.80421	FALSE	0.64744	FALSE	0.54137	FALSE
ENSG00000224831.3	TMEM183BP	0.08909	FALSE	0.19057	FALSE	0.17946	FALSE
ENSG00000224886.2	None	0.47825	FALSE	0.48996	FALSE	0.10165	FALSE
ENSG00000224897.6	POT1-AS1	0.27754	FALSE	0.47008	FALSE	0.60746	FALSE
ENSG00000224916.9	APOC4-APOC2	0.45872	FALSE	0.61355	FALSE	0.34663	FALSE
ENSG00000225101.6	OR52K3P	0.78	FALSE	0.84943	FALSE	0.63455	FALSE
ENSG00000225265.1	TAF1A-AS1	0.05745	FALSE	0.03285	FALSE	0.74147	FALSE
ENSG00000225630.1	MTND2P28	0.15439	FALSE	0.15811	FALSE	0.46091	FALSE
ENSG00000226014.1	None	0.53907	FALSE	0.24987	FALSE	0.89119	FALSE
ENSG00000226266.6	None	0.91095	FALSE	0.87418	FALSE	0.34225	FALSE
ENSG00000226308.1	None	0.2524	FALSE	0.39098	FALSE	0.88034	FALSE
ENSG00000226650.5	KIF4B	0.00059	FALSE	0.00206	TRUE	0.02998	FALSE
ENSG00000226668.5	None	0.95147	FALSE	0.50962	FALSE	0.29971	FALSE
ENSG00000226683.2	PWWP2AP1	0.53302	FALSE	0.285	FALSE	0.28626	FALSE
ENSG00000226752.9	CUTALP	0.09863	FALSE	0.06581	FALSE	0.53074	FALSE
ENSG00000227032.1	RPS2P36	0.94458	FALSE	0.96884	FALSE	0.05214	FALSE
ENSG00000227355.2	None	0.05837	FALSE	0.10146	FALSE	0.79946	FALSE
ENSG00000227518.5	MIR1302-9HG	0.17704	FALSE	0.02182	FALSE	0.26821	FALSE
ENSG00000227888.4	FAM66A	0.29895	FALSE	0.46535	FALSE	0.84939	FALSE
ENSG00000228169.3	PPIAP19	0.1845	FALSE	0.32982	FALSE	0.24489	FALSE
ENSG00000228412.8	LNC-LBCS	0.61997	FALSE	0.73857	FALSE	0.30105	FALSE
ENSG00000228427.1	None	0.36152	FALSE	0.4456	FALSE	0.44354	FALSE
ENSG00000228532.4	SUMO2P21	0.70714	FALSE	0.7878	FALSE	0.28603	FALSE
ENSG00000228655.6	None	0.67162	FALSE	0.65051	FALSE	0.15507	FALSE
ENSG00000228857.2	ACTR3-AS1	0.30173	FALSE	0.20951	FALSE	0.86988	FALSE
ENSG00000228878.7	SEPTIN7-DT	0.50362	FALSE	0.15155	FALSE	0.17021	FALSE
ENSG00000229151.1	None	0.33613	FALSE	0.23999	FALSE	0.17048	FALSE
ENSG00000229385.1	CTNNA2-AS1	0.61707	FALSE	0.76905	FALSE	0.51512	FALSE
ENSG00000229559.2	None	0.18691	FALSE	0.34901	FALSE	0.73065	FALSE
ENSG00000229766.6	TMX4-AS1	0.8457	FALSE	0.91884	FALSE	0.64714	FALSE
ENSG00000229858.2	None	0.32664	FALSE	0.01243	FALSE	0.6268	FALSE
ENSG00000230194.1	None	0.36198	FALSE	0.40279	FALSE	0.28523	FALSE
ENSG00000230314.6	ELOVL2-AS1	0.4951	FALSE	0.70798	FALSE	0.50925	FALSE
ENSG00000230333.6	None	0.49531	FALSE	0.61795	FALSE	0.39673	FALSE
ENSG00000230345.1	None	0.61871	FALSE	0.76466	FALSE	0.81178	FALSE
ENSG00000230432.1	None	0.13707	FALSE	0.24077	FALSE	0.17612	FALSE
ENSG00000230444.1	TFAMP1	0.26655	FALSE	0.07136	FALSE	0.0531	FALSE
ENSG00000230535.1	BASP1P1	0.29102	FALSE	0.33185	FALSE	0.15806	FALSE
ENSG00000230552.5	None	0.90019	FALSE	0.87591	FALSE	0.73702	FALSE
ENSG00000230555.2	LINC02916	0.30607	FALSE	0.16037	FALSE	0.55573	FALSE
ENSG00000230629.2	RPS23P8	0.24083	FALSE	0.07408	FALSE	0.49256	FALSE
ENSG00000230789.1	ARHGAP26-IT1	0.16482	FALSE	0.00076	TRUE	0.07515	FALSE
ENSG00000231064.7	THBS3-AS1	0.52453	FALSE	0.69841	FALSE	0.55109	FALSE
ENSG00000231245.2	C1DP1	0.45184	FALSE	0.37756	FALSE	0.38023	FALSE
ENSG00000231407.5	GORAB-AS1	0.12576	FALSE	0.23297	FALSE	0.30006	FALSE
ENSG00000231784.8	DBIL5P	0.3898	FALSE	0.40587	FALSE	0.07682	FALSE
ENSG00000231866.2	None	0.70982	FALSE	0.79192	FALSE	0.93888	FALSE
ENSG00000232334.1	None	0.46009	FALSE	0.61214	FALSE	0.06555	FALSE
ENSG00000232456.1	FAM131C2P	0.42515	FALSE	0.60244	FALSE	0.16944	FALSE
ENSG00000232628.5	None	0.33365	FALSE	0.22995	FALSE	0.32198	FALSE
ENSG00000232656.7	IDI2-AS1	0.9805	FALSE	0.99596	FALSE	0.97044	FALSE
ENSG00000232903.2	LINC01166	0.0718	FALSE	0.15001	FALSE	0.9321	FALSE
ENSG00000233016.6	SNHG7	0.81485	FALSE	0.90909	FALSE	0.14387	FALSE
ENSG00000233221.6	ARHGEF4-AS1	0.09776	FALSE	0.13311	FALSE	0.13013	FALSE
ENSG00000233852.1	None	0.85463	FALSE	0.95563	FALSE	0.3442	FALSE
ENSG00000233913.7	RPL10P9	0.68304	FALSE	0.4855	FALSE	0.87601	FALSE
ENSG00000234167.1	ELOBP4	0.04107	FALSE	0.03461	FALSE	0.42367	FALSE
ENSG00000234405.1	None	0.33802	FALSE	0.54305	FALSE	0.04935	FALSE
ENSG00000234432.4	LINC02983	0.80324	FALSE	0.84965	FALSE	0.0348	FALSE
ENSG00000234705.1	HMGA1P4	0.74903	FALSE	0.90428	FALSE	0.30657	FALSE
ENSG00000234969.1	AARSD1P1	0.5806	FALSE	0.4258	FALSE	0.78026	FALSE
ENSG00000235021.1	None	0.32196	FALSE	0.20855	FALSE	0.28862	FALSE
ENSG00000235043.3	TECRP1	0.2059	FALSE	0.28169	FALSE	0.43618	FALSE
ENSG00000235363.1	SNRPGP10	0.36013	FALSE	0.43506	FALSE	0.33272	FALSE
ENSG00000235907.2	None	0.25791	FALSE	0.37778	FALSE	0.57838	FALSE
ENSG00000235926.1	RPS29P15	NA	FALSE	NA	FALSE	0.44024	FALSE
ENSG00000235974.1	VN2R19P	0.59988	FALSE	0.79762	FALSE	0.42199	FALSE
ENSG00000236085.1	ACTG1P4	0.1053	FALSE	0.08497	FALSE	0.43483	FALSE
ENSG00000236297.1	EEF1A1P23	0.73959	FALSE	0.73871	FALSE	0.2454	FALSE
ENSG00000236523.2	NPM1P40	0.05771	FALSE	0.12368	FALSE	0.63806	FALSE
ENSG00000236772.1	None	0.66802	FALSE	0.82755	FALSE	0.38791	FALSE
ENSG00000236780.5	LINC01829	0.68313	FALSE	0.84197	FALSE	0.0417	FALSE
ENSG00000236816.2	ANKRD20A7P	0.57059	FALSE	0.77732	FALSE	0.74798	FALSE
ENSG00000236833.1	None	0.06884	FALSE	0.15054	FALSE	0.13133	FALSE
ENSG00000236876.3	TMSB4XP1	0.73354	FALSE	0.48716	FALSE	0.62965	FALSE
ENSG00000236947.5	None	0.5653	FALSE	0.68007	FALSE	0.57906	FALSE
ENSG00000236999.1	ATP2B2-IT1	0.42591	FALSE	0.2195	FALSE	0.23476	FALSE
ENSG00000237451.3	CDK2AP2P2	0.7405	FALSE	0.66706	FALSE	0.60478	FALSE
ENSG00000237470.3	DCLRE1CP1	0.59014	FALSE	0.17223	FALSE	0.58816	FALSE
ENSG00000237649.7	KIFC1	0.68397	FALSE	0.72739	FALSE	0.91795	FALSE
ENSG00000237838.1	None	0.05827	FALSE	0.06755	FALSE	0.18868	FALSE
ENSG00000237840.6	FAM21FP	0.37553	FALSE	0.11546	FALSE	0.12245	FALSE
ENSG00000238230.1	LINC00391	0.69974	FALSE	0.2263	FALSE	0.59273	FALSE
ENSG00000239335.4	LLPH-DT	0.55907	FALSE	0.55266	FALSE	0.79184	FALSE
ENSG00000239445.5	ST3GAL6-AS1	0.07692	FALSE	0.02701	FALSE	0.46841	FALSE
ENSG00000239474.6	KLHL41	0.26237	FALSE	0.00921	FALSE	0.8451	FALSE
ENSG00000239881.1	RPS27P25	0.08939	FALSE	0.17423	FALSE	0.42019	FALSE
ENSG00000240180.1	RPL12P28	0.02244	FALSE	0.05861	FALSE	0.24976	FALSE
ENSG00000240808.1	None	0.2129	FALSE	0.38118	FALSE	0.21156	FALSE
ENSG00000240821.1	RPL9P25	0.2055	FALSE	0.29909	FALSE	0.92276	FALSE
ENSG00000240964.3	RN7SL751P	0.3506	FALSE	0.11543	FALSE	0.63659	FALSE
ENSG00000241187.1	RPL21P57	0.3583	FALSE	0.55191	FALSE	0.05641	FALSE
ENSG00000241288.7	LINC02614	0.02367	FALSE	0.02354	FALSE	0.05992	FALSE
ENSG00000241852.9	C8orf58	0.08912	FALSE	0.19316	FALSE	0.14095	FALSE
ENSG00000242590.1	None	0.54117	FALSE	0.65006	FALSE	0.39086	FALSE
ENSG00000242707.3	RN7SL362P	0.8721	FALSE	0.71462	FALSE	0.39189	FALSE
ENSG00000242952.1	RPSAP3	0.03004	FALSE	0.07704	FALSE	0.49324	FALSE
ENSG00000242960.1	FTH1P23	0.16444	FALSE	0.14431	FALSE	0.18973	FALSE
ENSG00000242986.2	RPL21P99	0.36601	FALSE	0.5461	FALSE	0.04773	FALSE
ENSG00000243173.3	RN7SL861P	0.69124	FALSE	0.61728	FALSE	0.40711	FALSE
ENSG00000243406.6	MRPS31P5	0.00041	TRUE	0.00108	TRUE	0.12834	FALSE
ENSG00000243650.3	RN7SL834P	0.69166	FALSE	0.37114	FALSE	0.68785	FALSE
ENSG00000243721.1	RPL23AP63	0.72473	FALSE	0.58092	FALSE	0.78826	FALSE
ENSG00000243930.1	RPS12P21	0.2508	FALSE	0.31476	FALSE	0.6117	FALSE
ENSG00000243989.8	ACY1	0.62457	FALSE	0.82064	FALSE	0.29239	FALSE
ENSG00000244289.1	RPS3AP35	0.00558	FALSE	0.00014	TRUE	0.04975	FALSE
ENSG00000244313.3	None	0.14188	FALSE	0.01046	FALSE	0.47716	FALSE
ENSG00000244363.3	RPL7P23	0.8776	FALSE	0.9682	FALSE	0.09873	FALSE
ENSG00000244459.2	None	0.78797	FALSE	0.79988	FALSE	0.37186	FALSE
ENSG00000244674.1	RPS3AP15	0.39855	FALSE	0.42433	FALSE	0.42942	FALSE
ENSG00000245261.1	None	0.16897	FALSE	0.07273	FALSE	0.06812	FALSE
ENSG00000245534.6	RORA-AS1	0.001	FALSE	0.00225	TRUE	0.57959	FALSE
ENSG00000245975.2	MINDY2-DT	0.36983	FALSE	0.47238	FALSE	0.60518	FALSE
ENSG00000246090.6	None	0.16754	FALSE	0.32102	FALSE	0.11829	FALSE
ENSG00000246223.8	LINC01550	0.52815	FALSE	0.16339	FALSE	0.34329	FALSE
ENSG00000246263.2	UBR5-DT	0.45771	FALSE	0.29286	FALSE	0.03224	FALSE
ENSG00000246379.7	GNAO1-DT	0.18999	FALSE	0.04129	FALSE	0.04058	FALSE
ENSG00000246859.2	STARD4-AS1	0.82956	FALSE	0.93695	FALSE	0.24708	FALSE
ENSG00000247240.7	UBL7-DT	0.77477	FALSE	0.01474	FALSE	0.07329	FALSE
ENSG00000247572.7	CKMT2-AS1	0.95788	FALSE	0.32074	FALSE	0.03101	FALSE
ENSG00000248101.2	None	0.65147	FALSE	0.41843	FALSE	0.09473	FALSE
ENSG00000248429.5	GASK1B-AS1	0.52111	FALSE	0.53647	FALSE	0.2799	FALSE
ENSG00000248554.1	C5orf34-AS1	0.75664	FALSE	0.67528	FALSE	0.48686	FALSE
ENSG00000248698.6	LINC01085	0.13782	FALSE	0.18598	FALSE	0.81893	FALSE
ENSG00000248734.2	None	0.53577	FALSE	0.08982	FALSE	0.59863	FALSE
ENSG00000248773.1	None	0.05732	FALSE	0.12985	FALSE	0.14257	FALSE
ENSG00000248951.2	MTCO2P32	0.55548	FALSE	0.41137	FALSE	0.45049	FALSE
ENSG00000249085.1	TNPO1-DT	0.34773	FALSE	0.24165	FALSE	0.5964	FALSE
ENSG00000249263.2	PARP4P3	0.56294	FALSE	0.75448	FALSE	0.04385	FALSE
ENSG00000249513.2	None	0.49513	FALSE	0.22918	FALSE	0.2524	FALSE
ENSG00000249772.1	None	0.28785	FALSE	0.48729	FALSE	0.04946	FALSE
ENSG00000249774.1	None	0.03906	FALSE	0.06599	FALSE	0.24265	FALSE
ENSG00000250011.1	HMGB1P3	0.46148	FALSE	0.54171	FALSE	0.18526	FALSE
ENSG00000250060.1	None	0.03611	FALSE	0.08986	FALSE	0.1266	FALSE
ENSG00000250162.1	CSNK1A1P3	0.73354	FALSE	0.48716	FALSE	0.94602	FALSE
ENSG00000250259.1	None	0.1777	FALSE	0.32272	FALSE	0.17879	FALSE
ENSG00000250282.1	None	0.6444	FALSE	0.82325	FALSE	0.07503	FALSE
ENSG00000250726.1	None	0.6197	FALSE	0.65541	FALSE	0.06972	FALSE
ENSG00000250982.2	GAPDHP35	0.43776	FALSE	0.63326	FALSE	0.50066	FALSE
ENSG00000251161.3	None	0.64057	FALSE	0.76482	FALSE	0.16522	FALSE
ENSG00000251356.1	RAB5CP2	0.81165	FALSE	0.58854	FALSE	0.39143	FALSE
ENSG00000251381.7	LINC00958	0.03964	FALSE	0.03754	FALSE	0.06673	FALSE
ENSG00000251504.1	LINC01099	0.34721	FALSE	0.51784	FALSE	0.47654	FALSE
ENSG00000251611.1	FHIP1A-DT	0.12726	FALSE	0.22511	FALSE	0.04377	FALSE
ENSG00000251639.2	None	0.22068	FALSE	0.32399	FALSE	0.19044	FALSE
ENSG00000251669.5	FAM86EP	0.16268	FALSE	0.09257	FALSE	0.12093	FALSE
ENSG00000251988.1	RNU4ATAC18P	NA	FALSE	NA	FALSE	0.87012	FALSE
ENSG00000252370.1	RNA5SP438	0.73354	FALSE	0.48716	FALSE	0.36455	FALSE
ENSG00000252473.1	None	0.29718	FALSE	0.36107	FALSE	0.26717	FALSE
ENSG00000253048.1	RNU4-60P	0.96022	FALSE	0.98906	FALSE	0.18363	FALSE
ENSG00000253404.1	CTNNA1-AS1	0.87573	FALSE	0.473	FALSE	0.09652	FALSE
ENSG00000253736.2	None	0.00112	FALSE	0.00375	FALSE	0.65005	FALSE
ENSG00000253910.2	PCDHGB2	0.00141	FALSE	0.00506	FALSE	0.05037	FALSE
ENSG00000253943.1	KRT18P37	0.7077	FALSE	0.06716	FALSE	0.31095	FALSE
ENSG00000254418.1	SPON1-AS1	0.37196	FALSE	0.40134	FALSE	0.09494	FALSE
ENSG00000254453.1	NAV2-AS2	0.25	FALSE	0.43515	FALSE	0.36755	FALSE
ENSG00000254480.1	LINC02749	0.77646	FALSE	0.91475	FALSE	0.62941	FALSE
ENSG00000254481.1	PTP4A2P2	0.54049	FALSE	0.15816	FALSE	0.8045	FALSE
ENSG00000254527.1	ENPP7P12	0.62407	FALSE	0.78003	FALSE	0.20377	FALSE
ENSG00000254595.1	None	0.49032	FALSE	0.70515	FALSE	0.16897	FALSE
ENSG00000254691.1	None	0.30495	FALSE	0.45921	FALSE	0.60078	FALSE
ENSG00000254718.6	None	0.69808	FALSE	0.85071	FALSE	0.96429	FALSE
ENSG00000254779.4	EGLN1P1	0.00591	FALSE	0.00682	FALSE	0.14687	FALSE
ENSG00000255076.2	None	0.98977	FALSE	0.99665	FALSE	0.38831	FALSE
ENSG00000255284.1	GATD1-DT	0.46469	FALSE	0.05002	FALSE	0.52095	FALSE
ENSG00000255293.1	WIZP1	0.2496	FALSE	0.41883	FALSE	0.11091	FALSE
ENSG00000255507.5	UVRAG-DT	0.28341	FALSE	0.05835	FALSE	0.24294	FALSE
ENSG00000255568.3	BRWD1-AS2	0.66611	FALSE	0.75381	FALSE	0.22252	FALSE
ENSG00000255663.1	None	0.7677	FALSE	0.32999	FALSE	0.69955	FALSE
ENSG00000255737.2	AGAP2-AS1	0.0775	FALSE	0.16183	FALSE	0.48992	FALSE
ENSG00000255986.6	MT1JP	0.05187	FALSE	0.11797	FALSE	0.25796	FALSE
ENSG00000256427.2	None	0.43903	FALSE	0.43973	FALSE	0.14449	FALSE
ENSG00000256514.1	None	0.22512	FALSE	0.40435	FALSE	0.17212	FALSE
ENSG00000256628.3	ZBTB11-AS1	0.66123	FALSE	0.1735	FALSE	0.21573	FALSE
ENSG00000257052.1	PRPF19-DT	0.35716	FALSE	0.48786	FALSE	0.7372	FALSE
ENSG00000257067.5	LINC02703	0.68616	FALSE	0.47598	FALSE	0.03345	FALSE
ENSG00000257210.1	NACAP8	0.84011	FALSE	0.31968	FALSE	0.18836	FALSE
ENSG00000257390.5	None	0.71151	FALSE	0.87623	FALSE	0.35602	FALSE
ENSG00000257453.1	PHLDA1-AS1	0.21345	FALSE	0.3473	FALSE	0.74917	FALSE
ENSG00000257524.6	None	0.19459	FALSE	0.36132	FALSE	0.03178	FALSE
ENSG00000258001.1	R3HDM2-DT	0.51928	FALSE	0.54256	FALSE	0.49214	FALSE
ENSG00000258130.8	None	0.56583	FALSE	0.10652	FALSE	0.45181	FALSE
ENSG00000258216.5	None	0.02869	FALSE	0.03353	FALSE	0.2856	FALSE
ENSG00000258430.1	None	0.84602	FALSE	0.31927	FALSE	0.39415	FALSE
ENSG00000258883.1	NBEAP4	0.97161	FALSE	0.66964	FALSE	0.49095	FALSE
ENSG00000258904.1	None	0.73001	FALSE	0.73999	FALSE	0.22836	FALSE
ENSG00000258922.1	None	0.32531	FALSE	0.19701	FALSE	0.24501	FALSE
ENSG00000258978.1	HIF1AP1	0.20439	FALSE	0.33352	FALSE	0.07577	FALSE
ENSG00000259015.1	None	0.67574	FALSE	0.69068	FALSE	0.4377	FALSE
ENSG00000259039.2	None	0.32126	FALSE	0.21478	FALSE	0.32162	FALSE
ENSG00000259171.1	None	0.02431	FALSE	0.06414	FALSE	0.5849	FALSE
ENSG00000259205.2	PRKXP1	0.09328	FALSE	0.2002	FALSE	0.07144	FALSE
ENSG00000259349.1	APPBP2-DT	0.51496	FALSE	0.55403	FALSE	0.628	FALSE
ENSG00000259585.2	RBM17P4	0.02434	FALSE	0.0268	FALSE	0.17176	FALSE
ENSG00000259683.1	None	0.69354	FALSE	0.34291	FALSE	0.10138	FALSE
ENSG00000259721.1	GREM1-AS1	0.95661	FALSE	0.84756	FALSE	0.14505	FALSE
ENSG00000259921.1	None	0.32531	FALSE	0.43313	FALSE	0.362	FALSE
ENSG00000260091.1	None	0.0296	FALSE	0.07574	FALSE	0.41138	FALSE
ENSG00000260426.1	None	0.19538	FALSE	0.33433	FALSE	0.14141	FALSE
ENSG00000260473.2	None	0.08666	FALSE	0.03495	FALSE	0.03763	FALSE
ENSG00000260657.2	None	0.07928	FALSE	0.17444	FALSE	0.98105	FALSE
ENSG00000260776.5	GOLGA6FP	0.24916	FALSE	0.33838	FALSE	0.36419	FALSE
ENSG00000260784.1	None	0.03681	FALSE	0.06933	FALSE	0.11015	FALSE
ENSG00000261079.1	None	0.31412	FALSE	0.41016	FALSE	0.05647	FALSE
ENSG00000261212.1	None	0.93804	FALSE	0.22582	FALSE	0.27884	FALSE
ENSG00000261433.1	None	0.8117	FALSE	0.93697	FALSE	0.57902	FALSE
ENSG00000261481.1	CARHSP1-DT	0.53907	FALSE	0.69928	FALSE	0.7558	FALSE
ENSG00000261532.1	None	0.39084	FALSE	0.56149	FALSE	0.03407	FALSE
ENSG00000261598.1	None	0.75059	FALSE	0.47733	FALSE	0.23493	FALSE
ENSG00000261693.1	None	0.69135	FALSE	0.83661	FALSE	0.10538	FALSE
ENSG00000261717.5	None	0.54122	FALSE	0.25282	FALSE	0.14727	FALSE
ENSG00000261781.1	LINC01654	0.48296	FALSE	0.69861	FALSE	0.76151	FALSE
ENSG00000261916.1	None	0.03296	FALSE	0.04825	FALSE	0.78497	FALSE
ENSG00000262381.1	MTATP6P24	0.28144	FALSE	0.45852	FALSE	0.05116	FALSE
ENSG00000262481.5	TMEM256-PLSCR3	0.33586	FALSE	0.54499	FALSE	0.298	FALSE
ENSG00000262495.1	None	0.16128	FALSE	0.2146	FALSE	0.04359	FALSE
ENSG00000263070.1	None	0.11719	FALSE	0.1627	FALSE	0.37403	FALSE
ENSG00000263606.1	CHORDC1P4	0.41945	FALSE	0.28955	FALSE	0.04725	FALSE
ENSG00000263707.1	None	0.62547	FALSE	0.25946	FALSE	0.65828	FALSE
ENSG00000263797.1	None	0.7004	FALSE	0.61956	FALSE	0.10954	FALSE
ENSG00000264023.1	None	0.6442	FALSE	0.34725	FALSE	0.08603	FALSE
ENSG00000264229.1	RNU4ATAC	0.14002	FALSE	0.27606	FALSE	0.34131	FALSE
ENSG00000264397.1	MIR3180-5	0.73354	FALSE	0.48716	FALSE	0.07722	FALSE
ENSG00000264635.1	None	0.40022	FALSE	0.57394	FALSE	0.35004	FALSE
ENSG00000264943.1	SH3GL1P2	0.18977	FALSE	0.07948	FALSE	0.76998	FALSE
ENSG00000265055.1	None	0.66354	FALSE	0.73021	FALSE	0.93718	FALSE
ENSG00000265222.1	None	0.23594	FALSE	0.18764	FALSE	0.35547	FALSE
ENSG00000265263.1	None	0.41847	FALSE	0.17454	FALSE	0.0521	FALSE
ENSG00000265282.1	None	0.24613	FALSE	0.27344	FALSE	0.607	FALSE
ENSG00000265342.1	None	0.55655	FALSE	0.4648	FALSE	0.18184	FALSE
ENSG00000265778.2	ZNF516-AS1	0.93653	FALSE	0.97386	FALSE	0.39969	FALSE
ENSG00000265948.1	None	0.74275	FALSE	0.48887	FALSE	0.29924	FALSE
ENSG00000266155.2	None	0.98474	FALSE	0.99493	FALSE	0.53806	FALSE
ENSG00000266306.1	None	0.10785	FALSE	0.22557	FALSE	0.26926	FALSE
ENSG00000266651.1	None	0.79174	FALSE	0.87614	FALSE	0.63982	FALSE
ENSG00000266957.1	None	0.55526	FALSE	0.7652	FALSE	0.09408	FALSE
ENSG00000266964.5	FXYD1	0.77852	FALSE	0.90769	FALSE	0.04731	FALSE
ENSG00000266983.1	RANBP3-DT	0.44645	FALSE	0.60535	FALSE	0.24941	FALSE
ENSG00000267007.1	None	0.05891	FALSE	0.114	FALSE	0.14767	FALSE
ENSG00000267091.1	CTBP2P7	0.9312	FALSE	0.94974	FALSE	0.84682	FALSE
ENSG00000267092.2	None	0.19929	FALSE	0.25696	FALSE	0.86982	FALSE
ENSG00000267157.1	None	0.41933	FALSE	0.1768	FALSE	0.25981	FALSE
ENSG00000267325.1	LINC01415	0.25131	FALSE	0.08869	FALSE	0.50019	FALSE
ENSG00000267437.1	None	0.01214	FALSE	0.03493	FALSE	0.39779	FALSE
ENSG00000267498.1	UQCRFS1-DT	0.18033	FALSE	0.00693	FALSE	0.15185	FALSE
ENSG00000267521.1	None	0.70258	FALSE	0.19721	FALSE	0.05495	FALSE
ENSG00000267546.2	None	0.1689	FALSE	0.19059	FALSE	0.2292	FALSE
ENSG00000267786.1	None	0.13838	FALSE	0.12391	FALSE	0.07268	FALSE
ENSG00000267939.1	None	0.45645	FALSE	0.62401	FALSE	0.49404	FALSE
ENSG00000268951.1	CDRT15P7	0.29196	FALSE	0.40842	FALSE	0.56091	FALSE
ENSG00000269054.1	ZNF497-AS1	0.22283	FALSE	0.03461	FALSE	0.45893	FALSE
ENSG00000269590.1	None	0.55762	FALSE	0.76717	FALSE	0.99082	FALSE
ENSG00000269621.1	None	0.08645	FALSE	0.18698	FALSE	0.17392	FALSE
ENSG00000269886.1	None	0.60492	FALSE	0.3218	FALSE	0.04167	FALSE
ENSG00000269900.3	None	0.33857	FALSE	0.51873	FALSE	0.51058	FALSE
ENSG00000269934.1	None	0.30678	FALSE	0.40536	FALSE	0.10559	FALSE
ENSG00000270133.1	None	0.03679	FALSE	0.08739	FALSE	0.21148	FALSE
ENSG00000270147.1	None	0.20714	FALSE	0.34955	FALSE	0.50082	FALSE
ENSG00000270165.1	None	0.88909	FALSE	0.20499	FALSE	0.308	FALSE
ENSG00000270462.1	None	0.34861	FALSE	0.02993	FALSE	0.09217	FALSE
ENSG00000270604.5	HCG17	0.98914	FALSE	0.54423	FALSE	0.0574	FALSE
ENSG00000271086.6	NAMA	0.00291	FALSE	0.00914	FALSE	0.04081	FALSE
ENSG00000271234.1	None	0.29973	FALSE	0.06273	FALSE	0.81258	FALSE
ENSG00000271254.6	None	0.78666	FALSE	0.09671	FALSE	0.23311	FALSE
ENSG00000271425.7	NBPF10	0.0527	FALSE	0.00523	FALSE	0.05396	FALSE
ENSG00000271727.1	None	0.9449	FALSE	0.29853	FALSE	0.6652	FALSE
ENSG00000271880.1	None	0.39627	FALSE	0.16784	FALSE	0.04867	FALSE
ENSG00000271983.1	None	0.30986	FALSE	0.38668	FALSE	0.43685	FALSE
ENSG00000272020.1	RNU1-30P	0.00031	TRUE	0.00128	TRUE	0.42555	FALSE
ENSG00000272057.1	ANKH-DT	0.61681	FALSE	0.74362	FALSE	0.22638	FALSE
ENSG00000272068.1	BCAN-AS1	0.54025	FALSE	0.23141	FALSE	0.43849	FALSE
ENSG00000272150.5	NBPF25P	0.74491	FALSE	0.87392	FALSE	0.03376	FALSE
ENSG00000272196.2	None	0.3649	FALSE	0.31365	FALSE	0.56474	FALSE
ENSG00000272360.1	None	0.61538	FALSE	0.58998	FALSE	0.4634	FALSE
ENSG00000272368.2	None	0.42901	FALSE	0.31464	FALSE	0.44034	FALSE
ENSG00000272567.1	None	0.95586	FALSE	0.77015	FALSE	0.32734	FALSE
ENSG00000272606.1	PPP4R3B-DT	0.10522	FALSE	0.17331	FALSE	0.752	FALSE
ENSG00000272707.1	None	0.73354	FALSE	0.57407	FALSE	0.18211	FALSE
ENSG00000272774.1	None	0.10636	FALSE	0.18406	FALSE	0.13613	FALSE
ENSG00000272832.1	None	0.12536	FALSE	0.1749	FALSE	0.05864	FALSE
ENSG00000272858.1	None	0.11677	FALSE	0.1666	FALSE	0.7514	FALSE
ENSG00000273058.2	None	0.22701	FALSE	0.34765	FALSE	0.37666	FALSE
ENSG00000273136.6	NBPF26	0.43843	FALSE	0.08339	FALSE	0.04615	FALSE
ENSG00000273162.1	None	0.95314	FALSE	0.64685	FALSE	0.80267	FALSE
ENSG00000273210.1	None	0.28045	FALSE	0.3309	FALSE	0.21872	FALSE
ENSG00000273212.1	None	0.41129	FALSE	0.62782	FALSE	0.81873	FALSE
ENSG00000273253.2	TRABD-AS1	0.7152	FALSE	0.15204	FALSE	0.29606	FALSE
ENSG00000273328.5	None	0.67762	FALSE	0.82447	FALSE	0.21462	FALSE
ENSG00000273336.1	OR7M1P	0.0362	FALSE	0.08145	FALSE	0.07243	FALSE
ENSG00000273432.1	None	0.91868	FALSE	0.20837	FALSE	0.30844	FALSE
ENSG00000273619.1	RPS21-DT	0.28309	FALSE	0.32357	FALSE	0.13027	FALSE
ENSG00000273703.1	H2BC14	0.44602	FALSE	0.64589	FALSE	0.84078	FALSE
ENSG00000273783.1	GTF2A1-AS1	0.18827	FALSE	0.11353	FALSE	0.69125	FALSE
ENSG00000273786.1	None	0.30233	FALSE	0.31675	FALSE	0.41194	FALSE
ENSG00000273989.1	None	0.80477	FALSE	0.37725	FALSE	0.14637	FALSE
ENSG00000274191.1	None	0.69646	FALSE	0.75696	FALSE	0.12475	FALSE
ENSG00000274214.1	None	0.00324	FALSE	0.00667	FALSE	0.09952	FALSE
ENSG00000274292.1	None	0.24316	FALSE	0.26297	FALSE	0.16489	FALSE
ENSG00000274525.1	None	0.39108	FALSE	0.58495	FALSE	0.22916	FALSE
ENSG00000274833.1	None	0.53827	FALSE	0.57314	FALSE	0.12363	FALSE
ENSG00000274835.1	None	0.39495	FALSE	0.60261	FALSE	0.50432	FALSE
ENSG00000275143.1	SCARNA16	0.29502	FALSE	0.10954	FALSE	0.05012	FALSE
ENSG00000275379.1	H3C11	0.5108	FALSE	0.69923	FALSE	0.68127	FALSE
ENSG00000275484.1	None	0.01018	FALSE	0.02892	FALSE	0.04402	FALSE
ENSG00000275532.1	None	0.00313	FALSE	0.01019	FALSE	0.59279	FALSE
ENSG00000275695.1	UBE2Q2P6	4e-05	TRUE	8e-05	TRUE	0.04314	FALSE
ENSG00000275803.1	RN7SL736P	0.70989	FALSE	0.825	FALSE	0.117	FALSE
ENSG00000275894.1	None	0.66014	FALSE	0.81253	FALSE	0.10038	FALSE
ENSG00000275927.1	None	0.80733	FALSE	0.60669	FALSE	0.11706	FALSE
ENSG00000276103.1	U4	0.83807	FALSE	0.4652	FALSE	0.28196	FALSE
ENSG00000276384.1	None	0.51421	FALSE	0.20574	FALSE	0.0575	FALSE
ENSG00000276388.1	None	0.06617	FALSE	0.15094	FALSE	0.08866	FALSE
ENSG00000276443.1	None	0.83174	FALSE	0.71129	FALSE	0.42975	FALSE
ENSG00000276814.1	None	0.35993	FALSE	0.56035	FALSE	0.38481	FALSE
ENSG00000277332.1	None	0.2363	FALSE	0.31193	FALSE	0.23601	FALSE
ENSG00000277342.1	None	0.07947	FALSE	0.16539	FALSE	0.18548	FALSE
ENSG00000277610.1	RNVU1-4	0.2237	FALSE	0.19622	FALSE	0.93132	FALSE
ENSG00000277669.1	None	0.32403	FALSE	0.51399	FALSE	0.46025	FALSE
ENSG00000277697.1	None	0.98024	FALSE	0.23557	FALSE	0.8847	FALSE
ENSG00000277757.4	None	0.64225	FALSE	0.7198	FALSE	0.10641	FALSE
ENSG00000277826.1	None	0.69716	FALSE	0.8383	FALSE	0.3349	FALSE
ENSG00000278449.1	MIR6892	0.73354	FALSE	0.48716	FALSE	0.98013	FALSE
ENSG00000278713.1	None	0.48912	FALSE	0.7055	FALSE	0.1332	FALSE
ENSG00000278876.1	None	0.5192	FALSE	0.70026	FALSE	0.77104	FALSE
ENSG00000278992.1	None	0.39305	FALSE	0.52752	FALSE	0.80473	FALSE
ENSG00000279400.1	None	0.04854	FALSE	0.11589	FALSE	0.37134	FALSE
ENSG00000279414.1	CDRT15P9	0.44194	FALSE	0.65069	FALSE	0.22363	FALSE
ENSG00000279443.1	None	0.6633	FALSE	0.83686	FALSE	0.17181	FALSE
ENSG00000279592.1	None	0.2459	FALSE	0.4066	FALSE	0.84387	FALSE
ENSG00000279642.1	None	0.14861	FALSE	0.15442	FALSE	0.70332	FALSE
ENSG00000279672.1	None	0.00477	FALSE	0.0082	FALSE	0.92418	FALSE
ENSG00000279795.1	None	0.63009	FALSE	0.28698	FALSE	0.3515	FALSE
ENSG00000279954.1	None	0.13488	FALSE	0.00829	FALSE	0.03375	FALSE
ENSG00000280068.1	None	0.47464	FALSE	0.64488	FALSE	0.07747	FALSE
ENSG00000280113.2	None	0.48009	FALSE	0.22775	FALSE	0.09791	FALSE
ENSG00000280114.1	None	0.24006	FALSE	0.35763	FALSE	0.06517	FALSE
ENSG00000280122.1	None	0.04419	FALSE	0.10729	FALSE	0.19419	FALSE
ENSG00000280176.1	None	0.9486	FALSE	0.99125	FALSE	0.21406	FALSE
ENSG00000280312.1	None	0.37378	FALSE	0.51869	FALSE	0.23329	FALSE
ENSG00000280496.1	SNORA17B	0.21087	FALSE	0.38549	FALSE	0.20519	FALSE
ENSG00000280498.1	SNORA16A	0.83061	FALSE	0.83133	FALSE	0.43207	FALSE
ENSG00000281538.1	None	0.09173	FALSE	0.19646	FALSE	0.25345	FALSE
ENSG00000282772.1	None	0.72428	FALSE	0.84413	FALSE	0.41679	FALSE
ENSG00000282876.1	None	0.02504	FALSE	0.0521	FALSE	0.25812	FALSE
ENSG00000283361.2	CFAP97D2	0.46615	FALSE	0.41954	FALSE	0.36061	FALSE
ENSG00000284191.1	MIR671	NA	FALSE	NA	FALSE	0.13828	FALSE
ENSG00000284196.2	None	0.3513	FALSE	0.47223	FALSE	0.14897	FALSE
ENSG00000284584.1	MIR5006	0.36163	FALSE	0.56064	FALSE	0.45321	FALSE
ENSG00000284627.1	None	0.21944	FALSE	0.00055	TRUE	0.07531	FALSE
ENSG00000284693.1	LINC02606	0.00288	FALSE	0.00272	TRUE	0.20733	FALSE
ENSG00000284762.1	PDE8B	0.30954	FALSE	0.50025	FALSE	0.14434	FALSE
ENSG00000284930.1	None	0.53478	FALSE	0.06825	FALSE	0.58362	FALSE
ENSG00000284989.1	None	0.06214	FALSE	0.11095	FALSE	0.35417	FALSE
ENSG00000285258.1	None	0.30791	FALSE	0.20088	FALSE	0.04215	FALSE
ENSG00000285373.1	LINC02478	0.19515	FALSE	0.06901	FALSE	0.58305	FALSE
ENSG00000285565.1	None	0.91727	FALSE	0.80497	FALSE	0.13929	FALSE
ENSG00000285622.1	None	0.85779	FALSE	0.92076	FALSE	0.15922	FALSE
ENSG00000285655.1	None	0.10457	FALSE	0.19757	FALSE	0.86452	FALSE
ENSG00000285871.1	None	0.1313	FALSE	0.03081	FALSE	0.03098	FALSE
ENSG00000285907.1	None	0.72182	FALSE	0.71971	FALSE	0.07285	FALSE
ENSG00000285952.1	None	0.06916	FALSE	0.00733	FALSE	0.8485	FALSE
ENSG00000198744.5	MTCO3P12	0.22622	FALSE	0.21753	FALSE	0.43004	FALSE
ENSG00000104356.10	POP1	0.76398	FALSE	0.29427	FALSE	0.12287	FALSE
ENSG00000148343.18	MIGA2	0.20958	FALSE	0.10777	FALSE	0.02928	FALSE
ENSG00000172965.15	MIR4435-2HG	0.17565	FALSE	0.05034	FALSE	0.05305	FALSE
ENSG00000118557.15	PMFBP1	0.03408	FALSE	0.0219	FALSE	0.16619	FALSE
ENSG00000094963.13	FMO2	0.52583	FALSE	0.68939	FALSE	0.14497	FALSE
ENSG00000129167.9	TPH1	0.3269	FALSE	0.4851	FALSE	0.113	FALSE
ENSG00000138823.13	MTTP	0.18503	FALSE	0.30552	FALSE	0.23217	FALSE
ENSG00000137628.16	DDX60	0.20357	FALSE	0.26661	FALSE	0.16178	FALSE
ENSG00000137265.14	IRF4	0.48799	FALSE	0.65158	FALSE	0.3741	FALSE
ENSG00000221829.9	FANCG	0.51298	FALSE	0.03547	FALSE	0.13153	FALSE
ENSG00000006459.10	KDM7A	0.98024	FALSE	0.98475	FALSE	0.03765	FALSE
ENSG00000269068.1	None	0.07443	FALSE	0.1445	FALSE	0.04135	FALSE
ENSG00000249378.5	LINC01060	0.78976	FALSE	0.46575	FALSE	0.48892	FALSE
ENSG00000250420.8	AACSP1	0.57422	FALSE	0.56684	FALSE	0.30816	FALSE
ENSG00000185633.10	NDUFA4L2	0.05712	FALSE	0.00765	FALSE	0.54355	FALSE
ENSG00000138767.13	CNOT6L	0.7795	FALSE	0.62529	FALSE	0.06737	FALSE
ENSG00000197421.9	GGT3P	0.36144	FALSE	0.4221	FALSE	0.72908	FALSE
ENSG00000157601.13	MX1	0.01427	FALSE	0.02608	FALSE	0.1303	FALSE
ENSG00000245571.6	FAM111A-DT	0.5427	FALSE	0.0617	FALSE	0.45466	FALSE
ENSG00000272556.2	GTF2IP13	0.79545	FALSE	0.03488	FALSE	0.44375	FALSE
ENSG00000170439.6	TMT1B	0.24903	FALSE	0.38295	FALSE	0.01671	TRUE	CA2
ENSG00000172493.20	AFF1	0.20833	FALSE	0.00385	FALSE	0	TRUE	CA2
ENSG00000166123.13	GPT2	0.36039	FALSE	0.57364	FALSE	0.02672	TRUE	CA2
ENSG00000176046.8	NUPR1	0.07067	FALSE	0.15348	FALSE	0	TRUE	CA2
ENSG00000111058.7	ACSS3	0.6293	FALSE	0.32259	FALSE	0.02724	TRUE	CA2
ENSG00000228376.3	GAS2L1P2	0.18501	FALSE	0.33972	FALSE	0.01606	TRUE	CA2
ENSG00000087116.15	ADAMTS2	0.08043	FALSE	0.0282	FALSE	0.01706	TRUE	CA2
ENSG00000103335.22	PIEZO1	0.28564	FALSE	0.45128	FALSE	2e-05	TRUE	CA2
ENSG00000168917.8	SLC35G2	0.45067	FALSE	0.30785	FALSE	0.02587	TRUE	CA2
ENSG00000224239.1	None	0.07458	FALSE	0.16608	FALSE	0.02238	TRUE	CA2
ENSG00000169439.11	SDC2	0.00658	FALSE	0.01948	FALSE	0.02317	TRUE	CA2
ENSG00000111907.20	TPD52L1	0.54801	FALSE	0.29897	FALSE	2e-05	TRUE	CA2
ENSG00000278716.1	None	0.00139	FALSE	0.00367	FALSE	0.02225	TRUE	CA2
ENSG00000007372.22	PAX6	0.13071	FALSE	0.23197	FALSE	3e-05	TRUE	CA2
ENSG00000179921.14	GPBAR1	0.26605	FALSE	0.39687	FALSE	0.02165	TRUE	CA2
ENSG00000101493.10	ZNF516	0.00492	FALSE	0.01566	FALSE	3e-05	TRUE	CA2
ENSG00000142178.8	SIK1	0.17632	FALSE	0.30591	FALSE	0.02101	TRUE	CA2
ENSG00000261697.5	None	0.30329	FALSE	0.05147	FALSE	0.0207	TRUE	CA2
ENSG00000125398.6	SOX9	0.13687	FALSE	0.21416	FALSE	3e-05	TRUE	CA2
ENSG00000177426.20	TGIF1	0.15579	FALSE	0.23743	FALSE	1e-05	TRUE	CA2
ENSG00000162542.13	TMCO4	0.75948	FALSE	0.90962	FALSE	0.02381	TRUE	CA2
ENSG00000163702.19	IL17RC	0.26735	FALSE	0.45235	FALSE	1e-05	TRUE	CA2
ENSG00000176945.16	MUC20	0.01809	FALSE	0.02552	FALSE	0.02415	TRUE	CA2
ENSG00000076248.10	UNG	0.55302	FALSE	0.42868	FALSE	0.0242	TRUE	CA2
ENSG00000273230.1	None	0.0135	FALSE	0.0003	TRUE	0.02433	TRUE	CA2
ENSG00000112576.12	CCND3	0.13386	FALSE	0.01976	FALSE	0.02488	TRUE	CA2
ENSG00000220323.4	H2BC19P	0.69924	FALSE	0.78381	FALSE	5e-05	TRUE	CA2
ENSG00000197863.8	ZNF790	0.04109	FALSE	0.00524	FALSE	0.01817	TRUE	CA2
ENSG00000168487.18	BMP1	0.10382	FALSE	0.01885	FALSE	0.02596	TRUE	CA2
ENSG00000128849.10	CGNL1	0.52832	FALSE	0.70083	FALSE	0.00242	TRUE	CA2
ENSG00000203307.2	FAM78B-AS1	0.00077	FALSE	0.00272	TRUE	0.00931	TRUE	CA2
ENSG00000140836.16	ZFHX3	0.42109	FALSE	0.14685	FALSE	0.01374	TRUE	CA2
ENSG00000042062.11	RIPOR3	0.11048	FALSE	0.09672	FALSE	0.00581	TRUE	CA2
ENSG00000260179.1	None	0.00653	FALSE	0.01912	FALSE	0.0057	TRUE	CA2
ENSG00000207088.1	SNORA7B	0.09722	FALSE	0.12517	FALSE	0.00563	TRUE	CA2
ENSG00000137936.17	BCAR3	0.26367	FALSE	0.34053	FALSE	0.00105	TRUE	CA2
ENSG00000279205.1	None	0.46668	FALSE	0.40332	FALSE	0.00454	TRUE	CA2
ENSG00000119559.15	C19orf25	0.04558	FALSE	0.02316	FALSE	0.00446	TRUE	CA2
ENSG00000176919.12	C8G	0.16758	FALSE	0.12701	FALSE	0.00417	TRUE	CA2
ENSG00000260064.1	None	0.15152	FALSE	0.16057	FALSE	0.0015	TRUE	CA2
ENSG00000119737.5	GPR75	0.6759	FALSE	0.03962	FALSE	0.0016	TRUE	CA2
ENSG00000163346.16	PBXIP1	0.55484	FALSE	0.35654	FALSE	0.00162	TRUE	CA2
ENSG00000264343.5	NOTCH2NLA	0.23166	FALSE	0.00774	FALSE	0.00364	TRUE	CA2
ENSG00000168209.4	DDIT4	0.07173	FALSE	0.04004	FALSE	0.00083	TRUE	CA2
ENSG00000076555.15	ACACB	0.26927	FALSE	0.0518	FALSE	0.0017	TRUE	CA2
ENSG00000167601.11	AXL	0.43448	FALSE	0.19587	FALSE	0.00347	TRUE	CA2
ENSG00000120885.21	CLU	0.09141	FALSE	0.19395	FALSE	0.00187	TRUE	CA2
ENSG00000180422.3	LINC00304	0.09691	FALSE	0.1346	FALSE	0.00336	TRUE	CA2
ENSG00000129654.7	FOXJ1	0.59406	FALSE	0.70508	FALSE	0.0033	TRUE	CA2
ENSG00000164199.17	ADGRV1	0.03913	FALSE	0.01887	FALSE	0.00196	TRUE	CA2
ENSG00000275491.1	LINC01730	0.15268	FALSE	0.29904	FALSE	0.00302	TRUE	CA2
ENSG00000165730.15	STOX1	0.02406	FALSE	0.00254	TRUE	0.00298	TRUE	CA2
ENSG00000078549.14	ADCYAP1R1	0.03123	FALSE	0.06588	FALSE	0.00223	TRUE	CA2
ENSG00000139132.14	FGD4	0.82232	FALSE	0.35694	FALSE	0.00254	TRUE	CA2
ENSG00000132329.10	RAMP1	0.10358	FALSE	0.14738	FALSE	0.00254	TRUE	CA2
ENSG00000202538.1	RNU4-2	0.0217	FALSE	0.04182	FALSE	0.00247	TRUE	CA2
ENSG00000237827.1	RPS15AP29	0.29009	FALSE	0.36923	FALSE	0.0035	TRUE	CA2
ENSG00000274737.1	None	0.07879	FALSE	0.12897	FALSE	0.01414	TRUE	CA2
ENSG00000176387.6	HSD11B2	0.09651	FALSE	0.17523	FALSE	0.00611	TRUE	CA2
ENSG00000136802.11	LRRC8A	0.2751	FALSE	0.1908	FALSE	0.00074	TRUE	CA2
ENSG00000064655.18	EYA2	0.1257	FALSE	0.12444	FALSE	0.00017	TRUE	CA2
ENSG00000276161.1	SNORA17B	0.09854	FALSE	0.01239	FALSE	0.01351	TRUE	CA2
ENSG00000258701.1	LINC00638	0.30223	FALSE	0.23889	FALSE	0.00017	TRUE	CA2
ENSG00000260537.2	None	0.50777	FALSE	0.723	FALSE	0.01255	TRUE	CA2
ENSG00000262712.1	None	0.04914	FALSE	0.00554	FALSE	0.01245	TRUE	CA2
ENSG00000102174.8	PHEX	0.53445	FALSE	0.60549	FALSE	0.01196	TRUE	CA2
ENSG00000166813.14	KIF7	0.03377	FALSE	0.02049	FALSE	0.01137	TRUE	CA2
ENSG00000242252.1	BGLAP	0.17583	FALSE	0.26125	FALSE	0.01135	TRUE	CA2
ENSG00000111961.17	SASH1	0.57598	FALSE	0.56673	FALSE	0.00025	TRUE	CA2
ENSG00000173040.12	EVC2	0.16688	FALSE	0.26951	FALSE	0.00025	TRUE	CA2
ENSG00000261147.1	None	0.50043	FALSE	0.10533	FALSE	0.01056	TRUE	CA2
ENSG00000235077.1	None	0.02725	FALSE	0.06023	FALSE	0.00076	TRUE	CA2
ENSG00000260899.1	None	0.31521	FALSE	0.50452	FALSE	0.01	TRUE	CA2
ENSG00000221420.2	SNORA81	0.98942	FALSE	0.61509	FALSE	0.0004	TRUE	CA2
ENSG00000251184.1	None	0.29195	FALSE	0.46171	FALSE	0.00915	TRUE	CA2
ENSG00000206597.1	SNORA57	0.02036	FALSE	0.01211	FALSE	0.00043	TRUE	CA2
ENSG00000076944.15	STXBP2	0.88411	FALSE	0.88854	FALSE	0.00868	TRUE	CA2
ENSG00000262766.1	None	0.1399	FALSE	0.04524	FALSE	0.00813	TRUE	CA2
ENSG00000261334.1	None	0.11219	FALSE	0.01406	FALSE	0.00811	TRUE	CA2
ENSG00000280466.1	SCARNA4	0.18265	FALSE	0.09397	FALSE	0.00054	TRUE	CA2
ENSG00000274266.1	SNORA73A	0.38987	FALSE	0.17852	FALSE	0.00062	TRUE	CA2
ENSG00000225681.2	None	0.66153	FALSE	0.4782	FALSE	0.00742	TRUE	CA2
ENSG00000170370.11	EMX2	0.27173	FALSE	0.1982	FALSE	0.00069	TRUE	CA2
ENSG00000204338.8	CYP21A1P	0.56081	FALSE	0.76804	FALSE	0.00705	TRUE	CA2
ENSG00000272949.1	None	0.12606	FALSE	0.08631	FALSE	0.00037	TRUE	CA2
ENSG00000232983.2	None	0.18116	FALSE	0.33489	FALSE	0.02821	TRUE	CA2
ENSG00000143373.17	ZNF687	0.69187	FALSE	0.10679	FALSE	0	TRUE	CB2
ENSG00000244486.8	SCARF2	0.8972	FALSE	0.46525	FALSE	0.00508	TRUE	CB2
ENSG00000104450.12	SPAG1	0.10104	FALSE	0.19178	FALSE	0.00517	TRUE	CB2
ENSG00000146054.17	TRIM7	0.40186	FALSE	0.02779	FALSE	0.0052	TRUE	CB2
ENSG00000123454.11	DBH	0.12577	FALSE	0.11131	FALSE	0.00531	TRUE	CB2
ENSG00000120314.18	WDR55	0.95733	FALSE	0.05877	FALSE	0.00532	TRUE	CB2
ENSG00000147874.10	HAUS6	0.01129	FALSE	0.00551	FALSE	0.00534	TRUE	CB2
ENSG00000184216.13	IRAK1	0.22705	FALSE	0.21335	FALSE	0.00558	TRUE	CB2
ENSG00000223356.1	None	0.79379	FALSE	0.92781	FALSE	0.00565	TRUE	CB2
ENSG00000280332.1	None	0.43927	FALSE	0.02512	FALSE	0.00582	TRUE	CB2
ENSG00000242593.5	None	0.6793	FALSE	0.85395	FALSE	0.00583	TRUE	CB2
ENSG00000163879.10	DNALI1	0.17802	FALSE	0.33707	FALSE	0.00587	TRUE	CB2
ENSG00000181908.5	LINC02724	0.06816	FALSE	0.0409	FALSE	0.0059	TRUE	CB2
ENSG00000136699.19	SMPD4	0.75832	FALSE	0.0125	FALSE	0.00612	TRUE	CB2
ENSG00000242073.2	None	0.45677	FALSE	0.30968	FALSE	0.00619	TRUE	CB2
ENSG00000223561.6	LINC03007	0.34245	FALSE	0.55318	FALSE	0.00623	TRUE	CB2
ENSG00000232450.1	None	0.20221	FALSE	0.04206	FALSE	0.00638	TRUE	CB2
ENSG00000130762.14	ARHGEF16	0.27254	FALSE	0.46464	FALSE	0.00661	TRUE	CB2
ENSG00000280349.1	None	0.99809	FALSE	0.76631	FALSE	0.00668	TRUE	CB2
ENSG00000125734.15	GPR108	0.93428	FALSE	0.11223	FALSE	0.0067	TRUE	CB2
ENSG00000165458.13	INPPL1	0.33444	FALSE	0.10176	FALSE	0.00671	TRUE	CB2
ENSG00000275155.1	None	0.453	FALSE	0.62921	FALSE	0.0071	TRUE	CB2
ENSG00000272434.1	None	0.13544	FALSE	0.26053	FALSE	0.00743	TRUE	CB2
ENSG00000275805.1	None	0.93199	FALSE	0.42264	FALSE	0.00757	TRUE	CB2
ENSG00000278662.4	GOLGA6L10	0.18294	FALSE	0.3387	FALSE	0.00782	TRUE	CB2
ENSG00000206140.10	TMEM191C	0.56459	FALSE	0.51965	FALSE	0.00788	TRUE	CB2
ENSG00000273044.1	None	0.10853	FALSE	0.16579	FALSE	0.00788	TRUE	CB2
ENSG00000270757.1	HSPE1-MOB4	0.29159	FALSE	0.42262	FALSE	0.00797	TRUE	CB2
ENSG00000275400.1	None	0.69253	FALSE	0.83682	FALSE	0.00803	TRUE	CB2
ENSG00000165821.11	SALL2	0.15858	FALSE	0.02723	FALSE	0.0085	TRUE	CB2
ENSG00000102543.14	CDADC1	0.21485	FALSE	0.24701	FALSE	0.00505	TRUE	CB2
ENSG00000171084.15	FAM86JP	0.86845	FALSE	0.96397	FALSE	0.00877	TRUE	CB2
ENSG00000272734.1	ADIRF-AS1	0.00481	FALSE	0.00775	FALSE	0.0049	TRUE	CB2
ENSG00000235421.1	None	0.73495	FALSE	0.89031	FALSE	0.00486	TRUE	CB2
ENSG00000261193.1	None	0.163	FALSE	0.14817	FALSE	0.00257	TRUE	CB2
ENSG00000223795.2	None	0.88439	FALSE	0.85638	FALSE	0.00265	TRUE	CB2
ENSG00000122783.16	CYREN	0.21102	FALSE	0.00178	TRUE	0.00272	TRUE	CB2
ENSG00000127452.8	FBXL12	0.55593	FALSE	0.0767	FALSE	0.00273	TRUE	CB2
ENSG00000182307.13	C8orf33	0.4341	FALSE	0.50972	FALSE	0.0029	TRUE	CB2
ENSG00000083457.11	ITGAE	0.1786	FALSE	0.28092	FALSE	0.00302	TRUE	CB2
ENSG00000142765.17	SYTL1	0.02545	FALSE	0.04534	FALSE	0.00304	TRUE	CB2
ENSG00000229018.5	PMS2P7	0.01116	FALSE	0.03239	FALSE	0.00316	TRUE	CB2
ENSG00000278601.1	None	0.65005	FALSE	0.70841	FALSE	0.00325	TRUE	CB2
ENSG00000149554.12	CHEK1	0.0898	FALSE	0.11475	FALSE	0.00339	TRUE	CB2
ENSG00000053371.12	AKR7A2	0.57772	FALSE	0.00688	FALSE	0.00342	TRUE	CB2
ENSG00000244411.3	KRTAP5-7	0.55155	FALSE	0.33544	FALSE	0.00344	TRUE	CB2
ENSG00000272320.1	None	0.32536	FALSE	0.42071	FALSE	0.00355	TRUE	CB2
ENSG00000171984.14	SHLD1	0.9183	FALSE	0.86576	FALSE	0.00362	TRUE	CB2
ENSG00000156970.12	BUB1B	0.33756	FALSE	0.50377	FALSE	0.02808	TRUE	CB2
ENSG00000142409.5	ZNF787	0.01323	FALSE	0.03334	FALSE	0.0037	TRUE	CB2
ENSG00000172382.9	PRSS27	0.97235	FALSE	0.30987	FALSE	0.00372	TRUE	CB2
ENSG00000205084.10	TMEM231	0.25511	FALSE	0.00054	TRUE	0.00379	TRUE	CB2
ENSG00000186510.11	CLCNKA	0.02333	FALSE	0.04164	FALSE	0.00383	TRUE	CB2
ENSG00000080166.15	DCT	0.3408	FALSE	0.5429	FALSE	0.00388	TRUE	CB2
ENSG00000254363.6	None	0.03389	FALSE	0.01883	FALSE	0.004	TRUE	CB2
ENSG00000258546.1	CENPUP2	0.92774	FALSE	0.42276	FALSE	0.00408	TRUE	CB2
ENSG00000196208.13	GREB1	0.14991	FALSE	0.10522	FALSE	0.00412	TRUE	CB2
ENSG00000254842.6	LINC02551	0.48936	FALSE	0.62983	FALSE	0.00425	TRUE	CB2
ENSG00000087365.15	SF3B2	0.03884	FALSE	0.00315	TRUE	0.00429	TRUE	CB2
ENSG00000140396.12	NCOA2	0.19965	FALSE	0.0688	FALSE	0.00437	TRUE	CB2
ENSG00000100577.18	GSTZ1	0.61206	FALSE	0.11501	FALSE	0.00468	TRUE	CB2
ENSG00000272138.1	LINC01607	0.44138	FALSE	0.654	FALSE	0.0047	TRUE	CB2
ENSG00000180509.11	KCNE1	0.96298	FALSE	0.95247	FALSE	0.00474	TRUE	CB2
ENSG00000270959.1	LPP-AS2	0.16342	FALSE	0.08792	FALSE	0.00486	TRUE	CB2
ENSG00000162877.12	PM20D1	0.88513	FALSE	0.85958	FALSE	0.00879	TRUE	CB2
ENSG00000132141.13	CCT6B	0.85364	FALSE	0.32257	FALSE	0.00881	TRUE	CB2
ENSG00000228135.1	LINC01494	0.45679	FALSE	0.05548	FALSE	0.00892	TRUE	CB2
ENSG00000273000.5	None	0.50188	FALSE	0.60435	FALSE	0.01686	TRUE	CB2
ENSG00000140525.17	FANCI	0.85796	FALSE	0.044	FALSE	0.01774	TRUE	CB2
ENSG00000281333.1	None	0.5047	FALSE	0.45548	FALSE	0.01813	TRUE	CB2
ENSG00000139842.14	CUL4A	0.7998	FALSE	0.20577	FALSE	0.01822	TRUE	CB2
ENSG00000236797.1	SPA17P1	0.19015	FALSE	0.28912	FALSE	0.01891	TRUE	CB2
ENSG00000159208.15	CIART	0.04737	FALSE	0.00953	FALSE	0.0192	TRUE	CB2
ENSG00000111906.17	HDDC2	0.0558	FALSE	0.01052	FALSE	0.01943	TRUE	CB2
ENSG00000275700.4	AATF	0.11764	FALSE	0.23879	FALSE	0.01957	TRUE	CB2
ENSG00000170265.11	ZNF282	0.82905	FALSE	0.70808	FALSE	0.02001	TRUE	CB2
ENSG00000196678.13	ERI2	0.14542	FALSE	0.02841	FALSE	0.0205	TRUE	CB2
ENSG00000266896.1	None	0.81193	FALSE	0.17053	FALSE	0.02054	TRUE	CB2
ENSG00000162711.17	NLRP3	0.49331	FALSE	0.70486	FALSE	0.02066	TRUE	CB2
ENSG00000267077.1	None	0.45524	FALSE	0.26351	FALSE	0.02142	TRUE	CB2
ENSG00000127903.13	ZNF835	0.7696	FALSE	0.63606	FALSE	0.02191	TRUE	CB2
ENSG00000228775.7	WEE2-AS1	0.23303	FALSE	0.41506	FALSE	0.02233	TRUE	CB2
ENSG00000141933.9	TPGS1	0.2296	FALSE	0.25685	FALSE	0.02237	TRUE	CB2
ENSG00000189077.10	TMEM120A	0.03294	FALSE	0.01925	FALSE	0.02297	TRUE	CB2
ENSG00000201229.1	SNORA63D	0.66818	FALSE	0.08502	FALSE	0.02324	TRUE	CB2
ENSG00000272617.3	None	0.6238	FALSE	0.78264	FALSE	0.02356	TRUE	CB2
ENSG00000131379.9	C3orf20	0.67326	FALSE	0.18296	FALSE	0.0241	TRUE	CB2
ENSG00000104953.19	TLE6	0.64283	FALSE	0.67775	FALSE	0.0253	TRUE	CB2
ENSG00000224086.5	PPM1F-AS1	0.59739	FALSE	0.12515	FALSE	0.02555	TRUE	CB2
ENSG00000223107.1	RNU2-72P	0.77894	FALSE	0.70608	FALSE	0.02571	TRUE	CB2
ENSG00000188312.13	CENPP	0.82881	FALSE	0.06078	FALSE	0.026	TRUE	CB2
ENSG00000225194.3	LINC00092	0.69078	FALSE	0.50595	FALSE	0.02672	TRUE	CB2
ENSG00000181234.9	TMEM132C	0.24409	FALSE	0.23971	FALSE	0.02682	TRUE	CB2
ENSG00000165349.11	SLC7A3	0.35088	FALSE	0.40877	FALSE	0.02703	TRUE	CB2
ENSG00000253263.1	None	0.94693	FALSE	0.28532	FALSE	0.02709	TRUE	CB2
ENSG00000145700.9	ANKRD31	0.34739	FALSE	0.0708	FALSE	0.02785	TRUE	CB2
ENSG00000230707.1	HAPSTR2	0.02569	FALSE	0.04703	FALSE	0.01669	TRUE	CB2
ENSG00000143494.15	VASH2	0.45946	FALSE	0.48424	FALSE	0.01666	TRUE	CB2
ENSG00000110011.13	DNAJC4	0.34692	FALSE	0.21359	FALSE	0.01634	TRUE	CB2
ENSG00000262879.5	None	0.34025	FALSE	0.10928	FALSE	0.01607	TRUE	CB2
ENSG00000236204.6	LINC01376	0.72216	FALSE	0.11968	FALSE	0.00894	TRUE	CB2
ENSG00000261120.1	None	0.73838	FALSE	0.8735	FALSE	0.00948	TRUE	CB2
ENSG00000081692.12	JMJD4	0.29308	FALSE	0.10081	FALSE	0.00953	TRUE	CB2
ENSG00000171121.16	KCNMB3	0.29138	FALSE	0.20673	FALSE	0.00954	TRUE	CB2
ENSG00000142698.14	C1orf94	0.72552	FALSE	0.26011	FALSE	0.00955	TRUE	CB2
ENSG00000230747.1	None	0.92926	FALSE	0.8681	FALSE	0.00966	TRUE	CB2
ENSG00000118620.12	ZNF430	0.04069	FALSE	0.07687	FALSE	0.0098	TRUE	CB2
ENSG00000186715.11	MST1L	0.29819	FALSE	0.34705	FALSE	0.00985	TRUE	CB2
ENSG00000117399.13	CDC20	0.02378	FALSE	0.06117	FALSE	0.01012	TRUE	CB2
ENSG00000205111.8	CDKL4	0.09566	FALSE	0.20284	FALSE	0.01016	TRUE	CB2
ENSG00000110025.12	SNX15	0.95279	FALSE	0.50404	FALSE	0.01075	TRUE	CB2
ENSG00000131951.11	LRRC9	0.03309	FALSE	0.04994	FALSE	0.01078	TRUE	CB2
ENSG00000257839.1	PHLDA1-DT	0.62192	FALSE	0.73877	FALSE	0.01099	TRUE	CB2
ENSG00000279794.1	None	0.11115	FALSE	0.21642	FALSE	0.01132	TRUE	CB2
ENSG00000125965.8	GDF5	0.11945	FALSE	0.17323	FALSE	0.00257	TRUE	CB2
ENSG00000212123.3	PRR22	0.06871	FALSE	0.01406	FALSE	0.0118	TRUE	CB2
ENSG00000158158.11	CNNM4	0.83648	FALSE	0.35087	FALSE	0.01218	TRUE	CB2
ENSG00000174628.16	IQCK	0.47078	FALSE	0.08418	FALSE	0.01257	TRUE	CB2
ENSG00000263004.1	AKAP1-DT	0.52643	FALSE	0.43509	FALSE	0.01351	TRUE	CB2
ENSG00000258643.5	BCL2L2-PABPN1	0.36225	FALSE	0.51697	FALSE	0.01367	TRUE	CB2
ENSG00000099203.6	TMED1	0.73552	FALSE	0.63652	FALSE	0.0138	TRUE	CB2
ENSG00000183647.10	ZNF530	0.44168	FALSE	0.61847	FALSE	0.01394	TRUE	CB2
ENSG00000120329.6	SLC25A2	0.1272	FALSE	0.14948	FALSE	0.01408	TRUE	CB2
ENSG00000133216.16	EPHB2	0.18479	FALSE	0.11464	FALSE	0.01414	TRUE	CB2
ENSG00000185269.11	NOTUM	0.07709	FALSE	0.10976	FALSE	0.01419	TRUE	CB2
ENSG00000169627.7	BOLA2B	0.99224	FALSE	0.99664	FALSE	0.01421	TRUE	CB2
ENSG00000276916.1	None	0.1605	FALSE	0.17844	FALSE	0.01426	TRUE	CB2
ENSG00000155980.11	KIF5A	0.0089	FALSE	0.01182	FALSE	0.01432	TRUE	CB2
ENSG00000122386.10	ZNF205	0.12634	FALSE	0.0797	FALSE	0.01456	TRUE	CB2
ENSG00000251600.6	GUSBP5	0.06744	FALSE	0.07479	FALSE	0.01514	TRUE	CB2
ENSG00000175287.18	PHYHD1	0.81743	FALSE	0.76802	FALSE	0.01194	TRUE	CB2
ENSG00000205559.4	CHKB-DT	0.23498	FALSE	0.07345	FALSE	0.00251	TRUE	CB2
ENSG00000249119.1	MTND6P4	0.82031	FALSE	0.93925	FALSE	0.00363	TRUE	CB2
ENSG00000196652.11	ZKSCAN5	0.22251	FALSE	0.00147	TRUE	0.0008	TRUE	CB2
ENSG00000081818.3	PCDHB4	0.9303	FALSE	0.5143	FALSE	0.00042	TRUE	CB2
ENSG00000272894.5	MIOS-DT	0.62853	FALSE	0.01444	FALSE	0.0024	TRUE	CB2
ENSG00000223849.1	None	0.7969	FALSE	0.92972	FALSE	4e-05	TRUE	CB2
ENSG00000130813.17	SHFL	0.02063	FALSE	0.00105	TRUE	0.00043	TRUE	CB2
ENSG00000163159.12	VPS72	0.60267	FALSE	0.16873	FALSE	4e-05	TRUE	CB2
ENSG00000118655.5	DCLRE1B	0.73887	FALSE	0.07023	FALSE	0.00044	TRUE	CB2
ENSG00000042445.13	RETSAT	0.22326	FALSE	0.05649	FALSE	0.00045	TRUE	CB2
ENSG00000271366.1	None	0.02021	FALSE	0.05413	FALSE	0.00049	TRUE	CB2
ENSG00000125775.14	SDCBP2	0.18662	FALSE	0.20019	FALSE	4e-05	TRUE	CB2
ENSG00000157911.10	PEX10	0.66202	FALSE	0.2491	FALSE	0.00051	TRUE	CB2
ENSG00000101457.12	DNTTIP1	0.20486	FALSE	0.12444	FALSE	4e-05	TRUE	CB2
ENSG00000226405.1	None	0.98209	FALSE	0.92808	FALSE	3e-05	TRUE	CB2
ENSG00000285437.1	POLR2J3	0.73104	FALSE	0.17054	FALSE	0.00051	TRUE	CB2
ENSG00000279091.1	None	0.34775	FALSE	0.05811	FALSE	0.00058	TRUE	CB2
ENSG00000090432.6	MUL1	0.11802	FALSE	0.07432	FALSE	0.00059	TRUE	CB2
ENSG00000188779.10	SKOR1	0.04692	FALSE	0.00117	TRUE	0.00067	TRUE	CB2
ENSG00000183778.17	B3GALT5	0.32705	FALSE	0.52283	FALSE	0.00068	TRUE	CB2
ENSG00000171241.8	SHCBP1	0.96982	FALSE	0.0075	FALSE	0.00069	TRUE	CB2
ENSG00000133250.13	ZNF414	0.21231	FALSE	0.00985	FALSE	0.0007	TRUE	CB2
ENSG00000217289.3	None	0.88641	FALSE	0.91248	FALSE	0.0007	TRUE	CB2
ENSG00000111879.19	FAM184A	0.03143	FALSE	0.00515	FALSE	0.00073	TRUE	CB2
ENSG00000253210.1	DENND3-AS1	0.94831	FALSE	0.92595	FALSE	0.00076	TRUE	CB2
ENSG00000160917.14	CPSF4	0.57812	FALSE	0.00051	TRUE	0.0001	TRUE	CB2
ENSG00000196781.14	TLE1	0.00459	FALSE	0.01044	FALSE	2e-05	TRUE	CB2
ENSG00000104915.14	STX10	0.37957	FALSE	0.3794	FALSE	0.00081	TRUE	CB2
ENSG00000244165.1	P2RY11	0.26188	FALSE	0.06011	FALSE	4e-05	TRUE	CB2
ENSG00000109107.13	ALDOC	0.16475	FALSE	0.02695	FALSE	0.00083	TRUE	CB2
ENSG00000198590.11	APRG1	0.90485	FALSE	0.00181	TRUE	0.0004	TRUE	CB2
ENSG00000237356.6	None	0.16097	FALSE	0.31046	FALSE	0.00037	TRUE	CB2
ENSG00000161202.18	DVL3	0.3835	FALSE	0.00897	FALSE	0.0001	TRUE	CB2
ENSG00000226287.8	TMEM191A	0.27001	FALSE	0.46213	FALSE	0.00013	TRUE	CB2
ENSG00000167925.15	GHDC	0.76504	FALSE	0.04775	FALSE	9e-05	TRUE	CB2
ENSG00000125388.19	GRK4	0.35316	FALSE	0.003	TRUE	0.00015	TRUE	CB2
ENSG00000100330.15	MTMR3	0.93314	FALSE	0.01757	FALSE	0.00016	TRUE	CB2
ENSG00000162746.14	FCRLB	0.75286	FALSE	0.21019	FALSE	0.00016	TRUE	CB2
ENSG00000184470.20	TXNRD2	0.41084	FALSE	0.01872	FALSE	0.00016	TRUE	CB2
ENSG00000160345.12	PIERCE1	0.01116	FALSE	0.003	TRUE	9e-05	TRUE	CB2
ENSG00000166558.10	SLC38A8	0.15803	FALSE	0.14831	FALSE	8e-05	TRUE	CB2
ENSG00000185031.6	SLC2A3P2	0.24946	FALSE	0.20174	FALSE	0.00017	TRUE	CB2
ENSG00000136002.18	ARHGEF4	0.04734	FALSE	0.0011	TRUE	8e-05	TRUE	CB2
ENSG00000088256.8	GNA11	0.19359	FALSE	0.01091	FALSE	8e-05	TRUE	CB2
ENSG00000279174.1	None	0.27445	FALSE	0.1747	FALSE	7e-05	TRUE	CB2
ENSG00000277879.1	None	0.8334	FALSE	0.15918	FALSE	0.00017	TRUE	CB2
ENSG00000138030.12	KHK	0.08125	FALSE	0.02491	FALSE	0.00018	TRUE	CB2
ENSG00000181638.17	ZFP41	0.46101	FALSE	0.00035	TRUE	0.0002	TRUE	CB2
ENSG00000145014.17	TMEM44	0.01121	FALSE	0.0239	FALSE	7e-05	TRUE	CB2
ENSG00000002822.15	MAD1L1	0.14478	FALSE	0.19188	FALSE	0.00025	TRUE	CB2
ENSG00000123130.16	ACOT9	0.02086	FALSE	0.03092	FALSE	7e-05	TRUE	CB2
ENSG00000153531.13	ADPRHL1	0.00426	FALSE	0.00238	TRUE	0.00025	TRUE	CB2
ENSG00000184445.11	KNTC1	0.42083	FALSE	0.00798	FALSE	6e-05	TRUE	CB2
ENSG00000230487.7	PSMG3-AS1	0.54193	FALSE	0.44208	FALSE	0.00027	TRUE	CB2
ENSG00000183527.11	PSMG1	0.01556	FALSE	0.00746	FALSE	0.00032	TRUE	CB2
ENSG00000005381.7	MPO	0.40223	FALSE	0.49415	FALSE	0.00033	TRUE	CB2
ENSG00000147586.9	MRPS28	0.09684	FALSE	0.03134	FALSE	0.00036	TRUE	CB2
ENSG00000164309.14	CMYA5	0.19161	FALSE	0.02414	FALSE	5e-05	TRUE	CB2
ENSG00000111581.9	NUP107	0.32184	FALSE	0.05859	FALSE	0.00084	TRUE	CB2
ENSG00000268573.1	None	0.76151	FALSE	0.11503	FALSE	9e-05	TRUE	CB2
ENSG00000111247.14	RAD51AP1	0.47369	FALSE	0.03597	FALSE	0.00161	TRUE	CB2
ENSG00000139714.12	MORN3	0.12259	FALSE	5e-05	TRUE	0.00137	TRUE	CB2
ENSG00000272732.1	None	0.85271	FALSE	0.04551	FALSE	0.00137	TRUE	CB2
ENSG00000148057.15	IDNK	0.72148	FALSE	0.84408	FALSE	0.00141	TRUE	CB2
ENSG00000275064.1	PDE4DIPP5	0.20096	FALSE	0.3705	FALSE	0.002	TRUE	CB2
ENSG00000147535.16	PLPP5	0.21004	FALSE	0.02919	FALSE	0.0015	TRUE	CB2
ENSG00000261003.1	None	0.98327	FALSE	0.24766	FALSE	0	TRUE	CB2
ENSG00000152117.17	SMPD4BP	0.78946	FALSE	0.22739	FALSE	0.00151	TRUE	CB2
ENSG00000222011.8	FAM185A	0.54062	FALSE	0.25472	FALSE	0.002	TRUE	CB2
ENSG00000216809.1	None	0.10752	FALSE	0.214	FALSE	0.0016	TRUE	CB2
ENSG00000108231.12	LGI1	0.09482	FALSE	0.12069	FALSE	0.00088	TRUE	CB2
ENSG00000126522.16	ASL	0.87849	FALSE	0.07799	FALSE	0.00164	TRUE	CB2
ENSG00000235329.2	None	0.46238	FALSE	0.67475	FALSE	0.00198	TRUE	CB2
ENSG00000079689.13	SCGN	0.00749	FALSE	0.02165	FALSE	0.00168	TRUE	CB2
ENSG00000159450.12	TCHH	0.01615	FALSE	0.00789	FALSE	1e-05	TRUE	CB2
ENSG00000119969.14	HELLS	0.10879	FALSE	0.00146	TRUE	0.0018	TRUE	CB2
ENSG00000146463.11	ZMYM4	0.19618	FALSE	0.00731	FALSE	1e-05	TRUE	CB2
ENSG00000087111.20	PIGS	0.20037	FALSE	0.00244	TRUE	1e-05	TRUE	CB2
ENSG00000063176.15	SPHK2	0.01587	FALSE	0.0052	FALSE	1e-05	TRUE	CB2
ENSG00000101407.12	TTI1	0.58454	FALSE	0.05721	FALSE	0.00184	TRUE	CB2
ENSG00000237720.1	None	0.04148	FALSE	0.07904	FALSE	0.00204	TRUE	CB2
ENSG00000215174.2	NLRP2B	0.66933	FALSE	0.44305	FALSE	0.00206	TRUE	CB2
ENSG00000100413.16	POLR3H	0.18862	FALSE	0.02262	FALSE	0.00137	TRUE	CB2
ENSG00000113211.5	PCDHB6	0.60101	FALSE	0.11339	FALSE	0.0013	TRUE	CB2
ENSG00000163481.7	RNF25	0.02573	FALSE	0.03722	FALSE	0	TRUE	CB2
ENSG00000134339.8	SAA2	0.11751	FALSE	0.14998	FALSE	0.00236	TRUE	CB2
ENSG00000279416.1	None	0.77196	FALSE	0.91322	FALSE	0.00091	TRUE	CB2
ENSG00000228801.5	PCMTD1-DT	0.76247	FALSE	0.23325	FALSE	0.00096	TRUE	CB2
ENSG00000153064.11	BANK1	0.02764	FALSE	0.07161	FALSE	0.00101	TRUE	CB2
ENSG00000100294.12	MCAT	0.06241	FALSE	0.11616	FALSE	2e-05	TRUE	CB2
ENSG00000106804.7	C5	0.23691	FALSE	0.1399	FALSE	0.00108	TRUE	CB2
ENSG00000182902.13	SLC25A18	0.03644	FALSE	0.00758	FALSE	0.00133	TRUE	CB2
ENSG00000213204.8	None	0.20625	FALSE	0.378	FALSE	0.00112	TRUE	CB2
ENSG00000124074.11	ENKD1	0.65132	FALSE	0.06323	FALSE	0.00115	TRUE	CB2
ENSG00000174365.19	SNHG11	0.43495	FALSE	0.04714	FALSE	0	TRUE	CB2
ENSG00000231660.1	RPS8P6	0.28863	FALSE	0.2362	FALSE	0.00117	TRUE	CB2
ENSG00000006704.10	GTF2IRD1	0.0642	FALSE	0.07069	FALSE	0.00219	TRUE	CB2
ENSG00000120328.6	PCDHB12	0.38036	FALSE	0.0975	FALSE	0.00218	TRUE	CB2
ENSG00000232081.1	LARGE-IT1	0.27548	FALSE	0.43851	FALSE	0.00209	TRUE	CB2
ENSG00000095261.13	PSMD5	0.15239	FALSE	0.16055	FALSE	0.00118	TRUE	CB2
ENSG00000140829.11	DHX38	0.70396	FALSE	0.01943	FALSE	0.00124	TRUE	CB2
ENSG00000186889.9	TMEM17	0.04947	FALSE	0.02185	FALSE	0.00116	TRUE	CB2
ENSG00000120322.3	PCDHB8	0.92721	FALSE	0.25974	FALSE	0.0019	TRUE	CB2
ENSG00000063127.15	SLC6A16	0.26343	FALSE	0.19459	FALSE	0.08576	FALSE
ENSG00000069482.6	GAL	0.25707	FALSE	0.38713	FALSE	0.31605	FALSE
ENSG00000070031.3	SCT	0.869	FALSE	0.46087	FALSE	0.10601	FALSE
ENSG00000072849.10	DERL2	0.46573	FALSE	0.6838	FALSE	0.28755	FALSE
ENSG00000090512.11	FETUB	0.25547	FALSE	0.23619	FALSE	0.5106	FALSE
ENSG00000095777.15	MYO3A	0.31557	FALSE	0.42752	FALSE	0.86384	FALSE
ENSG00000096717.11	SIRT1	0.26831	FALSE	0.04	FALSE	0.81994	FALSE
ENSG00000100583.4	SAMD15	0.72208	FALSE	0.46003	FALSE	0.20062	FALSE
ENSG00000104237.9	RP1	0.31663	FALSE	0.47035	FALSE	0.11673	FALSE
ENSG00000105146.12	AURKC	0.30271	FALSE	0.44953	FALSE	0.30203	FALSE
ENSG00000105825.12	TFPI2	0.15308	FALSE	0.29994	FALSE	0.39771	FALSE
ENSG00000113263.12	ITK	0.95423	FALSE	0.98421	FALSE	0.69091	FALSE
ENSG00000114854.7	TNNC1	0.59747	FALSE	0.7162	FALSE	0.2415	FALSE
ENSG00000116035.3	VAX2	0.77501	FALSE	0.84186	FALSE	0.21097	FALSE
ENSG00000116039.12	ATP6V1B1	0.97636	FALSE	0.9928	FALSE	0.95331	FALSE
ENSG00000117650.12	NEK2	0.12216	FALSE	0.24509	FALSE	0.38469	FALSE
ENSG00000119147.9	ECRG4	0.01845	FALSE	0.04131	FALSE	0.155	FALSE
ENSG00000119915.4	ELOVL3	0.49832	FALSE	0.49445	FALSE	0.23221	FALSE
ENSG00000120963.11	ZNF706	0.50488	FALSE	0.1138	FALSE	0.14339	FALSE
ENSG00000123329.17	ARHGAP9	0.0009	FALSE	0.00326	TRUE	0.05421	FALSE
ENSG00000123810.7	B9D2	0.00598	FALSE	0.01096	FALSE	0.48489	FALSE
ENSG00000123892.11	RAB38	0.40009	FALSE	0.33095	FALSE	0.06779	FALSE
ENSG00000126010.5	GRPR	0.36153	FALSE	0.5624	FALSE	0.09577	FALSE
ENSG00000126778.9	SIX1	0.34267	FALSE	0.46258	FALSE	0.42444	FALSE
ENSG00000127311.9	HELB	0.00036	TRUE	0.00127	TRUE	0.10173	FALSE
ENSG00000127328.21	RAB3IP	0.47819	FALSE	0.41444	FALSE	0.29447	FALSE
ENSG00000136518.16	ACTL6A	0.00544	FALSE	0.01712	FALSE	0.14208	FALSE
ENSG00000137804.12	NUSAP1	0.16435	FALSE	0.05187	FALSE	0.35886	FALSE
ENSG00000142627.12	EPHA2	0.52299	FALSE	0.69596	FALSE	0.51901	FALSE
ENSG00000146143.17	PRIM2	0.34766	FALSE	0.15608	FALSE	0.88062	FALSE
ENSG00000146677.7	RPL32P18	0.16153	FALSE	0.01766	FALSE	0.65432	FALSE
ENSG00000147437.9	GNRH1	0.88825	FALSE	0.27688	FALSE	0.03947	FALSE
ENSG00000148136.5	OR13C4	0.16356	FALSE	0.14924	FALSE	0.80309	FALSE
ENSG00000149300.9	C11orf52	0.25713	FALSE	0.39999	FALSE	0.38971	FALSE
ENSG00000151233.10	GXYLT1	0.15942	FALSE	0.16094	FALSE	0.09355	FALSE
ENSG00000155850.7	SLC26A2	0.4618	FALSE	0.58753	FALSE	0.3345	FALSE
ENSG00000159398.15	CES5A	0.5589	FALSE	0.75126	FALSE	0.6342	FALSE
ENSG00000160201.11	U2AF1	0.51209	FALSE	0.4852	FALSE	0.06889	FALSE
ENSG00000160325.14	CACFD1	0.43238	FALSE	0.64717	FALSE	0.26761	FALSE
ENSG00000161277.10	THAP8	0.76896	FALSE	0.76286	FALSE	0.69382	FALSE
ENSG00000161643.12	SIGLEC16	0.57634	FALSE	0.58377	FALSE	0.40958	FALSE
ENSG00000162894.11	FCMR	0.88178	FALSE	0.87241	FALSE	0.14669	FALSE
ENSG00000163682.16	RPL9	0.95233	FALSE	0.84143	FALSE	0.33175	FALSE
ENSG00000163737.3	PF4	0.3556	FALSE	0.31206	FALSE	0.52262	FALSE
ENSG00000164045.11	CDC25A	0.37984	FALSE	0.06729	FALSE	0.37723	FALSE
ENSG00000166068.12	SPRED1	0.48689	FALSE	0.66581	FALSE	0.29156	FALSE
ENSG00000166863.11	TAC3	0.02686	FALSE	0.05577	FALSE	0.06982	FALSE
ENSG00000167664.8	TMIGD2	0.48199	FALSE	0.60307	FALSE	0.58391	FALSE
ENSG00000168685.14	IL7R	0.37106	FALSE	0.36328	FALSE	0.31521	FALSE
ENSG00000169299.13	PGM2	0.33338	FALSE	0.54112	FALSE	0.05549	FALSE
ENSG00000169684.13	CHRNA5	0.4181	FALSE	0.5062	FALSE	0.19565	FALSE
ENSG00000169908.11	TM4SF1	0.88539	FALSE	0.54089	FALSE	0.25804	FALSE
ENSG00000170074.19	FAM153A	0.01367	FALSE	0.01052	FALSE	0.02929	FALSE
ENSG00000170161.6	FAM88B	0.1801	FALSE	0.32933	FALSE	0.09917	FALSE
ENSG00000172000.7	ZNF556	0.23244	FALSE	0.32021	FALSE	0.2174	FALSE
ENSG00000172974.11	VDAC2P5	0.47324	FALSE	0.53444	FALSE	0.31696	FALSE
ENSG00000173917.10	HOXB2	0.54091	FALSE	0.7409	FALSE	0.03081	FALSE
ENSG00000175104.14	TRAF6	0.5405	FALSE	0.03245	FALSE	0.16198	FALSE
ENSG00000175832.12	ETV4	0.02362	FALSE	0.03076	FALSE	0.28289	FALSE
ENSG00000176928.5	GCNT4	0.01292	FALSE	0.00223	TRUE	0.07136	FALSE
ENSG00000177706.8	FAM20C	0.20401	FALSE	0.32896	FALSE	0.11086	FALSE
ENSG00000178078.11	STAP2	0.4702	FALSE	0.58335	FALSE	0.68496	FALSE
ENSG00000178997.11	EXD1	0.49609	FALSE	0.63247	FALSE	0.45839	FALSE
ENSG00000179978.11	NAIPP2	0.04726	FALSE	0.01382	FALSE	0.19437	FALSE
ENSG00000180019.5	None	0.18087	FALSE	0.33099	FALSE	0.94787	FALSE
ENSG00000181315.10	ZNF322	0.71041	FALSE	0.1449	FALSE	0.08371	FALSE
ENSG00000183734.4	ASCL2	0.92504	FALSE	0.95605	FALSE	0.5841	FALSE
ENSG00000186493.12	IRX2-DT	0.59385	FALSE	0.6883	FALSE	0.77177	FALSE
ENSG00000186676.3	EEF1GP1	0.67759	FALSE	0.66771	FALSE	0.3253	FALSE
ENSG00000187134.13	AKR1C1	0.16586	FALSE	0.24476	FALSE	0.50952	FALSE
ENSG00000188517.15	COL25A1	0.99023	FALSE	0.85674	FALSE	0.08239	FALSE
ENSG00000189079.15	ARID2	0.83431	FALSE	0.1049	FALSE	0.28478	FALSE
ENSG00000197301.7	HMGA2-AS1	0.28449	FALSE	0.47598	FALSE	0.66563	FALSE
ENSG00000197665.7	None	0.91955	FALSE	0.78353	FALSE	0.93062	FALSE
ENSG00000197734.9	C14orf178	0.87755	FALSE	0.44738	FALSE	0.76694	FALSE
ENSG00000198225.5	FKBP1C	0.29825	FALSE	0.16821	FALSE	0.88851	FALSE
ENSG00000199963.1	RNU6-605P	0.2557	FALSE	0.18007	FALSE	NA	FALSE
ENSG00000201076.1	RNU4-51P	0.54616	FALSE	0.6856	FALSE	0.20473	FALSE
ENSG00000201178.1	Y_RNA	0.23524	FALSE	0.15647	FALSE	NA	FALSE
ENSG00000201393.1	SNORA71	0.93856	FALSE	0.86309	FALSE	0.42214	FALSE
ENSG00000201544.1	SNORA16B	0.16462	FALSE	0.16017	FALSE	0.0523	FALSE
ENSG00000201607.1	RNU4-16P	0.95842	FALSE	0.93024	FALSE	0.30199	FALSE
ENSG00000202025.1	RNU6-1240P	0.60631	FALSE	0.64702	FALSE	NA	FALSE
ENSG00000202310.1	Y_RNA	0.38702	FALSE	0.08694	FALSE	NA	FALSE
ENSG00000202385.1	Y_RNA	0.57967	FALSE	0.32641	FALSE	NA	FALSE
ENSG00000202415.1	RN7SKP269	0.09554	FALSE	0.19627	FALSE	0.69183	FALSE
ENSG00000203684.5	IBA57-DT	0.21905	FALSE	0.0064	FALSE	0.26575	FALSE
ENSG00000203818.7	None	0.24103	FALSE	0.26908	FALSE	0.67667	FALSE
ENSG00000204246.3	OR13C3	0.25467	FALSE	0.18376	FALSE	0.53447	FALSE
ENSG00000206814.1	Y_RNA	0.45714	FALSE	0.44474	FALSE	0.36029	FALSE
ENSG00000207207.1	Y_RNA	0.2292	FALSE	0.2107	FALSE	0.18368	FALSE
ENSG00000207516.1	SNORA41B	0.64424	FALSE	0.70272	FALSE	NA	FALSE
ENSG00000213250.5	RBMS2P1	0.60294	FALSE	0.79942	FALSE	0.33784	FALSE
ENSG00000213598.4	RPL31P4	0.54124	FALSE	0.7247	FALSE	0.47914	FALSE
ENSG00000213927.3	CCL27	0.88113	FALSE	0.14646	FALSE	0.49087	FALSE
ENSG00000214182.5	PTMAP5	0.85952	FALSE	0.94204	FALSE	0.57105	FALSE
ENSG00000214321.3	CBX1P4	0.24295	FALSE	0.0708	FALSE	0.15524	FALSE
ENSG00000214359.3	RPL18P10	0.10356	FALSE	0.21638	FALSE	0.36388	FALSE
ENSG00000215159.3	None	0.6145	FALSE	0.81254	FALSE	0.62855	FALSE
ENSG00000215237.6	None	0.18421	FALSE	0.34148	FALSE	0.22223	FALSE
ENSG00000218459.1	RPS27P15	0.54228	FALSE	0.74783	FALSE	0.56993	FALSE
ENSG00000219085.1	NPM1P37	0.63478	FALSE	0.08743	FALSE	0.12185	FALSE
ENSG00000219201.4	None	0.25501	FALSE	0.09514	FALSE	0.75642	FALSE
ENSG00000219500.1	None	0.25836	FALSE	0.00023	TRUE	0.90057	FALSE
ENSG00000219712.1	MARK2P18	0.01106	FALSE	0.01636	FALSE	0.107	FALSE
ENSG00000220091.2	LAP3P1	0.52887	FALSE	0.64822	FALSE	0.36986	FALSE
ENSG00000222445.1	RN7SKP56	0.13516	FALSE	0.26359	FALSE	0.43923	FALSE
ENSG00000223361.5	FTH1P10	0.18049	FALSE	0.33681	FALSE	0.53647	FALSE
ENSG00000223921.1	MTND1P27	0.99461	FALSE	0.76507	FALSE	0.95853	FALSE
ENSG00000224029.1	None	0.06638	FALSE	0.13124	FALSE	0.71226	FALSE
ENSG00000224184.5	MIR3681HG	0.34872	FALSE	0.07629	FALSE	0.30116	FALSE
ENSG00000224425.2	SSBP3P2	0.63182	FALSE	0.79422	FALSE	0.10875	FALSE
ENSG00000224546.2	EIF4BP3	0.53523	FALSE	0.34569	FALSE	0.86916	FALSE
ENSG00000224578.5	HNRNPA1L3	0.12864	FALSE	0.06789	FALSE	0.58173	FALSE
ENSG00000224792.6	IQCF4P	0.9686	FALSE	0.60639	FALSE	0.29732	FALSE
ENSG00000224985.1	None	0.68877	FALSE	0.77477	FALSE	0.85761	FALSE
ENSG00000225031.1	EIF4BP7	0.05145	FALSE	0.05132	FALSE	0.93713	FALSE
ENSG00000225573.4	RPL35P5	0.31246	FALSE	0.42386	FALSE	0.168	FALSE
ENSG00000226253.1	MRPL35P3	0.21408	FALSE	0.27347	FALSE	0.87112	FALSE
ENSG00000226258.6	GRM7-AS3	0.97234	FALSE	0.90649	FALSE	0.15904	FALSE
ENSG00000226277.1	None	0.82485	FALSE	0.87441	FALSE	0.42293	FALSE
ENSG00000226823.1	SUGT1P1	0.44565	FALSE	0.18356	FALSE	0.27803	FALSE
ENSG00000226870.2	None	0.03412	FALSE	0.05265	FALSE	0.82466	FALSE
ENSG00000226926.7	PDZPH1P	0.31332	FALSE	0.38126	FALSE	0.76418	FALSE
ENSG00000227008.2	RPS24P19	0.53681	FALSE	0.22077	FALSE	0.40773	FALSE
ENSG00000227080.2	None	0.94441	FALSE	0.95795	FALSE	0.16369	FALSE
ENSG00000227244.2	LINC00845	0.60249	FALSE	0.0415	FALSE	0.08835	FALSE
ENSG00000227347.1	HNRNPKP2	0.09565	FALSE	0.08501	FALSE	0.41394	FALSE
ENSG00000227646.7	STEAP2-AS1	0.32398	FALSE	0.43888	FALSE	0.15723	FALSE
ENSG00000227775.3	None	0.42755	FALSE	0.62806	FALSE	0.78107	FALSE
ENSG00000227954.6	TARID	0.89666	FALSE	0.70307	FALSE	0.32982	FALSE
ENSG00000228417.1	None	0.81527	FALSE	0.40291	FALSE	0.35508	FALSE
ENSG00000228423.2	None	0.72374	FALSE	0.25086	FALSE	0.81913	FALSE
ENSG00000228755.1	PABPC1P8	0.13273	FALSE	0.05853	FALSE	0.1496	FALSE
ENSG00000228960.6	OR2A9P	0.30425	FALSE	0.04432	FALSE	0.09911	FALSE
ENSG00000229089.8	ANKRD20A8P	0.06959	FALSE	0.12366	FALSE	0.36948	FALSE
ENSG00000229116.2	None	0.07915	FALSE	0.13663	FALSE	0.2543	FALSE
ENSG00000229386.3	OR8B9P	0.51866	FALSE	0.72228	FALSE	0.3873	FALSE
ENSG00000229509.1	None	0.36806	FALSE	0.57577	FALSE	NA	FALSE
ENSG00000229654.1	LINC02526	0.74046	FALSE	0.4752	FALSE	0.34881	FALSE
ENSG00000230106.1	SNRPCP15	0.10346	FALSE	0.19283	FALSE	NA	FALSE
ENSG00000230300.1	STARD13-IT1	0.11732	FALSE	0.04065	FALSE	0.06842	FALSE
ENSG00000230387.2	None	0.36306	FALSE	0.40327	FALSE	0.2874	FALSE
ENSG00000230428.1	None	0.65928	FALSE	0.84358	FALSE	0.41501	FALSE
ENSG00000230804.2	CDRT15P14	0.06279	FALSE	0.04249	FALSE	0.95283	FALSE
ENSG00000231249.1	ITPR1-DT	0.05227	FALSE	0.07218	FALSE	0.23259	FALSE
ENSG00000231863.1	None	0.16687	FALSE	0.29265	FALSE	0.04688	FALSE
ENSG00000231890.7	DARS1-AS1	0.23415	FALSE	0.20834	FALSE	0.13317	FALSE
ENSG00000231906.1	COX7BP6	0.83985	FALSE	0.10119	FALSE	0.6511	FALSE
ENSG00000232139.5	LINC00867	0.30495	FALSE	0.42387	FALSE	0.46274	FALSE
ENSG00000232373.2	MTCYBP3	0.08149	FALSE	0.10609	FALSE	0.53265	FALSE
ENSG00000232431.3	None	0.0717	FALSE	0.10978	FALSE	0.26185	FALSE
ENSG00000232533.1	FAM131B-AS2	0.02157	FALSE	0.05261	FALSE	0.09832	FALSE
ENSG00000232860.7	SMG7-AS1	0.672	FALSE	0.45324	FALSE	0.3137	FALSE
ENSG00000232940.5	HCG25	0.20065	FALSE	0.37047	FALSE	0.34797	FALSE
ENSG00000233067.2	PTCHD1-AS	0.96665	FALSE	0.53277	FALSE	0.05284	FALSE
ENSG00000233155.1	HMGA1P8	0.73388	FALSE	0.87269	FALSE	0.52168	FALSE
ENSG00000233791.5	BTG2-DT	0.19149	FALSE	0.30791	FALSE	0.73721	FALSE
ENSG00000234134.1	None	0.468	FALSE	0.66271	FALSE	0.60091	FALSE
ENSG00000234306.1	None	0.15492	FALSE	0.30254	FALSE	0.98483	FALSE
ENSG00000235182.1	None	0.01647	FALSE	0.03388	FALSE	NA	FALSE
ENSG00000235183.3	SRP14P3	0.33673	FALSE	0.36993	FALSE	0.35849	FALSE
ENSG00000235742.1	None	0.03069	FALSE	0.07847	FALSE	NA	FALSE
ENSG00000236086.4	HMGN2P28	0.5296	FALSE	0.40415	FALSE	0.9063	FALSE
ENSG00000236094.1	LINC00545	0.19925	FALSE	0.23438	FALSE	0.4353	FALSE
ENSG00000236140.1	None	0.86863	FALSE	0.1946	FALSE	0.16517	FALSE
ENSG00000236153.1	UBE2E3-DT	0.41615	FALSE	0.3931	FALSE	0.16264	FALSE
ENSG00000236180.2	None	0.4185	FALSE	0.48122	FALSE	0.39306	FALSE
ENSG00000236200.5	KDM4A-AS1	0.89896	FALSE	0.2859	FALSE	0.2531	FALSE
ENSG00000236603.2	RANP1	0.27528	FALSE	0.46363	FALSE	0.27802	FALSE
ENSG00000236924.1	None	0.30319	FALSE	0.293	FALSE	0.47815	FALSE
ENSG00000236975.1	LINC02814	0.75429	FALSE	0.72519	FALSE	0.60816	FALSE
ENSG00000237133.1	None	0.28664	FALSE	0.45676	FALSE	0.89729	FALSE
ENSG00000237154.2	MCFD2P1	0.88984	FALSE	0.87346	FALSE	0.09917	FALSE
ENSG00000237621.3	OR9A1P	0.06647	FALSE	0.06407	FALSE	0.14815	FALSE
ENSG00000237731.1	RNGTTP1	0.84953	FALSE	0.92569	FALSE	0.25784	FALSE
ENSG00000239322.1	ATP6V1B1-AS1	0.20873	FALSE	0.35884	FALSE	0.12189	FALSE
ENSG00000239466.3	RN7SL552P	0.82274	FALSE	0.93909	FALSE	0.12283	FALSE
ENSG00000239528.1	RPS14P8	0.84777	FALSE	0.95174	FALSE	0.81703	FALSE
ENSG00000239801.1	DENND6A-AS1	0.78343	FALSE	0.92338	FALSE	0.1605	FALSE
ENSG00000239831.1	RNF7P1	0.02417	FALSE	0.05705	FALSE	0.65399	FALSE
ENSG00000239856.3	RN7SL225P	0.6133	FALSE	0.80537	FALSE	0.42214	FALSE
ENSG00000240031.1	OR9A3P	0.51695	FALSE	0.73157	FALSE	0.09878	FALSE
ENSG00000240661.3	BTNL12P	0.41448	FALSE	0.15412	FALSE	0.29324	FALSE
ENSG00000240677.1	MYL6P4	0.02365	FALSE	0.03626	FALSE	0.83877	FALSE
ENSG00000241158.6	ADAMTS9-AS1	0.26015	FALSE	0.39438	FALSE	0.65557	FALSE
ENSG00000241226.3	RN7SL836P	0.61378	FALSE	0.35586	FALSE	NA	FALSE
ENSG00000241346.1	SNRPCP11	0.3107	FALSE	0.47217	FALSE	0.92278	FALSE
ENSG00000241413.3	RN7SL441P	0.03504	FALSE	0.07278	FALSE	0.67074	FALSE
ENSG00000241462.1	None	0.46187	FALSE	0.67941	FALSE	0.07212	FALSE
ENSG00000241860.6	None	0.99633	FALSE	0.89211	FALSE	0.08354	FALSE
ENSG00000241963.3	RN7SL655P	0.91927	FALSE	0.23043	FALSE	0.89379	FALSE
ENSG00000241983.3	RN7SL566P	0.00466	FALSE	0.01278	FALSE	0.26306	FALSE
ENSG00000242299.1	RPS18P5	0.6526	FALSE	0.07287	FALSE	0.60991	FALSE
ENSG00000242553.1	None	0.04383	FALSE	0.06278	FALSE	0.42495	FALSE
ENSG00000242795.2	None	0.56779	FALSE	0.63446	FALSE	0.56928	FALSE
ENSG00000242953.1	None	0.25617	FALSE	0.41371	FALSE	0.42214	FALSE
ENSG00000243051.3	RN7SL269P	0.34591	FALSE	0.04161	FALSE	0.15676	FALSE
ENSG00000243243.5	None	0.1519	FALSE	0.28821	FALSE	0.54691	FALSE
ENSG00000243373.3	RN7SL173P	0.31968	FALSE	0.48398	FALSE	0.23487	FALSE
ENSG00000243422.2	RPL23AP49	0.73441	FALSE	0.5812	FALSE	0.17899	FALSE
ENSG00000244115.1	DNAJC25-GNG10	0.73615	FALSE	0.77417	FALSE	0.05689	FALSE
ENSG00000244239.1	ICA1-AS1	0.18328	FALSE	0.32732	FALSE	0.62947	FALSE
ENSG00000244346.1	C9orf85P2	0.64898	FALSE	0.45249	FALSE	0.82295	FALSE
ENSG00000245248.7	USP2-AS1	0.51435	FALSE	0.09076	FALSE	0.04182	FALSE
ENSG00000248184.1	LINC02283	0.00499	FALSE	0.01581	FALSE	0.62131	FALSE
ENSG00000248235.6	None	0.60864	FALSE	0.71281	FALSE	0.22186	FALSE
ENSG00000248240.1	None	0.9851	FALSE	0.99745	FALSE	0.73492	FALSE
ENSG00000248359.1	None	2e-05	TRUE	0.0001	TRUE	0.05816	FALSE
ENSG00000248532.2	None	0.9545	FALSE	0.8315	FALSE	0.31357	FALSE
ENSG00000248738.6	None	0.00648	FALSE	0.00201	TRUE	0.44817	FALSE
ENSG00000248980.1	SPCS3-AS1	0.8886	FALSE	0.72949	FALSE	0.79796	FALSE
ENSG00000249109.1	None	0.16261	FALSE	0.17377	FALSE	0.70711	FALSE
ENSG00000249288.1	SLC25A15P5	0.79589	FALSE	0.88476	FALSE	0.12091	FALSE
ENSG00000249464.5	LINC01091	0.75626	FALSE	0.79692	FALSE	0.16605	FALSE
ENSG00000249503.1	HMGN1P16	0.10735	FALSE	0.05031	FALSE	0.86672	FALSE
ENSG00000249526.1	None	0.66712	FALSE	0.80445	FALSE	0.78086	FALSE
ENSG00000249645.1	None	0.35374	FALSE	0.4071	FALSE	0.29183	FALSE
ENSG00000249755.2	None	0.18212	FALSE	0.21741	FALSE	0.65118	FALSE
ENSG00000250001.1	None	0.42267	FALSE	0.58937	FALSE	0.94431	FALSE
ENSG00000250240.5	None	0.20427	FALSE	0.30953	FALSE	0.14333	FALSE
ENSG00000250575.1	None	0.85825	FALSE	0.79028	FALSE	0.78627	FALSE
ENSG00000250786.1	SNHG18	0.0119	FALSE	0.02279	FALSE	0.27233	FALSE
ENSG00000251333.3	RTN3P1	0.05437	FALSE	0.12704	FALSE	0.16958	FALSE
ENSG00000251388.1	None	0.98332	FALSE	0.8221	FALSE	0.99825	FALSE
ENSG00000251447.1	None	0.52913	FALSE	0.54739	FALSE	NA	FALSE
ENSG00000252236.1	None	0.90093	FALSE	0.96952	FALSE	NA	FALSE
ENSG00000252322.1	RN7SKP244	0.43255	FALSE	0.29431	FALSE	0.11978	FALSE
ENSG00000252659.1	RNU6-1088P	0.08746	FALSE	0.13155	FALSE	NA	FALSE
ENSG00000252835.1	SCARNA21	0.21663	FALSE	0.34221	FALSE	0.67524	FALSE
ENSG00000253075.1	RN7SKP92	0.46068	FALSE	0.53753	FALSE	0.29027	FALSE
ENSG00000253389.2	None	0.32976	FALSE	0.48244	FALSE	0.44263	FALSE
ENSG00000253620.2	None	0.37383	FALSE	0.2662	FALSE	NA	FALSE
ENSG00000253626.3	EIF5AL1	0.69379	FALSE	0.81165	FALSE	0.36323	FALSE
ENSG00000253717.1	None	0.32292	FALSE	0.14603	FALSE	0.93786	FALSE
ENSG00000253851.1	None	0.04488	FALSE	0.0756	FALSE	0.52189	FALSE
ENSG00000254207.1	None	0.08545	FALSE	0.14315	FALSE	0.22803	FALSE
ENSG00000254427.1	LINC02696	0.47221	FALSE	0.65974	FALSE	0.70335	FALSE
ENSG00000254590.1	None	0.14691	FALSE	0.08988	FALSE	0.06524	FALSE
ENSG00000254762.1	KLC2-AS2	0.47956	FALSE	0.68745	FALSE	0.30748	FALSE
ENSG00000254802.1	None	0.06825	FALSE	0.06461	FALSE	0.34553	FALSE
ENSG00000255647.3	None	0.77704	FALSE	0.77024	FALSE	0.76031	FALSE
ENSG00000256188.3	TAS2R30	0.7173	FALSE	0.17163	FALSE	0.49336	FALSE
ENSG00000256278.1	None	0.72808	FALSE	0.62024	FALSE	0.22937	FALSE
ENSG00000256422.5	LINC02552	0.09309	FALSE	0.20042	FALSE	0.51003	FALSE
ENSG00000256928.1	None	0.94154	FALSE	0.98417	FALSE	0.42693	FALSE
ENSG00000256950.2	None	0.38294	FALSE	0.38595	FALSE	0.75417	FALSE
ENSG00000257083.5	None	0.10208	FALSE	0.16694	FALSE	0.38855	FALSE
ENSG00000257179.1	HMGN2P6	0.57074	FALSE	0.26065	FALSE	NA	FALSE
ENSG00000257183.1	None	0.12308	FALSE	0.11481	FALSE	0.52634	FALSE
ENSG00000257226.1	None	0.24484	FALSE	0.39528	FALSE	0.57999	FALSE
ENSG00000257702.3	LBX2-AS1	0.80917	FALSE	0.19543	FALSE	0.09518	FALSE
ENSG00000257723.1	CHCHD3P2	0.93718	FALSE	0.75612	FALSE	0.6989	FALSE
ENSG00000257767.2	None	0.04134	FALSE	0.09085	FALSE	0.08621	FALSE
ENSG00000257890.1	None	0.489	FALSE	0.39361	FALSE	0.05892	FALSE
ENSG00000258083.2	OR9A4	0.26918	FALSE	0.40502	FALSE	0.29368	FALSE
ENSG00000258131.1	None	0.85868	FALSE	0.87256	FALSE	0.30217	FALSE
ENSG00000258137.5	GPR84-AS1	0.00862	FALSE	0.00875	FALSE	0.6061	FALSE
ENSG00000258320.1	None	0.04962	FALSE	0.06177	FALSE	0.64436	FALSE
ENSG00000258512.1	LINC00239	0.38185	FALSE	0.45979	FALSE	0.12428	FALSE
ENSG00000258702.2	None	0.15986	FALSE	0.13509	FALSE	0.48089	FALSE
ENSG00000258857.1	None	0.54674	FALSE	0.26467	FALSE	0.80424	FALSE
ENSG00000258867.5	HISLA	0.23556	FALSE	0.27607	FALSE	0.30614	FALSE
ENSG00000258884.1	LINC02321	0.5185	FALSE	0.29471	FALSE	0.16293	FALSE
ENSG00000258945.1	None	0.13485	FALSE	0.25465	FALSE	0.34058	FALSE
ENSG00000259143.1	None	0.75138	FALSE	0.86235	FALSE	0.92258	FALSE
ENSG00000259274.1	None	0.84671	FALSE	0.09473	FALSE	0.86289	FALSE
ENSG00000259704.1	None	0.23722	FALSE	0.34675	FALSE	0.43701	FALSE
ENSG00000259767.1	None	0.93767	FALSE	0.11373	FALSE	0.07325	FALSE
ENSG00000260089.2	ADAM3B	0.63818	FALSE	0.31428	FALSE	0.12502	FALSE
ENSG00000260238.6	PMF1-BGLAP	0.93723	FALSE	0.40761	FALSE	0.50559	FALSE
ENSG00000260249.2	None	0.67729	FALSE	0.16703	FALSE	0.08093	FALSE
ENSG00000260288.3	None	0.36999	FALSE	0.57427	FALSE	0.52724	FALSE
ENSG00000260310.1	None	0.86411	FALSE	0.91264	FALSE	0.26602	FALSE
ENSG00000260404.3	None	0.52993	FALSE	0.07175	FALSE	0.04796	FALSE
ENSG00000260528.4	FAM157C	0.90896	FALSE	0.87794	FALSE	0.35008	FALSE
ENSG00000261000.1	None	0.68574	FALSE	0.25789	FALSE	0.78155	FALSE
ENSG00000261461.1	UBE2MP1	0.32386	FALSE	0.52338	FALSE	0.90907	FALSE
ENSG00000261534.1	None	0.12337	FALSE	0.16189	FALSE	0.07155	FALSE
ENSG00000261703.1	LINC02168	0.94954	FALSE	0.78484	FALSE	0.94912	FALSE
ENSG00000261812.6	TUBB8P7	0.26557	FALSE	0.33071	FALSE	0.04341	FALSE
ENSG00000261864.1	None	0.51965	FALSE	0.58684	FALSE	0.46009	FALSE
ENSG00000262370.5	None	0.26883	FALSE	0.12972	FALSE	0.18481	FALSE
ENSG00000262413.1	None	0.82447	FALSE	0.0205	FALSE	0.71867	FALSE
ENSG00000262730.1	None	0.50878	FALSE	0.62688	FALSE	NA	FALSE
ENSG00000263006.6	ROCK1P1	0.09087	FALSE	0.19444	FALSE	0.12356	FALSE
ENSG00000263551.5	None	0.81094	FALSE	0.35588	FALSE	0.25133	FALSE
ENSG00000263823.1	None	0.0025	FALSE	0.00082	TRUE	0.12172	FALSE
ENSG00000264462.1	MIR3648-2	0.6455	FALSE	0.67647	FALSE	0.28853	FALSE
ENSG00000264519.2	RN7SL596P	0.333	FALSE	0.52693	FALSE	0.37744	FALSE
ENSG00000265139.1	None	0.85559	FALSE	0.95628	FALSE	0.22282	FALSE
ENSG00000265717.1	None	0.68906	FALSE	0.85579	FALSE	0.79468	FALSE
ENSG00000266028.7	SRGAP2	0.58436	FALSE	0.05747	FALSE	0.03187	FALSE
ENSG00000266357.5	LINC02074	0.12453	FALSE	0.2534	FALSE	0.95355	FALSE
ENSG00000267123.6	SCAT1	0.3601	FALSE	0.36164	FALSE	0.17919	FALSE
ENSG00000267191.1	ZNF45-AS1	0.27273	FALSE	0.03736	FALSE	0.10565	FALSE
ENSG00000267219.1	None	0.21938	FALSE	0.39357	FALSE	0.1353	FALSE
ENSG00000267249.1	None	0.81884	FALSE	0.68696	FALSE	0.61054	FALSE
ENSG00000267292.1	None	0.67015	FALSE	0.84601	FALSE	0.11557	FALSE
ENSG00000267421.6	ZFP28-DT	0.71657	FALSE	0.66084	FALSE	0.67486	FALSE
ENSG00000267429.1	None	0.59612	FALSE	0.64675	FALSE	0.87968	FALSE
ENSG00000267506.5	None	0.0387	FALSE	0.02194	FALSE	0.41304	FALSE
ENSG00000267550.1	PTPRS-AS1	0.99149	FALSE	0.45081	FALSE	0.82784	FALSE
ENSG00000267699.2	None	0.88596	FALSE	0.83422	FALSE	0.05287	FALSE
ENSG00000267741.1	UBE2L4	0.27666	FALSE	0.43439	FALSE	0.37525	FALSE
ENSG00000268499.1	None	0.22606	FALSE	0.38445	FALSE	0.81513	FALSE
ENSG00000268650.3	None	0.01968	FALSE	0.03439	FALSE	0.28761	FALSE
ENSG00000269237.1	None	0.83831	FALSE	0.94106	FALSE	0.30645	FALSE
ENSG00000269696.1	ZNF470-DT	0.38051	FALSE	0.43332	FALSE	0.80449	FALSE
ENSG00000269895.1	None	0.61847	FALSE	0.44979	FALSE	0.49007	FALSE
ENSG00000270190.1	None	0.29951	FALSE	0.44393	FALSE	0.84807	FALSE
ENSG00000270207.1	None	0.01344	FALSE	0.02546	FALSE	0.38344	FALSE
ENSG00000270273.1	None	0.36124	FALSE	0.57021	FALSE	0.47413	FALSE
ENSG00000270477.1	None	0.12409	FALSE	0.12574	FALSE	0.63456	FALSE
ENSG00000270617.1	URGCP-MRPS24	0.71288	FALSE	0.78859	FALSE	0.58358	FALSE
ENSG00000270661.1	None	0.52718	FALSE	0.51615	FALSE	0.17188	FALSE
ENSG00000270956.1	None	0.34963	FALSE	0.53648	FALSE	0.75204	FALSE
ENSG00000271187.1	None	0.92026	FALSE	0.06238	FALSE	0.47472	FALSE
ENSG00000271228.1	None	0.2288	FALSE	0.05307	FALSE	0.13866	FALSE
ENSG00000271239.1	None	0.37994	FALSE	0.18908	FALSE	0.24258	FALSE
ENSG00000271270.6	TMCC1-DT	0.04267	FALSE	0.09388	FALSE	0.13488	FALSE
ENSG00000271477.1	None	0.02845	FALSE	0.0621	FALSE	0.50178	FALSE
ENSG00000271715.1	None	0.81416	FALSE	0.86286	FALSE	0.37657	FALSE
ENSG00000271992.1	None	0.63235	FALSE	0.54765	FALSE	0.37348	FALSE
ENSG00000272123.1	None	0.2379	FALSE	0.21661	FALSE	0.23431	FALSE
ENSG00000272192.1	PDE7A-DT	0.41136	FALSE	0.52503	FALSE	0.55443	FALSE
ENSG00000272197.2	RN7SL803P	0.36667	FALSE	0.26148	FALSE	0.56769	FALSE
ENSG00000272274.1	LINC00551	0.927	FALSE	0.56108	FALSE	0.09451	FALSE
ENSG00000272476.1	None	0.65952	FALSE	0.59647	FALSE	0.40124	FALSE
ENSG00000272702.1	None	0.29412	FALSE	0.21131	FALSE	0.20657	FALSE
ENSG00000272812.1	None	0.39436	FALSE	0.08617	FALSE	0.18508	FALSE
ENSG00000273104.1	None	0.1509	FALSE	0.03133	FALSE	0.49257	FALSE
ENSG00000273164.1	None	0.18542	FALSE	0.32761	FALSE	0.21609	FALSE
ENSG00000273254.1	None	0.15209	FALSE	0.24623	FALSE	0.93889	FALSE
ENSG00000273485.1	None	0.68378	FALSE	0.84309	FALSE	0.52498	FALSE
ENSG00000273541.1	None	0.63075	FALSE	0.50937	FALSE	0.87824	FALSE
ENSG00000273748.1	None	0.63607	FALSE	0.24016	FALSE	0.06733	FALSE
ENSG00000274591.1	None	0.01397	FALSE	0.02188	FALSE	0.11112	FALSE
ENSG00000275097.1	None	0.7278	FALSE	0.22467	FALSE	0.53046	FALSE
ENSG00000275129.1	None	0.91137	FALSE	0.89577	FALSE	0.22998	FALSE
ENSG00000275576.1	None	0.19904	FALSE	0.13588	FALSE	0.33213	FALSE
ENSG00000275708.1	MIR3648-1	0.6455	FALSE	0.67647	FALSE	0.28853	FALSE
ENSG00000276168.1	RN7SL1	0.20251	FALSE	0.07939	FALSE	0.14692	FALSE
ENSG00000277247.1	None	0.51527	FALSE	0.62302	FALSE	0.18475	FALSE
ENSG00000277269.1	None	0.45127	FALSE	0.63992	FALSE	0.15765	FALSE
ENSG00000277987.1	LINC02351	0.53337	FALSE	0.69647	FALSE	0.35393	FALSE
ENSG00000278254.4	None	0.76678	FALSE	0.38946	FALSE	0.38489	FALSE
ENSG00000278636.1	Metazoa_SRP	0.56237	FALSE	0.30345	FALSE	0.2966	FALSE
ENSG00000278842.1	None	0.71037	FALSE	0.24183	FALSE	0.20439	FALSE
ENSG00000279075.1	None	0.66849	FALSE	0.63808	FALSE	0.07299	FALSE
ENSG00000279320.1	None	0.56183	FALSE	0.61076	FALSE	0.05413	FALSE
ENSG00000279722.1	None	0.24569	FALSE	0.00158	TRUE	0.49472	FALSE
ENSG00000279750.3	None	0.14752	FALSE	0.2625	FALSE	0.08467	FALSE
ENSG00000279755.1	None	0.79332	FALSE	0.91154	FALSE	0.89985	FALSE
ENSG00000280279.1	LINC02887	0.52935	FALSE	0.58692	FALSE	0.2536	FALSE
ENSG00000282907.1	None	0.96102	FALSE	0.05203	FALSE	0.57266	FALSE
ENSG00000283208.1	None	0.02863	FALSE	0.05374	FALSE	0.9504	FALSE
ENSG00000284247.1	MIR2682	0.35919	FALSE	0.52993	FALSE	0.35159	FALSE
ENSG00000284461.2	None	0.4241	FALSE	0.48242	FALSE	0.83772	FALSE
ENSG00000284829.1	None	0.77777	FALSE	0.1988	FALSE	0.62938	FALSE
ENSG00000284830.1	None	0.08372	FALSE	0.16703	FALSE	0.56805	FALSE
ENSG00000285283.1	None	0.18988	FALSE	0.34869	FALSE	0.5367	FALSE
ENSG00000285330.1	None	0.41795	FALSE	0.37975	FALSE	0.04661	FALSE
ENSG00000285550.1	None	0.3574	FALSE	0.17248	FALSE	0.46351	FALSE
ENSG00000285600.1	None	0.12092	FALSE	0.16339	FALSE	0.94125	FALSE
ENSG00000285658.1	None	0.38182	FALSE	0.02794	FALSE	0.07193	FALSE
ENSG00000285852.1	None	0.08302	FALSE	0.09893	FALSE	0.99823	FALSE
ENSG00000248801.6	C8orf34-AS1	0.53808	FALSE	0.56815	FALSE	0.70501	FALSE
ENSG00000120137.6	PANK3	0.06289	FALSE	0.06951	FALSE	0.03006	FALSE
ENSG00000233725.7	NRAD1	0.20032	FALSE	0.34074	FALSE	0.93697	FALSE
ENSG00000278338.4	VWA8-AS1	0.94558	FALSE	0.97422	FALSE	0.20114	FALSE
ENSG00000112175.7	BMP5	0.3596	FALSE	0.29639	FALSE	0.02873	FALSE
ENSG00000147606.8	SLC26A7	0.20827	FALSE	0.15598	FALSE	0.24007	FALSE
ENSG00000122641.10	INHBA	0.64745	FALSE	0.31129	FALSE	0.09101	FALSE
ENSG00000106546.13	AHR	0.04551	FALSE	0.05518	FALSE	0.29192	FALSE
ENSG00000006634.7	DBF4	0.46015	FALSE	0.67546	FALSE	0.07901	FALSE
ENSG00000205572.9	SERF1B	0.06836	FALSE	0.0026	TRUE	0.0626	FALSE
ENSG00000186827.10	TNFRSF4	0.19753	FALSE	0.20682	FALSE	0.19025	FALSE
ENSG00000165997.4	ARL5B	0.02415	FALSE	0.01038	FALSE	0.03176	FALSE
ENSG00000182552.14	RWDD4	0.03482	FALSE	0.00812	FALSE	0.1074	FALSE
ENSG00000131732.11	ZCCHC9	0.32635	FALSE	0.05117	FALSE	0.4057	FALSE
ENSG00000231205.11	ZNF826P	0.82461	FALSE	0.38671	FALSE	0.44269	FALSE
ENSG00000171604.11	CXXC5	0.02804	FALSE	0.05406	FALSE	0.48374	FALSE
ENSG00000158850.14	B4GALT3	0.07238	FALSE	0.03359	FALSE	0.03066	FALSE
ENSG00000278709.1	NKILA	0.7454	FALSE	0.86622	FALSE	0.08398	FALSE
ENSG00000140465.13	CYP1A1	0.23195	FALSE	0.41263	FALSE	0.42981	FALSE
ENSG00000100815.12	TRIP11	0.37854	FALSE	0.00402	FALSE	0.04516	FALSE
ENSG00000074410.13	CA12	0.65822	FALSE	0.65849	FALSE	0.70636	FALSE
ENSG00000174963.17	ZIC4	0.13154	FALSE	0.21446	FALSE	0.13757	FALSE
ENSG00000035499.12	DEPDC1B	0.25317	FALSE	0.01531	FALSE	0.95721	FALSE
ENSG00000181085.14	MAPK15	0.21251	FALSE	0.36084	FALSE	0.02995	FALSE
ENSG00000132972.18	RNF17	0.17834	FALSE	0.30828	FALSE	0.89209	FALSE
ENSG00000135537.16	AFG1L	0.0929	FALSE	0.0616	FALSE	0.07683	FALSE
ENSG00000182107.6	TMEM30B	0.23175	FALSE	0.11063	FALSE	0.09272	FALSE
ENSG00000136295.14	TTYH3	0.05746	FALSE	0.13145	FALSE	0.08524	FALSE
ENSG00000165568.17	AKR1E2	0.21887	FALSE	0.03132	FALSE	0.90966	FALSE
ENSG00000164975.15	SNAPC3	0.10591	FALSE	0.00505	FALSE	0	TRUE
ENSG00000227733.9	None	0.88356	FALSE	0.18254	FALSE	0	TRUE
ENSG00000052795.12	FNIP2	0.74296	FALSE	0.24604	FALSE	1e-05	TRUE
ENSG00000092140.15	G2E3	0.37398	FALSE	0.25427	FALSE	1e-05	TRUE
ENSG00000174485.15	DENND4A	0.48277	FALSE	0.00123	TRUE	1e-05	TRUE
ENSG00000106701.11	FSD1L	0.00107	FALSE	0.00135	TRUE	2e-05	TRUE
ENSG00000128989.10	ARPP19	0.00059	FALSE	0.0018	TRUE	4e-05	TRUE
ENSG00000242852.6	ZNF709	0.0548	FALSE	0.05753	FALSE	5e-05	TRUE
ENSG00000139173.9	TMEM117	0.70793	FALSE	0.09431	FALSE	9e-05	TRUE
ENSG00000234886.1	MTND5P26	0.6064	FALSE	0.35195	FALSE	0.0001	TRUE
ENSG00000173163.10	COMMD1	0.45585	FALSE	0.24283	FALSE	0.00011	TRUE
ENSG00000283154.2	IQCJ-SCHIP1	0.45184	FALSE	0.38678	FALSE	0.00017	TRUE
ENSG00000157036.12	EXOG	0.39234	FALSE	0.0068	FALSE	0.00022	TRUE
ENSG00000115421.12	PAPOLG	0.16768	FALSE	0.04752	FALSE	0.00026	TRUE
ENSG00000270800.3	RPS10-NUDT3	0.02404	FALSE	0.00868	FALSE	0.00027	TRUE
ENSG00000168172.8	HOOK3	0.09369	FALSE	6e-05	TRUE	0.00036	TRUE
ENSG00000185728.16	YTHDF3	0.22069	FALSE	0.14825	FALSE	0.00042	TRUE
ENSG00000085721.12	RRN3	0.22795	FALSE	0.06042	FALSE	0.00043	TRUE
ENSG00000170144.20	HNRNPA3	0.0257	FALSE	0.00161	TRUE	0.00054	TRUE
ENSG00000261087.1	ZNNT1	0.04641	FALSE	0.08311	FALSE	0.00056	TRUE
ENSG00000254415.3	SIGLEC14	0.75774	FALSE	0.68596	FALSE	0.00064	TRUE
ENSG00000101017.13	CD40	0.50456	FALSE	0.40235	FALSE	0.00067	TRUE
ENSG00000173674.10	EIF1AX	0.00563	FALSE	0.01221	FALSE	0.00068	TRUE
ENSG00000140943.16	MBTPS1	0.01305	FALSE	0.0014	TRUE	0.00069	TRUE
ENSG00000153214.10	TMEM87B	0.05079	FALSE	0.0308	FALSE	0.00071	TRUE
ENSG00000166478.9	ZNF143	0.24232	FALSE	0.36575	FALSE	0.00074	TRUE
ENSG00000261544.1	None	0.06931	FALSE	0.103	FALSE	0.00081	TRUE
ENSG00000106477.18	CEP41	0.46291	FALSE	0.49914	FALSE	0.00118	TRUE
ENSG00000197006.13	METTL9	0.00027	TRUE	0.00053	TRUE	0.00118	TRUE
ENSG00000267152.1	None	0.62842	FALSE	0.13989	FALSE	0.00127	TRUE
ENSG00000276462.1	LINC03025	0.48965	FALSE	0.23151	FALSE	0.00147	TRUE
ENSG00000116095.10	PLEKHA3	0.01021	FALSE	0.01898	FALSE	0.00198	TRUE
ENSG00000137992.14	DBT	0.87108	FALSE	0.00436	FALSE	0.00209	TRUE
ENSG00000096696.13	DSP	0.25834	FALSE	0.26912	FALSE	0.00222	TRUE
ENSG00000136450.12	SRSF1	0.13202	FALSE	0.18629	FALSE	0.00234	TRUE
ENSG00000168724.16	DNAJC21	0.01251	FALSE	0.0209	FALSE	0.00237	TRUE
ENSG00000134013.15	LOXL2	0.04491	FALSE	0.0965	FALSE	0.00253	TRUE
ENSG00000244041.7	LINC01011	0.71318	FALSE	0.0255	FALSE	0.00278	TRUE
ENSG00000166012.16	TAF1D	0.39932	FALSE	0.0056	FALSE	0.00279	TRUE
ENSG00000187762.5	HSPE1P11	0.13016	FALSE	0.25401	FALSE	0.00296	TRUE
ENSG00000183336.8	BOLA2	0.15602	FALSE	0.0043	FALSE	0.00308	TRUE
ENSG00000123505.15	AMD1	0.13805	FALSE	0.1699	FALSE	0.0032	TRUE
ENSG00000164168.7	TMEM184C	0.10626	FALSE	0.21877	FALSE	0.00333	TRUE
ENSG00000135679.23	MDM2	0.20179	FALSE	0.1977	FALSE	0.0035	TRUE
ENSG00000253159.2	PCDHGA12	0.00367	FALSE	0.01016	FALSE	0.00365	TRUE
ENSG00000272638.1	None	0.71291	FALSE	0.12902	FALSE	0.00377	TRUE
ENSG00000258593.2	None	0.78236	FALSE	0.62318	FALSE	0.00402	TRUE
ENSG00000165186.11	PTCHD1	0.03681	FALSE	0.07674	FALSE	0.00405	TRUE
ENSG00000136536.14	MARCHF7	0.81108	FALSE	0.02059	FALSE	0.00522	TRUE
ENSG00000163053.10	SLC16A14	0.00267	FALSE	0.00162	TRUE	0.00659	TRUE
ENSG00000170624.13	SGCD	0.45846	FALSE	0.41681	FALSE	0.00704	TRUE
ENSG00000279223.1	None	0.09044	FALSE	0.15156	FALSE	0.00808	TRUE
ENSG00000167625.10	ZNF526	0.26978	FALSE	0.11767	FALSE	0.00856	TRUE
ENSG00000254092.1	None	0.00145	FALSE	0.00369	FALSE	0.00879	TRUE
ENSG00000271870.1	None	0.08919	FALSE	0.12675	FALSE	0.00901	TRUE
ENSG00000168883.19	USP39	0.44274	FALSE	0.18207	FALSE	0.0093	TRUE
ENSG00000255532.1	NOX4P1	0.50147	FALSE	0.16549	FALSE	0.00939	TRUE
ENSG00000156017.12	CARNMT1	0.14135	FALSE	0.23198	FALSE	0.0097	TRUE
ENSG00000197128.11	ZNF772	0.22314	FALSE	0.01632	FALSE	0.00976	TRUE
ENSG00000120948.17	TARDBP	0.11174	FALSE	0.04117	FALSE	0.01114	TRUE
ENSG00000274949.1	None	0.42579	FALSE	0.52601	FALSE	0.01304	TRUE
ENSG00000173727.12	FAUP4	0.16857	FALSE	0.25806	FALSE	0.01316	TRUE
ENSG00000253468.1	None	0.02826	FALSE	0.05837	FALSE	0.01335	TRUE
ENSG00000168556.6	ING2	0.00447	FALSE	0.00458	FALSE	0.01412	TRUE
ENSG00000166349.9	RAG1	0.15193	FALSE	0.129	FALSE	0.0151	TRUE
ENSG00000165617.14	DACT1	0.87909	FALSE	0.88789	FALSE	0.01524	TRUE
ENSG00000258555.6	SPECC1L-ADORA2A	0.42665	FALSE	0.55841	FALSE	0.01639	TRUE
ENSG00000249212.1	ATP1B1P1	0.45697	FALSE	0.36984	FALSE	0.01684	TRUE
ENSG00000267102.1	None	0.2446	FALSE	0.3755	FALSE	0.01774	TRUE
ENSG00000279249.2	None	0.01607	FALSE	0.04339	FALSE	0.01782	TRUE
ENSG00000261529.1	None	0.87312	FALSE	0.51591	FALSE	0.01853	TRUE
ENSG00000105989.9	WNT2	0.47701	FALSE	0.64943	FALSE	0.02018	TRUE
ENSG00000205307.11	SAP25	0.06604	FALSE	0.03649	FALSE	0.02072	TRUE
ENSG00000263969.2	RN7SL678P	0.59321	FALSE	0.61751	FALSE	0.02138	TRUE
ENSG00000117877.10	POLR1G	0.13412	FALSE	0.25812	FALSE	0.02263	TRUE
ENSG00000156273.15	BACH1	0.7654	FALSE	0.21516	FALSE	0.02406	TRUE
ENSG00000242214.1	MTND3P6	0.09126	FALSE	0.16486	FALSE	0.02658	TRUE
ENSG00000233524.1	RANP8	0.02363	FALSE	0.00678	FALSE	0.02779	TRUE
ENSG00000279434.1	None	0.38699	FALSE	0.1806	FALSE	0.02789	TRUE
ENSG00000169193.11	CCDC126	0.00385	FALSE	0.01125	FALSE	0.0282	TRUE
ENSG00000112699.10	GMDS	0.26338	FALSE	0.21327	FALSE	0.0284	TRUE

## Sheet: S3f Table
Category	CategoryID	GO	Description	PARENT_GO	Log10(p-value)	Enrichment	Z-score	#TotalGeneInLibrary	#GeneInGO	#GeneInHitList	#GeneInGOAndHitList	%InGO	STDV %InGO	GeneID	Hits	Log10(q-value)	GeneList
GO Biological Processes	19	GO:0002683	negative regulation of immune system process	19_GO:0002376 immune system process	-4.9	2.3	5	30293	520	810	32	4	0.68	196|430|558|653|684|727|942|1379|1588|2302|2737|3105|3575|3624|3662|6662|8379|8451|11274|25807|51083|53833|54625|55024|56927|64844|79594|80772|149041|253943|284467|286430	AHR|ASCL2|AXL|BMP5|BST2|C5|CD86|CR1L|CYP19A1|FOXJ1|GLI3|HLA-A|IL7R|INHBA|IRF4|SOX9|MAD1L1|CUL4A|USP18|RHBDD3|GAL|IL20RB|PARP14|BANK1|GPR108|MARCHF7|MUL1|CPTP|RC3H1|YTHDF3|TAFA3|NLRP2B	-0.9	N-A1 set (ALL)
GO Biological Processes	19	GO:0021798	forebrain dorsal/ventral pattern formation	19_GO:0032502 developmental process	-4.8	21	8.9	30293	7	810	4	0.49	0.25	2737|5080|7080|170825	GLI3|PAX6|NKX2-1|GSX2	-0.9	N-A1 set (ALL)
GO Biological Processes	19	GO:0000395	mRNA 5'-splice site recognition	19_GO:0008152 metabolic process	-4.5	9.3	6.8	30293	24	810	6	0.74	0.3	6426|285962|100151683|101954264|101954266|101954272	SRSF1|WEE2-AS1|RNU4ATAC|RNVU1-4|RNVU1-14|RNVU1-3	-0.87	N-A1 set (ALL)
GO Biological Processes	19	GO:0120031	plasma membrane bounded cell projection assembly	19_GO:0009987 cellular process	-4.4	2.4	4.7	30293	428	810	27	3.3	0.63	2302|3636|6101|6674|7802|10324|22994|23380|25886|26084|50649|51259|55130|57545|79583|80776|84080|91978|95681|117177|121512|138162|147700|200728|283232|374407|644890	FOXJ1|INPPL1|RP1|SPAG1|DNALI1|KLHL41|CEP131|SRGAP2|POC1A|ARHGEF26|ARHGEF4|TMEM216|ODAD2|CC2D2A|TMEM231|B9D2|ENKD1|TPGS1|CEP41|RAB3IP|FGD4|PIERCE1|KLC3|TMEM17|TMEM80|DNAJB13|MEIG1	-0.87	N-A1 set (ALL)
GO Biological Processes	19	GO:0002697	regulation of immune effector process	19_GO:0002376 immune system process	-4.4	2.4	4.7	30293	383	810	25	3.1	0.61	196|430|558|684|942|1379|2048|2302|3105|3575|3662|5199|6813|6891|7189|7293|23411|51010|53833|55601|56848|91543|114548|149041|149840	AHR|ASCL2|AXL|BST2|CD86|CR1L|EPHB2|FOXJ1|HLA-A|IL7R|IRF4|CFP|STXBP2|TAP2|TRAF6|TNFRSF4|SIRT1|EXOSC3|IL20RB|DDX60|SPHK2|RSAD2|NLRP3|RC3H1|SHLD1	-0.87	N-A1 set (ALL)
GO Biological Processes	19	GO:0032088	negative regulation of NF-kappaB transcription factor activity	19_GO:0008152 metabolic process	-4.2	4.6	5.4	30293	82	810	10	1.2	0.39	2302|3275|3654|10616|23411|25855|84875|114548|150684|286430	FOXJ1|PRMT2|IRAK1|RBCK1|SIRT1|BRMS1|PARP10|NLRP3|COMMD1|NLRP2B	-0.84	N-A1 set (ALL)
GO Biological Processes	19	GO:0030031	cell projection assembly	19_GO:0009987 cellular process	-4.2	2.3	4.5	30293	441	810	27	3.3	0.63	2302|3636|6101|6674|7802|10324|22994|23380|25886|26084|50649|51259|55130|57545|79583|80776|84080|91978|95681|117177|121512|138162|147700|200728|283232|374407|644890	FOXJ1|INPPL1|RP1|SPAG1|DNALI1|KLHL41|CEP131|SRGAP2|POC1A|ARHGEF26|ARHGEF4|TMEM216|ODAD2|CC2D2A|TMEM231|B9D2|ENKD1|TPGS1|CEP41|RAB3IP|FGD4|PIERCE1|KLC3|TMEM17|TMEM80|DNAJB13|MEIG1	-0.84	N-A1 set (ALL)
GO Biological Processes	19	GO:0002819	regulation of adaptive immune response	19_GO:0002376 immune system process	-3.8	2.9	4.5	30293	206	810	16	2	0.49	196|430|1379|2048|2302|3105|3575|6891|7189|23411|51010|53833|91543|114548|149041|149840	AHR|ASCL2|CR1L|EPHB2|FOXJ1|HLA-A|IL7R|TAP2|TRAF6|SIRT1|EXOSC3|IL20RB|RSAD2|NLRP3|RC3H1|SHLD1	-0.56	N-A1 set (ALL)
GO Biological Processes	19	GO:0007346	regulation of mitotic cell cycle	19_GO:0050789 regulation of biological process	-3.7	2.1	4.1	30293	521	810	29	3.6	0.65	86|701|896|991|993|1111|1543|1956|3275|3297|3624|4193|4288|4582|4751|8379|8451|8720|9735|23411|26574|51203|51339|55367|144715|150094|196528|219736|286151	ACTL6A|BUB1B|CCND3|CDC20|CDC25A|CHEK1|CYP1A1|EGFR|PRMT2|HSF1|INHBA|MDM2|MKI67|MUC1|NEK2|MAD1L1|CUL4A|MBTPS1|KNTC1|SIRT1|AATF|NUSAP1|DACT1|PIDD1|RAD9B|SIK1|ARID2|STOX1|FBXO43	-0.53	N-A1 set (ALL)
GO Biological Processes	19	GO:0002822	regulation of adaptive immune response based on somatic recombination of immune receptors built from immunoglobulin superfamily domains	19_GO:0002376 immune system process	-3.7	2.9	4.5	30293	191	810	15	1.9	0.47	196|430|1379|2048|2302|3105|3575|6891|7189|51010|53833|91543|114548|149041|149840	AHR|ASCL2|CR1L|EPHB2|FOXJ1|HLA-A|IL7R|TAP2|TRAF6|EXOSC3|IL20RB|RSAD2|NLRP3|RC3H1|SHLD1	-0.53	N-A1 set (ALL)
GO Biological Processes	19	GO:0046649	lymphocyte activation	19_GO:0002376 immune system process	-3.6	2.1	4.1	30293	475	810	27	3.3	0.63	430|558|684|896|942|958|974|2048|2737|3070|3105|3575|3662|3702|5896|7293|7374|8451|11119|50856|51010|53833|55024|56262|64421|91543|149041	ASCL2|AXL|BST2|CCND3|CD86|CD40|CD79B|EPHB2|GLI3|HELLS|HLA-A|IL7R|IRF4|ITK|RAG1|TNFRSF4|UNG|CUL4A|BTN3A1|CLEC4A|EXOSC3|IL20RB|BANK1|LRRC8A|DCLRE1C|RSAD2|RC3H1	-0.53	N-A1 set (ALL)
GO Biological Processes	19	GO:0035082	axoneme assembly	19_GO:0009987 cellular process	-3.6	3.9	4.7	30293	96	810	10	1.2	0.39	2302|6101|6674|22994|55130|57545|91978|138162|374407|644890	FOXJ1|RP1|SPAG1|CEP131|ODAD2|CC2D2A|TPGS1|PIERCE1|DNAJB13|MEIG1	-0.53	N-A1 set (ALL)
GO Biological Processes	19	GO:0051249	regulation of lymphocyte activation	19_GO:0002376 immune system process	-3.6	2.1	4	30293	505	810	28	3.5	0.64	86|196|430|558|683|942|2048|2302|2737|3105|3575|3624|3662|5896|7189|7293|8379|25807|51010|51083|53833|55024|64844|114548|126259|149041|149840|196528	ACTL6A|AHR|ASCL2|AXL|BST1|CD86|EPHB2|FOXJ1|GLI3|HLA-A|IL7R|INHBA|IRF4|RAG1|TRAF6|TNFRSF4|MAD1L1|RHBDD3|EXOSC3|GAL|IL20RB|BANK1|MARCHF7|NLRP3|TMIGD2|RC3H1|SHLD1|ARID2	-0.53	N-A1 set (ALL)
GO Biological Processes	19	GO:0060271	cilium assembly	19_GO:0009987 cellular process	-3.6	2.4	4.1	30293	333	810	21	2.6	0.56	2302|6101|6674|7802|22994|25886|51259|55130|57545|79583|80776|84080|91978|95681|117177|138162|147700|200728|283232|374407|644890	FOXJ1|RP1|SPAG1|DNALI1|CEP131|POC1A|TMEM216|ODAD2|CC2D2A|TMEM231|B9D2|ENKD1|TPGS1|CEP41|RAB3IP|PIERCE1|KLC3|TMEM17|TMEM80|DNAJB13|MEIG1	-0.53	N-A1 set (ALL)
GO Biological Processes	19	GO:1902254	negative regulation of intrinsic apoptotic signaling pathway by p53 class mediator	19_GO:0048519 negative regulation of biological process	-3.5	8.1	5.7	30293	23	810	5	0.62	0.28	3622|4193|4582|23411|64844	ING2|MDM2|MUC1|SIRT1|MARCHF7	-0.53	N-A1 set (ALL)
GO Biological Processes	19	GO:0043433	negative regulation of DNA-binding transcription factor activity	19_GO:0008152 metabolic process	-3.5	3.1	4.3	30293	158	810	13	1.6	0.44	2302|3275|3654|7293|10616|23411|25855|26471|84875|114548|150094|150684|286430	FOXJ1|PRMT2|IRAK1|TNFRSF4|RBCK1|SIRT1|BRMS1|NUPR1|PARP10|NLRP3|SIK1|COMMD1|NLRP2B	-0.53	N-A1 set (ALL)
GO Biological Processes	19	GO:0021871	forebrain regionalization	19_GO:0032502 developmental process	-3.4	7.8	5.5	30293	24	810	5	0.62	0.28	2018|2737|5080|7080|170825	EMX2|GLI3|PAX6|NKX2-1|GSX2	-0.53	N-A1 set (ALL)
GO Biological Processes	19	GO:0044782	cilium organization	19_GO:0009987 cellular process	-3.4	2.2	4	30293	366	810	22	2.7	0.57	2302|6101|6674|7802|22994|25886|51259|55130|57545|79583|80776|84080|91978|95681|117177|128344|138162|147700|200728|283232|374407|644890	FOXJ1|RP1|SPAG1|DNALI1|CEP131|POC1A|TMEM216|ODAD2|CC2D2A|TMEM231|B9D2|ENKD1|TPGS1|CEP41|RAB3IP|CIMAP3|PIERCE1|KLC3|TMEM17|TMEM80|DNAJB13|MEIG1	-0.53	N-A1 set (ALL)
GO Biological Processes	19	GO:0002694	regulation of leukocyte activation	19_GO:0002376 immune system process	-3.4	2	3.9	30293	571	810	30	3.7	0.66	86|196|430|558|683|942|2048|2302|2737|3105|3575|3624|3662|5896|7189|7293|8379|25807|51010|51083|53833|55024|56848|64844|114548|126259|149041|149840|196528|284467	ACTL6A|AHR|ASCL2|AXL|BST1|CD86|EPHB2|FOXJ1|GLI3|HLA-A|IL7R|INHBA|IRF4|RAG1|TRAF6|TNFRSF4|MAD1L1|RHBDD3|EXOSC3|GAL|IL20RB|BANK1|SPHK2|MARCHF7|NLRP3|TMIGD2|RC3H1|SHLD1|ARID2|TAFA3	-0.53	N-A1 set (ALL)
GO Biological Processes	19	GO:0045321	leukocyte activation	19_GO:0002376 immune system process	-3.4	1.9	3.8	30293	598	810	31	3.8	0.67	430|558|684|896|942|958|974|1191|2048|2737|3070|3105|3430|3575|3662|3702|5896|6813|7189|7293|7374|8451|11119|50856|51010|53833|55024|56262|64421|91543|149041	ASCL2|AXL|BST2|CCND3|CD86|CD40|CD79B|CLU|EPHB2|GLI3|HELLS|HLA-A|IFI35|IL7R|IRF4|ITK|RAG1|STXBP2|TRAF6|TNFRSF4|UNG|CUL4A|BTN3A1|CLEC4A|EXOSC3|IL20RB|BANK1|LRRC8A|DCLRE1C|RSAD2|RC3H1	-0.53	N-A1 set (ALL)
GO Biological Processes	19	GO:0046322	negative regulation of fatty acid oxidation	19_GO:0048519 negative regulation of biological process	-3.4	11	6	30293	14	810	4	0.49	0.25	32|2327|2329|6662	ACACB|FMO2|FMO4|SOX9	-0.53	N-A1 set (ALL)
GO Biological Processes	19	GO:0044458	motile cilium assembly	19_GO:0009987 cellular process	-3.3	4.4	4.7	30293	68	810	8	0.99	0.35	2302|7802|22994|57545|84080|91978|147700|644890	FOXJ1|DNALI1|CEP131|CC2D2A|ENKD1|TPGS1|KLC3|MEIG1	-0.51	N-A1 set (ALL)
GO Biological Processes	19	GO:1902166	negative regulation of intrinsic apoptotic signaling pathway in response to DNA damage by p53 class mediator	19_GO:0048519 negative regulation of biological process	-3.3	10	5.8	30293	15	810	4	0.49	0.25	3622|4582|23411|64844	ING2|MUC1|SIRT1|MARCHF7	-0.49	N-A1 set (ALL)
GO Biological Processes	19	GO:0051250	negative regulation of lymphocyte activation	19_GO:0002376 immune system process	-3.3	2.9	4.1	30293	166	810	13	1.6	0.44	430|558|942|2302|2737|3624|8379|25807|51083|53833|55024|64844|149041	ASCL2|AXL|CD86|FOXJ1|GLI3|INHBA|MAD1L1|RHBDD3|GAL|IL20RB|BANK1|MARCHF7|RC3H1	-0.49	N-A1 set (ALL)
GO Biological Processes	19	GO:0002456	T cell mediated immunity	19_GO:0002376 immune system process	-3.3	5.8	4.9	30293	39	810	6	0.74	0.3	1379|3105|3575|6891|10384|81622	CR1L|HLA-A|IL7R|TAP2|BTN3A3|UNC93B1	-0.49	N-A1 set (ALL)
GO Biological Processes	19	GO:0009410	response to xenobiotic stimulus	19_GO:0050896 response to stimulus	-3.3	2.1	3.8	30293	426	810	24	3	0.6	32|117|196|632|1429|1543|1645|1857|1956|2018|2327|2329|3291|3297|4193|5080|7050|7515|8412|10555|10587|25807|51083|116285	ACACB|ADCYAP1R1|AHR|BGLAP|CRYZ|CYP1A1|AKR1C1|DVL3|EGFR|EMX2|FMO2|FMO4|HSD11B2|HSF1|MDM2|PAX6|TGIF1|XRCC1|BCAR3|AGPAT2|TXNRD2|RHBDD3|GAL|ACSM1	-0.49	N-A1 set (ALL)
GO Biological Processes	19	GO:0007548	sex differentiation	19_GO:0022414 reproductive process	-3.2	2.4	3.9	30293	280	810	18	2.2	0.52	117|367|558|653|1271|1588|2189|3622|3624|3753|6662|7080|11144|23411|26471|57122|63951|83990	ADCYAP1R1|AR|AXL|BMP5|CNTFR|CYP19A1|FANCG|ING2|INHBA|KCNE1|SOX9|NKX2-1|DMC1|SIRT1|NUPR1|NUP107|DMRTA1|BRIP1	-0.48	N-A1 set (ALL)
GO Biological Processes	19	GO:1902389	ceramide 1-phosphate transport	19_GO:0051179 localization	-3.2	16	6.6	30293	7	810	3	0.37	0.21	4547|51054|80772	MTTP|PLEKHA8P1|CPTP	-0.48	N-A1 set (ALL)
GO Biological Processes	19	GO:0021846	cell proliferation in forebrain	19_GO:0032502 developmental process	-3.2	6.9	5.1	30293	27	810	5	0.62	0.28	1638|2018|2737|5080|84376	DCT|EMX2|GLI3|PAX6|HOOK3	-0.46	N-A1 set (ALL)
GO Biological Processes	19	GO:0002695	negative regulation of leukocyte activation	19_GO:0002376 immune system process	-3.2	2.7	4	30293	192	810	14	1.7	0.46	430|558|942|2302|2737|3624|8379|25807|51083|53833|55024|64844|149041|284467	ASCL2|AXL|CD86|FOXJ1|GLI3|INHBA|MAD1L1|RHBDD3|GAL|IL20RB|BANK1|MARCHF7|RC3H1|TAFA3	-0.45	N-A1 set (ALL)
GO Biological Processes	19	GO:0006282	regulation of DNA repair	19_GO:0050896 response to stimulus	-3.1	2.6	3.9	30293	215	810	15	1.9	0.47	86|1111|1956|2139|3297|6944|7515|8451|10635|23411|57332|78996|92797|149840|196528	ACTL6A|CHEK1|EGFR|EYA2|HSF1|VPS72|XRCC1|CUL4A|RAD51AP1|SIRT1|CBX8|CYREN|HELB|SHLD1|ARID2	-0.45	N-A1 set (ALL)
GO Biological Processes	19	GO:0002823	negative regulation of adaptive immune response based on somatic recombination of immune receptors built from immunoglobulin superfamily domains	19_GO:0002376 immune system process	-3.1	4.6	4.5	30293	57	810	7	0.86	0.33	196|430|1379|2302|3575|53833|149041	AHR|ASCL2|CR1L|FOXJ1|IL7R|IL20RB|RC3H1	-0.44	N-A1 set (ALL)
GO Biological Processes	19	GO:0051090	regulation of DNA-binding transcription factor activity	19_GO:0008152 metabolic process	-3.1	2.1	3.7	30293	386	810	22	2.7	0.57	183|367|958|1191|2302|3275|3297|3654|7189|7293|7472|10616|23411|25855|26471|55367|64320|84875|114548|150094|150684|286430	AGT|AR|CD40|CLU|FOXJ1|PRMT2|HSF1|IRAK1|TRAF6|TNFRSF4|WNT2|RBCK1|SIRT1|BRMS1|NUPR1|PIDD1|RNF25|PARP10|NLRP3|SIK1|COMMD1|NLRP2B	-0.44	N-A1 set (ALL)
GO Biological Processes	19	GO:0045292	mRNA cis splicing, via spliceosome	19_GO:0008152 metabolic process	-3.1	5.3	4.7	30293	42	810	6	0.74	0.3	6426|285962|100151683|101954264|101954266|101954272	SRSF1|WEE2-AS1|RNU4ATAC|RNVU1-4|RNVU1-14|RNVU1-3	-0.44	N-A1 set (ALL)
GO Biological Processes	19	GO:0050865	regulation of cell activation	19_GO:0032501 multicellular organismal process	-3	1.8	3.6	30293	628	810	31	3.8	0.67	86|196|430|558|683|942|2048|2302|2737|3105|3575|3624|3662|5896|7189|7293|8379|25807|51010|51083|53833|55024|56848|64844|114548|126259|149041|149840|196528|284467|353514	ACTL6A|AHR|ASCL2|AXL|BST1|CD86|EPHB2|FOXJ1|GLI3|HLA-A|IL7R|INHBA|IRF4|RAG1|TRAF6|TNFRSF4|MAD1L1|RHBDD3|EXOSC3|GAL|IL20RB|BANK1|SPHK2|MARCHF7|NLRP3|TMIGD2|RC3H1|SHLD1|ARID2|TAFA3|LILRA5	-0.42	N-A1 set (ALL)
GO Biological Processes	19	GO:1902165	regulation of intrinsic apoptotic signaling pathway in response to DNA damage by p53 class mediator	19_GO:0050896 response to stimulus	-3	8.8	5.3	30293	17	810	4	0.49	0.25	3622|4582|23411|64844	ING2|MUC1|SIRT1|MARCHF7	-0.42	N-A1 set (ALL)
GO Biological Processes	19	GO:0002702	positive regulation of production of molecular mediator of immune response	19_GO:0002376 immune system process	-3	3.1	4	30293	134	810	11	1.4	0.41	942|2048|3105|7189|7293|23411|51010|56848|91543|114548|149840	CD86|EPHB2|HLA-A|TRAF6|TNFRSF4|SIRT1|EXOSC3|SPHK2|RSAD2|NLRP3|SHLD1	-0.4	N-A1 set (ALL)
GO Biological Processes	19	GO:0002460	adaptive immune response based on somatic recombination of immune receptors built from immunoglobulin superfamily domains	19_GO:0002376 immune system process	-3	2.4	3.7	30293	247	810	16	2	0.49	727|733|958|1191|1379|3105|3575|3662|6891|7189|7374|9214|10384|51010|81622|149840	C5|C8G|CD40|CLU|CR1L|HLA-A|IL7R|IRF4|TAP2|TRAF6|UNG|FCMR|BTN3A3|EXOSC3|UNC93B1|SHLD1	-0.37	N-A1 set (ALL)
GO Biological Processes	19	GO:1902230	negative regulation of intrinsic apoptotic signaling pathway in response to DNA damage	19_GO:0048519 negative regulation of biological process	-3	6.2	4.8	30293	30	810	5	0.62	0.28	1191|3622|4582|23411|64844	CLU|ING2|MUC1|SIRT1|MARCHF7	-0.37	N-A1 set (ALL)
GO Biological Processes	19	GO:1903047	mitotic cell cycle process	19_GO:0009987 cellular process	-2.9	1.9	3.5	30293	502	810	26	3.2	0.62	701|896|991|993|1111|3833|4193|4582|4751|5080|6795|7164|8379|8451|8720|9133|9735|10926|23265|24137|51203|55367|84080|144715|221150|285643	BUB1B|CCND3|CDC20|CDC25A|CHEK1|KIFC1|MDM2|MUC1|NEK2|PAX6|AURKC|TPD52L1|MAD1L1|CUL4A|MBTPS1|CCNB2|KNTC1|DBF4|EXOC7|KIF4A|NUSAP1|PIDD1|ENKD1|RAD9B|SKA3|KIF4B	-0.37	N-A1 set (ALL)
GO Biological Processes	19	GO:0001775	cell activation	19_GO:0032501 multicellular organismal process	-2.9	1.8	3.4	30293	722	810	34	4.2	0.7	430|558|684|896|942|958|974|1191|1956|2048|2737|3070|3105|3430|3575|3662|3702|4193|5196|5896|6813|7189|7293|7374|8451|11119|50856|51010|53833|55024|56262|64421|91543|149041	ASCL2|AXL|BST2|CCND3|CD86|CD40|CD79B|CLU|EGFR|EPHB2|GLI3|HELLS|HLA-A|IFI35|IL7R|IRF4|ITK|MDM2|PF4|RAG1|STXBP2|TRAF6|TNFRSF4|UNG|CUL4A|BTN3A1|CLEC4A|EXOSC3|IL20RB|BANK1|LRRC8A|DCLRE1C|RSAD2|RC3H1	-0.37	N-A1 set (ALL)
GO Biological Processes	19	GO:0002820	negative regulation of adaptive immune response	19_GO:0002376 immune system process	-2.9	4.2	4.2	30293	62	810	7	0.86	0.33	196|430|1379|2302|3575|53833|149041	AHR|ASCL2|CR1L|FOXJ1|IL7R|IL20RB|RC3H1	-0.36	N-A1 set (ALL)
GO Biological Processes	19	GO:0033273	response to vitamin	19_GO:0050896 response to stimulus	-2.9	3.7	4.1	30293	80	810	8	0.99	0.35	632|875|958|1543|1956|4193|5251|83990	BGLAP|CBS|CD40|CYP1A1|EGFR|MDM2|PHEX|BRIP1	-0.36	N-A1 set (ALL)
GO Biological Processes	19	GO:0071396	cellular response to lipid	19_GO:0050896 response to stimulus	-2.9	1.9	3.4	30293	535	810	27	3.3	0.63	196|367|558|632|942|958|1645|1956|2048|3297|3624|3654|4793|5080|5106|5196|5251|6662|7189|7472|11184|54541|56848|92595|114548|129607|151306	AHR|AR|AXL|BGLAP|CD86|CD40|AKR1C1|EGFR|EPHB2|HSF1|INHBA|IRAK1|NFKBIB|PAX6|PCK2|PF4|PHEX|SOX9|TRAF6|WNT2|MAP4K1|DDIT4|SPHK2|ZNF764|NLRP3|CMPK2|GPBAR1	-0.36	N-A1 set (ALL)
GO Biological Processes	19	GO:0045137	development of primary sexual characteristics	19_GO:0022414 reproductive process	-2.9	2.4	3.7	30293	229	810	15	1.9	0.47	117|367|1588|2189|3622|3624|3753|6662|7080|11144|23411|26471|57122|63951|83990	ADCYAP1R1|AR|CYP19A1|FANCG|ING2|INHBA|KCNE1|SOX9|NKX2-1|DMC1|SIRT1|NUPR1|NUP107|DMRTA1|BRIP1	-0.36	N-A1 set (ALL)
GO Biological Processes	19	GO:1901987	regulation of cell cycle phase transition	19_GO:0050789 regulation of biological process	-2.8	2	3.5	30293	456	810	24	3	0.6	86|701|896|991|993|1111|1543|1956|3275|3624|4193|4582|8379|8451|8720|9675|9735|10926|51339|55367|83990|144715|196528|219736	ACTL6A|BUB1B|CCND3|CDC20|CDC25A|CHEK1|CYP1A1|EGFR|PRMT2|INHBA|MDM2|MUC1|MAD1L1|CUL4A|MBTPS1|TTI1|KNTC1|DBF4|DACT1|PIDD1|BRIP1|RAD9B|ARID2|STOX1	-0.36	N-A1 set (ALL)
GO Biological Processes	19	GO:0006449	regulation of translational termination	19_GO:0008152 metabolic process	-2.8	12	5.7	30293	9	810	3	0.37	0.21	55337|65094|143244	SHFL|JMJD4|EIF5AL1	-0.36	N-A1 set (ALL)
GO Biological Processes	19	GO:0090037	positive regulation of protein kinase C signaling	19_GO:0048518 positive regulation of biological process	-2.8	12	5.7	30293	9	810	3	0.37	0.21	958|56848|84059	CD40|SPHK2|ADGRV1	-0.36	N-A1 set (ALL)
GO Biological Processes	19	GO:1901224	positive regulation of non-canonical NF-kappaB signal transduction	19_GO:0048518 positive regulation of biological process	-2.8	4.2	4.2	30293	63	810	7	0.86	0.33	942|1956|3430|10616|23328|114548|149041	CD86|EGFR|IFI35|RBCK1|SASH1|NLRP3|RC3H1	-0.36	N-A1 set (ALL)
GO Biological Processes	19	GO:0061036	positive regulation of cartilage development	19_GO:0032502 developmental process	-2.8	5.8	4.5	30293	32	810	5	0.62	0.28	649|2737|4017|6662|8200	BMP1|GLI3|LOXL2|SOX9|GDF5	-0.36	N-A1 set (ALL)
GO Biological Processes	19	GO:2000045	regulation of G1/S transition of mitotic cell cycle	19_GO:0050789 regulation of biological process	-2.8	2.6	3.7	30293	185	810	13	1.6	0.44	86|896|1543|1956|3275|3624|4193|4582|8451|51339|55367|196528|219736	ACTL6A|CCND3|CYP1A1|EGFR|PRMT2|INHBA|MDM2|MUC1|CUL4A|DACT1|PIDD1|ARID2|STOX1	-0.36	N-A1 set (ALL)
GO Biological Processes	19	GO:0051784	negative regulation of nuclear division	19_GO:0048519 negative regulation of biological process	-2.8	4.8	4.3	30293	47	810	6	0.74	0.3	701|991|1111|8379|9735|286151	BUB1B|CDC20|CHEK1|MAD1L1|KNTC1|FBXO43	-0.36	N-A1 set (ALL)
GO Biological Processes	19	GO:1901990	regulation of mitotic cell cycle phase transition	19_GO:0050789 regulation of biological process	-2.8	2.1	3.5	30293	355	810	20	2.5	0.55	86|701|896|991|993|1111|1543|1956|3275|3624|4193|4582|8379|8451|8720|9735|51339|55367|196528|219736	ACTL6A|BUB1B|CCND3|CDC20|CDC25A|CHEK1|CYP1A1|EGFR|PRMT2|INHBA|MDM2|MUC1|MAD1L1|CUL4A|MBTPS1|KNTC1|DACT1|PIDD1|ARID2|STOX1	-0.36	N-A1 set (ALL)
GO Biological Processes	19	GO:0002520	immune system development	19_GO:0002376 immune system process	-2.8	2.7	3.7	30293	164	810	12	1.5	0.42	2302|3575|5896|6495|7374|8379|9133|51010|64421|78996|149041|149840	FOXJ1|IL7R|RAG1|SIX1|UNG|MAD1L1|CCNB2|EXOSC3|DCLRE1C|CYREN|RC3H1|SHLD1	-0.35	N-A1 set (ALL)
GO Biological Processes	19	GO:0002698	negative regulation of immune effector process	19_GO:0002376 immune system process	-2.8	3.1	3.8	30293	122	810	10	1.2	0.39	196|430|558|684|1379|2302|3105|3575|53833|149041	AHR|ASCL2|AXL|BST2|CR1L|FOXJ1|HLA-A|IL7R|IL20RB|RC3H1	-0.35	N-A1 set (ALL)
GO Biological Processes	19	GO:0002700	regulation of production of molecular mediator of immune response	19_GO:0002376 immune system process	-2.8	2.6	3.6	30293	188	810	13	1.6	0.44	558|684|942|2048|3105|7189|7293|23411|51010|56848|91543|114548|149840	AXL|BST2|CD86|EPHB2|HLA-A|TRAF6|TNFRSF4|SIRT1|EXOSC3|SPHK2|RSAD2|NLRP3|SHLD1	-0.35	N-A1 set (ALL)
GO Biological Processes	19	GO:0032332	positive regulation of chondrocyte differentiation	19_GO:0032502 developmental process	-2.8	7.5	4.8	30293	20	810	4	0.49	0.25	2737|4017|6662|8200	GLI3|LOXL2|SOX9|GDF5	-0.35	N-A1 set (ALL)
GO Biological Processes	19	GO:0006376	mRNA splice site recognition	19_GO:0008152 metabolic process	-2.7	4.6	4.2	30293	49	810	6	0.74	0.3	6426|285962|100151683|101954264|101954266|101954272	SRSF1|WEE2-AS1|RNU4ATAC|RNVU1-4|RNVU1-14|RNVU1-3	-0.35	N-A1 set (ALL)
GO Biological Processes	19	GO:0090307	mitotic spindle assembly	19_GO:0009987 cellular process	-2.7	4.6	4.2	30293	49	810	6	0.74	0.3	991|3833|4751|6795|24137|285643	CDC20|KIFC1|NEK2|AURKC|KIF4A|KIF4B	-0.35	N-A1 set (ALL)
GO Biological Processes	19	GO:1901797	negative regulation of signal transduction by p53 class mediator	19_GO:0048519 negative regulation of biological process	-2.7	5.5	4.4	30293	34	810	5	0.62	0.28	3622|4193|4582|23411|64844	ING2|MDM2|MUC1|SIRT1|MARCHF7	-0.35	N-A1 set (ALL)
GO Biological Processes	19	GO:0110110	positive regulation of animal organ morphogenesis	19_GO:0032502 developmental process	-2.7	5.5	4.4	30293	34	810	5	0.62	0.28	367|6495|6662|7472|219736	AR|SIX1|SOX9|WNT2|STOX1	-0.35	N-A1 set (ALL)
GO Biological Processes	19	GO:0001578	microtubule bundle formation	19_GO:0009987 cellular process	-2.7	3	3.7	30293	125	810	10	1.2	0.39	2302|6101|6674|22994|55130|57545|91978|138162|374407|644890	FOXJ1|RP1|SPAG1|CEP131|ODAD2|CC2D2A|TPGS1|PIERCE1|DNAJB13|MEIG1	-0.35	N-A1 set (ALL)
GO Biological Processes	19	GO:1903010	regulation of bone development	19_GO:0032502 developmental process	-2.7	11	5.4	30293	10	810	3	0.37	0.21	632|2737|9104	BGLAP|GLI3|RGN	-0.35	N-A1 set (ALL)
GO Biological Processes	19	GO:0022400	regulation of rhodopsin mediated signaling pathway	19_GO:0050896 response to stimulus	-2.7	11	5.4	30293	10	810	3	0.37	0.21	2868|6011|79823	GRK4|GRK1|CAMKMT	-0.35	N-A1 set (ALL)
GO Biological Processes	19	GO:2000822	regulation of behavioral fear response	19_GO:0032501 multicellular organismal process	-2.7	11	5.4	30293	10	810	3	0.37	0.21	2048|2925|5896	EPHB2|GRPR|RAG1	-0.35	N-A1 set (ALL)
GO Biological Processes	19	GO:0010564	regulation of cell cycle process	19_GO:0050789 regulation of biological process	-2.7	1.7	3.2	30293	747	810	34	4.2	0.7	86|701|896|991|993|1111|1543|1956|3275|3624|4193|4288|4582|4751|6662|6795|8379|8451|8720|9675|9735|10635|10926|22994|23411|51203|51339|55367|83990|144715|196528|219736|256006|286151	ACTL6A|BUB1B|CCND3|CDC20|CDC25A|CHEK1|CYP1A1|EGFR|PRMT2|INHBA|MDM2|MKI67|MUC1|NEK2|SOX9|AURKC|MAD1L1|CUL4A|MBTPS1|TTI1|KNTC1|RAD51AP1|DBF4|CEP131|SIRT1|NUSAP1|DACT1|PIDD1|BRIP1|RAD9B|ARID2|STOX1|ANKRD31|FBXO43	-0.35	N-A1 set (ALL)
GO Biological Processes	19	GO:0050866	negative regulation of cell activation	19_GO:0048519 negative regulation of biological process	-2.7	2.4	3.5	30293	215	810	14	1.7	0.46	430|558|942|2302|2737|3624|8379|25807|51083|53833|55024|64844|149041|284467	ASCL2|AXL|CD86|FOXJ1|GLI3|INHBA|MAD1L1|RHBDD3|GAL|IL20RB|BANK1|MARCHF7|RC3H1|TAFA3	-0.35	N-A1 set (ALL)
GO Biological Processes	19	GO:0007423	sensory organ development	19_GO:0032502 developmental process	-2.7	1.8	3.3	30293	579	810	28	3.5	0.64	86|430|525|653|1543|1956|1969|2048|2737|3624|5080|6101|6297|6495|6662|7472|8412|8419|25806|53904|57053|57381|57545|79583|84059|131149|219736|259236	ACTL6A|ASCL2|ATP6V1B1|BMP5|CYP1A1|EGFR|EPHA2|EPHB2|GLI3|INHBA|PAX6|RP1|SALL2|SIX1|SOX9|WNT2|BCAR3|BFSP2|VAX2|MYO3A|CHRNA10|RHOJ|CC2D2A|TMEM231|ADGRV1|OTOL1|STOX1|TMIE	-0.35	N-A1 set (ALL)
GO Biological Processes	19	GO:0140374	antiviral innate immune response	19_GO:0044419 biological process involved in interspecies interaction between organisms	-2.7	4.5	4.1	30293	50	810	6	0.74	0.3	3433|3437|4599|7189|11274|81786	IFIT2|IFIT3|MX1|TRAF6|USP18|TRIM7	-0.35	N-A1 set (ALL)
GO Biological Processes	19	GO:0007093	mitotic cell cycle checkpoint signaling	19_GO:0048519 negative regulation of biological process	-2.7	3	3.7	30293	126	810	10	1.2	0.39	701|991|1111|4193|4582|8379|8720|9735|55367|144715	BUB1B|CDC20|CHEK1|MDM2|MUC1|MAD1L1|MBTPS1|KNTC1|PIDD1|RAD9B	-0.35	N-A1 set (ALL)
GO Biological Processes	19	GO:0071295	cellular response to vitamin	19_GO:0050896 response to stimulus	-2.7	7.1	4.7	30293	21	810	4	0.49	0.25	632|4193|5251|83990	BGLAP|MDM2|PHEX|BRIP1	-0.35	N-A1 set (ALL)
GO Biological Processes	19	GO:1902253	regulation of intrinsic apoptotic signaling pathway by p53 class mediator	19_GO:0050896 response to stimulus	-2.6	5.3	4.3	30293	35	810	5	0.62	0.28	3622|4193|4582|23411|64844	ING2|MDM2|MUC1|SIRT1|MARCHF7	-0.33	N-A1 set (ALL)
GO Biological Processes	19	GO:0008283	cell population proliferation	19_GO:0009987 cellular process	-2.6	1.7	3.2	30293	696	810	32	4	0.68	367|632|896|958|993|1111|1191|1638|1836|1956|1969|2018|2737|3070|3575|4017|5080|6495|6662|7293|7472|8451|8624|11119|11184|26471|27111|53833|56848|84376|149041|196528	AR|BGLAP|CCND3|CD40|CDC25A|CHEK1|CLU|DCT|SLC26A2|EGFR|EPHA2|EMX2|GLI3|HELLS|IL7R|LOXL2|PAX6|SIX1|SOX9|TNFRSF4|WNT2|CUL4A|PSMG1|BTN3A1|MAP4K1|NUPR1|SDCBP2|IL20RB|SPHK2|HOOK3|RC3H1|ARID2	-0.33	N-A1 set (ALL)
GO Biological Processes	19	GO:0048771	tissue remodeling	19_GO:0032501 multicellular organismal process	-2.6	3.1	3.7	30293	107	810	9	1.1	0.37	183|558|875|1621|1969|4193|7166|7189|8200	AGT|AXL|CBS|DBH|EPHA2|MDM2|TPH1|TRAF6|GDF5	-0.33	N-A1 set (ALL)
GO Biological Processes	19	GO:0002704	negative regulation of leukocyte mediated immunity	19_GO:0002376 immune system process	-2.6	3.8	3.9	30293	69	810	7	0.86	0.33	196|684|1379|2302|3105|3575|53833	AHR|BST2|CR1L|FOXJ1|HLA-A|IL7R|IL20RB	-0.33	N-A1 set (ALL)
GO Biological Processes	19	GO:0104004	cellular response to environmental stimulus	19_GO:0050896 response to stimulus	-2.6	2.1	3.3	30293	318	810	18	2.2	0.52	958|993|1111|1956|2767|3297|3753|4193|6011|6101|6662|8451|9780|10635|23411|114548|138162|144715	CD40|CDC25A|CHEK1|EGFR|GNA11|HSF1|KCNE1|MDM2|GRK1|RP1|SOX9|CUL4A|PIEZO1|RAD51AP1|SIRT1|NLRP3|PIERCE1|RAD9B	-0.33	N-A1 set (ALL)
GO Biological Processes	19	GO:0071214	cellular response to abiotic stimulus	19_GO:0050896 response to stimulus	-2.6	2.1	3.3	30293	318	810	18	2.2	0.52	958|993|1111|1956|2767|3297|3753|4193|6011|6101|6662|8451|9780|10635|23411|114548|138162|144715	CD40|CDC25A|CHEK1|EGFR|GNA11|HSF1|KCNE1|MDM2|GRK1|RP1|SOX9|CUL4A|PIEZO1|RAD51AP1|SIRT1|NLRP3|PIERCE1|RAD9B	-0.33	N-A1 set (ALL)
GO Biological Processes	19	GO:0045739	positive regulation of DNA repair	19_GO:0048518 positive regulation of biological process	-2.6	2.9	3.6	30293	129	810	10	1.2	0.39	86|1956|2139|6944|7515|10635|23411|57332|149840|196528	ACTL6A|EGFR|EYA2|VPS72|XRCC1|RAD51AP1|SIRT1|CBX8|SHLD1|ARID2	-0.33	N-A1 set (ALL)
GO Biological Processes	19	GO:0019216	regulation of lipid metabolic process	19_GO:0008152 metabolic process	-2.6	2.1	3.3	30293	319	810	18	2.2	0.52	32|632|653|2327|2329|6343|6662|8622|8720|8897|9104|10499|23411|23682|51083|53345|56848|150094	ACACB|BGLAP|BMP5|FMO2|FMO4|SCT|SOX9|PDE8B|MBTPS1|MTMR3|RGN|NCOA2|SIRT1|RAB38|GAL|TM6SF2|SPHK2|SIK1	-0.33	N-A1 set (ALL)
GO Biological Processes	19	GO:1905332	positive regulation of morphogenesis of an epithelium	19_GO:0032502 developmental process	-2.6	5.2	4.2	30293	36	810	5	0.62	0.28	183|367|6495|6662|219736	AGT|AR|SIX1|SOX9|STOX1	-0.33	N-A1 set (ALL)
GO Biological Processes	19	GO:0002200	somatic diversification of immune receptors	19_GO:0002376 immune system process	-2.6	4.3	4	30293	52	810	6	0.74	0.3	5896|7374|51010|64421|78996|149840	RAG1|UNG|EXOSC3|DCLRE1C|CYREN|SHLD1	-0.33	N-A1 set (ALL)
GO Biological Processes	19	GO:0000022	mitotic spindle elongation	19_GO:0009987 cellular process	-2.6	10	5.1	30293	11	810	3	0.37	0.21	6795|24137|285643	AURKC|KIF4A|KIF4B	-0.33	N-A1 set (ALL)
GO Biological Processes	19	GO:0086100	endothelin receptor signaling pathway	19_GO:0050896 response to stimulus	-2.6	10	5.1	30293	11	810	3	0.37	0.21	2767|6495|8412	GNA11|SIX1|BCAR3	-0.33	N-A1 set (ALL)
GO Biological Processes	19	GO:1903365	regulation of fear response	19_GO:0032501 multicellular organismal process	-2.6	10	5.1	30293	11	810	3	0.37	0.21	2048|2925|5896	EPHB2|GRPR|RAG1	-0.33	N-A1 set (ALL)
GO Biological Processes	19	GO:0051256	mitotic spindle midzone assembly	19_GO:0009987 cellular process	-2.6	10	5.1	30293	11	810	3	0.37	0.21	6795|24137|285643	AURKC|KIF4A|KIF4B	-0.33	N-A1 set (ALL)
GO Biological Processes	19	GO:0060736	prostate gland growth	19_GO:0040007 growth	-2.6	10	5.1	30293	11	810	3	0.37	0.21	367|1588|6662	AR|CYP19A1|SOX9	-0.33	N-A1 set (ALL)
GO Biological Processes	19	GO:0006974	DNA damage response	19_GO:0050896 response to stimulus	-2.6	1.7	3.1	30293	761	810	34	4.2	0.7	86|571|1111|1969|2139|2189|3297|3622|4193|4582|7189|7374|7515|8451|8720|8846|10635|11144|23411|26471|26574|54541|55215|55367|64421|64858|78996|83990|84875|92797|138162|144715|149840|150684	ACTL6A|BACH1|CHEK1|EPHA2|EYA2|FANCG|HSF1|ING2|MDM2|MUC1|TRAF6|UNG|XRCC1|CUL4A|MBTPS1|ALKBH1|RAD51AP1|DMC1|SIRT1|NUPR1|AATF|DDIT4|FANCI|PIDD1|DCLRE1C|DCLRE1B|CYREN|BRIP1|PARP10|HELB|PIERCE1|RAD9B|SHLD1|COMMD1	-0.33	N-A1 set (ALL)
GO Biological Processes	19	GO:0050864	regulation of B cell activation	19_GO:0002376 immune system process	-2.6	2.9	3.5	30293	131	810	10	1.2	0.39	196|683|2048|2302|3624|7293|51010|55024|149041|149840	AHR|BST1|EPHB2|FOXJ1|INHBA|TNFRSF4|EXOSC3|BANK1|RC3H1|SHLD1	-0.32	N-A1 set (ALL)
GO Biological Processes	19	GO:0002703	regulation of leukocyte mediated immunity	19_GO:0002376 immune system process	-2.5	2.3	3.3	30293	247	810	15	1.9	0.47	196|684|1379|2302|3105|3575|6813|6891|7189|51010|53833|56848|91543|114548|149840	AHR|BST2|CR1L|FOXJ1|HLA-A|IL7R|STXBP2|TAP2|TRAF6|EXOSC3|IL20RB|SPHK2|RSAD2|NLRP3|SHLD1	-0.32	N-A1 set (ALL)
GO Biological Processes	19	GO:2000779	regulation of double-strand break repair	19_GO:0050896 response to stimulus	-2.5	2.8	3.5	30293	132	810	10	1.2	0.39	86|1111|3297|6944|10635|23411|78996|92797|149840|196528	ACTL6A|CHEK1|HSF1|VPS72|RAD51AP1|SIRT1|CYREN|HELB|SHLD1|ARID2	-0.31	N-A1 set (ALL)
GO Biological Processes	19	GO:0008406	gonad development	19_GO:0022414 reproductive process	-2.5	2.3	3.3	30293	224	810	14	1.7	0.46	367|1588|2189|3622|3624|3753|6662|7080|11144|23411|26471|57122|63951|83990	AR|CYP19A1|FANCG|ING2|INHBA|KCNE1|SOX9|NKX2-1|DMC1|SIRT1|NUPR1|NUP107|DMRTA1|BRIP1	-0.31	N-A1 set (ALL)
GO Biological Processes	19	GO:0006259	DNA metabolic process	19_GO:0008152 metabolic process	-2.5	1.7	3.1	30293	766	810	34	4.2	0.7	86|571|875|1111|2139|2189|3070|3297|5080|5558|5896|7374|7515|8451|8846|10635|10926|11144|23411|51010|54433|55215|57673|64421|64858|78996|81602|83990|84875|92797|144715|149840|150684|256006	ACTL6A|BACH1|CBS|CHEK1|EYA2|FANCG|HELLS|HSF1|PAX6|PRIM2|RAG1|UNG|XRCC1|CUL4A|ALKBH1|RAD51AP1|DBF4|DMC1|SIRT1|EXOSC3|GAR1|FANCI|BEND3|DCLRE1C|DCLRE1B|CYREN|CDADC1|BRIP1|PARP10|HELB|RAD9B|SHLD1|COMMD1|ANKRD31	-0.31	N-A1 set (ALL)
GO Biological Processes	19	GO:0010569	regulation of double-strand break repair via homologous recombination	19_GO:0050896 response to stimulus	-2.5	3.6	3.7	30293	72	810	7	0.86	0.33	86|1111|6944|10635|92797|149840|196528	ACTL6A|CHEK1|VPS72|RAD51AP1|HELB|SHLD1|ARID2	-0.3	N-A1 set (ALL)
GO Biological Processes	19	GO:0051276	chromosome organization	19_GO:0009987 cellular process	-2.5	1.9	3.1	30293	485	810	24	3	0.6	86|701|991|3833|4751|6795|7515|8354|8379|9735|11144|24137|51203|54433|57122|64421|64858|83990|92797|149840|221150|256006|285643|401541	ACTL6A|BUB1B|CDC20|KIFC1|NEK2|AURKC|XRCC1|H3C11|MAD1L1|KNTC1|DMC1|KIF4A|NUSAP1|GAR1|NUP107|DCLRE1C|DCLRE1B|BRIP1|HELB|SHLD1|SKA3|ANKRD31|KIF4B|CENPP	-0.3	N-A1 set (ALL)
GO Biological Processes	19	GO:0046660	female sex differentiation	19_GO:0022414 reproductive process	-2.5	3	3.5	30293	112	810	9	1.1	0.37	117|558|1588|2189|3624|11144|23411|57122|63951	ADCYAP1R1|AXL|CYP19A1|FANCG|INHBA|DMC1|SIRT1|NUP107|DMRTA1	-0.3	N-A1 set (ALL)
GO Biological Processes	19	GO:1902105	regulation of leukocyte differentiation	19_GO:0002376 immune system process	-2.5	2.1	3.2	30293	326	810	18	2.2	0.52	86|430|558|632|942|2302|2737|3297|3575|3624|3662|5196|5896|7189|8451|114548|149041|196528	ACTL6A|ASCL2|AXL|BGLAP|CD86|FOXJ1|GLI3|HSF1|IL7R|INHBA|IRF4|PF4|RAG1|TRAF6|CUL4A|NLRP3|RC3H1|ARID2	-0.3	N-A1 set (ALL)
GO Biological Processes	19	GO:1902229	regulation of intrinsic apoptotic signaling pathway in response to DNA damage	19_GO:0050896 response to stimulus	-2.5	4.9	4	30293	38	810	5	0.62	0.28	1191|3622|4582|23411|64844	CLU|ING2|MUC1|SIRT1|MARCHF7	-0.3	N-A1 set (ALL)
GO Biological Processes	19	GO:0045786	negative regulation of cell cycle	19_GO:0048519 negative regulation of biological process	-2.5	2	3.2	30293	379	810	20	2.5	0.55	701|991|1111|1956|3275|3624|4193|4582|4751|8379|8720|9735|23411|26471|51339|55367|83990|144715|286151|286430	BUB1B|CDC20|CHEK1|EGFR|PRMT2|INHBA|MDM2|MUC1|NEK2|MAD1L1|MBTPS1|KNTC1|SIRT1|NUPR1|DACT1|PIDD1|BRIP1|RAD9B|FBXO43|NLRP2B	-0.3	N-A1 set (ALL)
GO Biological Processes	19	GO:1900087	positive regulation of G1/S transition of mitotic cell cycle	19_GO:0048518 positive regulation of biological process	-2.5	4.1	3.8	30293	55	810	6	0.74	0.3	896|1543|1956|4193|8451|219736	CCND3|CYP1A1|EGFR|MDM2|CUL4A|STOX1	-0.29	N-A1 set (ALL)
GO Biological Processes	19	GO:1901991	negative regulation of mitotic cell cycle phase transition	19_GO:0048519 negative regulation of biological process	-2.5	2.5	3.3	30293	180	810	12	1.5	0.42	701|991|1111|3275|3624|4193|4582|8379|8720|9735|51339|55367	BUB1B|CDC20|CHEK1|PRMT2|INHBA|MDM2|MUC1|MAD1L1|MBTPS1|KNTC1|DACT1|PIDD1	-0.29	N-A1 set (ALL)
GO Biological Processes	19	GO:0045628	regulation of T-helper 2 cell differentiation	19_GO:0002376 immune system process	-2.5	9.3	4.8	30293	12	810	3	0.37	0.21	430|942|114548	ASCL2|CD86|NLRP3	-0.28	N-A1 set (ALL)
GO Biological Processes	19	GO:0001974	blood vessel remodeling	19_GO:0032501 multicellular organismal process	-2.4	4.8	3.9	30293	39	810	5	0.62	0.28	183|558|875|1621|4193	AGT|AXL|CBS|DBH|MDM2	-0.27	N-A1 set (ALL)
GO Biological Processes	19	GO:0062014	negative regulation of small molecule metabolic process	19_GO:0048519 negative regulation of biological process	-2.4	2.9	3.4	30293	115	810	9	1.1	0.37	32|653|2327|2329|6662|23411|26471|54541|150094	ACACB|BMP5|FMO2|FMO4|SOX9|SIRT1|NUPR1|DDIT4|SIK1	-0.27	N-A1 set (ALL)
GO Biological Processes	19	GO:0006835	dicarboxylic acid transport	19_GO:0051179 localization	-2.4	3.5	3.6	30293	75	810	7	0.86	0.33	1468|1836|2352|56262|83733|115111|284111	SLC25A10|SLC26A2|FOLR3|LRRC8A|SLC25A18|SLC26A7|SLC13A5	-0.27	N-A1 set (ALL)
GO Biological Processes	19	GO:0045930	negative regulation of mitotic cell cycle	19_GO:0048519 negative regulation of biological process	-2.4	2.3	3.2	30293	231	810	14	1.7	0.46	701|991|1111|1956|3275|3624|4193|4582|8379|8720|9735|51339|55367|144715	BUB1B|CDC20|CHEK1|EGFR|PRMT2|INHBA|MDM2|MUC1|MAD1L1|MBTPS1|KNTC1|DACT1|PIDD1|RAD9B	-0.27	N-A1 set (ALL)
GO Biological Processes	19	GO:0098813	nuclear chromosome segregation	19_GO:0009987 cellular process	-2.4	2.3	3.2	30293	231	810	14	1.7	0.46	991|3833|4751|6795|8379|9133|9735|11144|24137|51203|83990|221150|256006|285643	CDC20|KIFC1|NEK2|AURKC|MAD1L1|CCNB2|KNTC1|DMC1|KIF4A|NUSAP1|BRIP1|SKA3|ANKRD31|KIF4B	-0.27	N-A1 set (ALL)
GO Biological Processes	19	GO:0000075	cell cycle checkpoint signaling	19_GO:0048519 negative regulation of biological process	-2.4	2.6	3.3	30293	160	810	11	1.4	0.41	701|991|1111|4193|4582|8379|8720|9735|55367|83990|144715	BUB1B|CDC20|CHEK1|MDM2|MUC1|MAD1L1|MBTPS1|KNTC1|PIDD1|BRIP1|RAD9B	-0.27	N-A1 set (ALL)
GO Biological Processes	19	GO:0000070	mitotic sister chromatid segregation	19_GO:0009987 cellular process	-2.4	2.7	3.3	30293	138	810	10	1.2	0.39	991|3833|4751|6795|8379|9735|24137|51203|221150|285643	CDC20|KIFC1|NEK2|AURKC|MAD1L1|KNTC1|KIF4A|NUSAP1|SKA3|KIF4B	-0.27	N-A1 set (ALL)
GO Biological Processes	19	GO:1905515	non-motile cilium assembly	19_GO:0009987 cellular process	-2.4	3.9	3.7	30293	57	810	6	0.74	0.3	22994|51259|57545|84080|200728|283232	CEP131|TMEM216|CC2D2A|ENKD1|TMEM17|TMEM80	-0.27	N-A1 set (ALL)
GO Biological Processes	19	GO:0045839	negative regulation of mitotic nuclear division	19_GO:0048519 negative regulation of biological process	-2.4	4.7	3.9	30293	40	810	5	0.62	0.28	701|991|1111|8379|9735	BUB1B|CDC20|CHEK1|MAD1L1|KNTC1	-0.27	N-A1 set (ALL)
GO Biological Processes	19	GO:0036297	interstrand cross-link repair	19_GO:0050896 response to stimulus	-2.4	4.7	3.9	30293	40	810	5	0.62	0.28	2189|10635|55215|64421|64858	FANCG|RAD51AP1|FANCI|DCLRE1C|DCLRE1B	-0.27	N-A1 set (ALL)
GO Biological Processes	19	GO:0000245	spliceosomal complex assembly	19_GO:0008152 metabolic process	-2.4	3.1	3.4	30293	96	810	8	0.99	0.35	6426|10713|10992|285962|100151683|101954264|101954266|101954272	SRSF1|USP39|SF3B2|WEE2-AS1|RNU4ATAC|RNVU1-4|RNVU1-14|RNVU1-3	-0.27	N-A1 set (ALL)
GO Biological Processes	19	GO:0051225	spindle assembly	19_GO:0009987 cellular process	-2.4	3.1	3.4	30293	96	810	8	0.99	0.35	991|3833|4751|6795|9133|24137|54801|285643	CDC20|KIFC1|NEK2|AURKC|CCNB2|KIF4A|HAUS6|KIF4B	-0.27	N-A1 set (ALL)
GO Biological Processes	19	GO:0002707	negative regulation of lymphocyte mediated immunity	19_GO:0002376 immune system process	-2.4	3.9	3.6	30293	58	810	6	0.74	0.3	196|1379|2302|3105|3575|53833	AHR|CR1L|FOXJ1|HLA-A|IL7R|IL20RB	-0.27	N-A1 set (ALL)
GO Biological Processes	19	GO:0051231	spindle elongation	19_GO:0009987 cellular process	-2.4	8.6	4.6	30293	13	810	3	0.37	0.21	6795|24137|285643	AURKC|KIF4A|KIF4B	-0.27	N-A1 set (ALL)
GO Biological Processes	19	GO:0006448	regulation of translational elongation	19_GO:0008152 metabolic process	-2.4	8.6	4.6	30293	13	810	3	0.37	0.21	8846|55337|143244	ALKBH1|SHFL|EIF5AL1	-0.27	N-A1 set (ALL)
GO Biological Processes	19	GO:0007603	phototransduction, visible light	19_GO:0050896 response to stimulus	-2.4	8.6	4.6	30293	13	810	3	0.37	0.21	2767|6011|6101	GNA11|GRK1|RP1	-0.27	N-A1 set (ALL)
GO Biological Processes	19	GO:0021978	telencephalon regionalization	19_GO:0032502 developmental process	-2.4	8.6	4.6	30293	13	810	3	0.37	0.21	2018|5080|170825	EMX2|PAX6|GSX2	-0.27	N-A1 set (ALL)
GO Biological Processes	19	GO:0007088	regulation of mitotic nuclear division	19_GO:0050789 regulation of biological process	-2.3	2.9	3.3	30293	118	810	9	1.1	0.37	701|991|1111|4288|4751|8379|9735|51203|286151	BUB1B|CDC20|CHEK1|MKI67|NEK2|MAD1L1|KNTC1|NUSAP1|FBXO43	-0.27	N-A1 set (ALL)
GO Biological Processes	19	GO:0046545	development of primary female sexual characteristics	19_GO:0022414 reproductive process	-2.3	3.1	3.4	30293	97	810	8	0.99	0.35	117|1588|2189|3624|11144|23411|57122|63951	ADCYAP1R1|CYP19A1|FANCG|INHBA|DMC1|SIRT1|NUP107|DMRTA1	-0.27	N-A1 set (ALL)
GO Biological Processes	19	GO:0001503	ossification	19_GO:0032501 multicellular organismal process	-2.3	2.1	3.1	30293	285	810	16	2	0.49	525|632|649|653|875|1836|1956|1969|2737|3636|5251|6261|6662|7189|8200|51025	ATP6V1B1|BGLAP|BMP1|BMP5|CBS|SLC26A2|EGFR|EPHA2|GLI3|INPPL1|PHEX|RYR1|SOX9|TRAF6|GDF5|PAM16	-0.27	N-A1 set (ALL)
GO Biological Processes	19	GO:0006304	DNA modification	19_GO:0008152 metabolic process	-2.3	3.4	3.5	30293	77	810	7	0.86	0.33	3070|5080|7374|8846|51010|57673|81602	HELLS|PAX6|UNG|ALKBH1|EXOSC3|BEND3|CDADC1	-0.27	N-A1 set (ALL)
GO Biological Processes	19	GO:0002478	antigen processing and presentation of exogenous peptide antigen	19_GO:0002376 immune system process	-2.3	4.6	3.8	30293	41	810	5	0.62	0.28	3105|6891|7189|50856|81622	HLA-A|TAP2|TRAF6|CLEC4A|UNC93B1	-0.27	N-A1 set (ALL)
GO Biological Processes	19	GO:0045622	regulation of T-helper cell differentiation	19_GO:0002376 immune system process	-2.3	4.6	3.8	30293	41	810	5	0.62	0.28	430|942|3662|114548|149041	ASCL2|CD86|IRF4|NLRP3|RC3H1	-0.27	N-A1 set (ALL)
GO Biological Processes	19	GO:1902806	regulation of cell cycle G1/S phase transition	19_GO:0050789 regulation of biological process	-2.3	2.3	3.2	30293	211	810	13	1.6	0.44	86|896|1543|1956|3275|3624|4193|4582|8451|51339|55367|196528|219736	ACTL6A|CCND3|CYP1A1|EGFR|PRMT2|INHBA|MDM2|MUC1|CUL4A|DACT1|PIDD1|ARID2|STOX1	-0.27	N-A1 set (ALL)
GO Biological Processes	19	GO:0002706	regulation of lymphocyte mediated immunity	19_GO:0002376 immune system process	-2.3	2.4	3.2	30293	187	810	12	1.5	0.42	196|1379|2302|3105|3575|6891|7189|51010|53833|91543|114548|149840	AHR|CR1L|FOXJ1|HLA-A|IL7R|TAP2|TRAF6|EXOSC3|IL20RB|RSAD2|NLRP3|SHLD1	-0.27	N-A1 set (ALL)
GO Biological Processes	19	GO:0051092	positive regulation of NF-kappaB transcription factor activity	19_GO:0008152 metabolic process	-2.3	2.7	3.3	30293	141	810	10	1.2	0.39	183|367|958|1191|3654|7189|10616|55367|64320|114548	AGT|AR|CD40|CLU|IRAK1|TRAF6|RBCK1|PIDD1|RNF25|NLRP3	-0.27	N-A1 set (ALL)
GO Biological Processes	19	GO:0002726	positive regulation of T cell cytokine production	19_GO:0002376 immune system process	-2.3	5.8	4	30293	26	810	4	0.49	0.25	3105|7189|91543|114548	HLA-A|TRAF6|RSAD2|NLRP3	-0.27	N-A1 set (ALL)
GO Biological Processes	19	GO:0007202	activation of phospholipase C activity	19_GO:0065007 biological regulation	-2.3	5.8	4	30293	26	810	4	0.49	0.25	942|1956|3702|8698	CD86|EGFR|ITK|S1PR4	-0.27	N-A1 set (ALL)
GO Biological Processes	19	GO:0015740	C4-dicarboxylate transport	19_GO:0051179 localization	-2.3	5.8	4	30293	26	810	4	0.49	0.25	1468|56262|83733|284111	SLC25A10|LRRC8A|SLC25A18|SLC13A5	-0.27	N-A1 set (ALL)
GO Biological Processes	19	GO:1902455	negative regulation of stem cell population maintenance	19_GO:0032502 developmental process	-2.3	5.8	4	30293	26	810	4	0.49	0.25	3622|4017|25855|51123	ING2|LOXL2|BRMS1|ZNF706	-0.27	N-A1 set (ALL)
GO Biological Processes	19	GO:0035902	response to immobilization stress	19_GO:0050896 response to stimulus	-2.3	5.8	4	30293	26	810	4	0.49	0.25	1543|4193|7166|51083	CYP1A1|MDM2|TPH1|GAL	-0.27	N-A1 set (ALL)
GO Biological Processes	19	GO:0009314	response to radiation	19_GO:0050896 response to stimulus	-2.3	1.9	3	30293	420	810	21	2.6	0.56	993|1621|1638|1956|2189|2767|3297|3753|4193|5896|6011|6101|8451|8622|10635|23411|51435|64421|138162|144715|150094	CDC25A|DBH|DCT|EGFR|FANCG|GNA11|HSF1|KCNE1|MDM2|RAG1|GRK1|RP1|CUL4A|PDE8B|RAD51AP1|SIRT1|SCARA3|DCLRE1C|PIERCE1|RAD9B|SIK1	-0.27	N-A1 set (ALL)
GO Biological Processes	19	GO:0050670	regulation of lymphocyte proliferation	19_GO:0002376 immune system process	-2.3	2.2	3.1	30293	237	810	14	1.7	0.46	196|683|942|2048|2302|3105|7189|7293|8379|51083|53833|64844|126259|149041	AHR|BST1|CD86|EPHB2|FOXJ1|HLA-A|TRAF6|TNFRSF4|MAD1L1|GAL|IL20RB|MARCHF7|TMIGD2|RC3H1	-0.27	N-A1 set (ALL)
GO Biological Processes	19	GO:0002449	lymphocyte mediated immunity	19_GO:0002376 immune system process	-2.3	2.2	3.1	30293	237	810	14	1.7	0.46	727|733|958|1191|1379|3105|3575|6891|7374|9214|10384|51010|81622|149840	C5|C8G|CD40|CLU|CR1L|HLA-A|IL7R|TAP2|UNG|FCMR|BTN3A3|EXOSC3|UNC93B1|SHLD1	-0.27	N-A1 set (ALL)
GO Biological Processes	19	GO:0000819	sister chromatid segregation	19_GO:0009987 cellular process	-2.3	2.6	3.2	30293	142	810	10	1.2	0.39	991|3833|4751|6795|8379|9735|24137|51203|221150|285643	CDC20|KIFC1|NEK2|AURKC|MAD1L1|KNTC1|KIF4A|NUSAP1|SKA3|KIF4B	-0.27	N-A1 set (ALL)
GO Biological Processes	19	GO:0045619	regulation of lymphocyte differentiation	19_GO:0002376 immune system process	-2.3	2.3	3.1	30293	213	810	13	1.6	0.44	86|430|558|942|2302|2737|3575|3624|3662|5896|114548|149041|196528	ACTL6A|ASCL2|AXL|CD86|FOXJ1|GLI3|IL7R|INHBA|IRF4|RAG1|NLRP3|RC3H1|ARID2	-0.27	N-A1 set (ALL)
GO Biological Processes	19	GO:0016444	somatic cell DNA recombination	19_GO:0008152 metabolic process	-2.3	4.5	3.7	30293	42	810	5	0.62	0.28	5896|7374|51010|64421|78996	RAG1|UNG|EXOSC3|DCLRE1C|CYREN	-0.27	N-A1 set (ALL)
GO Biological Processes	19	GO:0045922	negative regulation of fatty acid metabolic process	19_GO:0048519 negative regulation of biological process	-2.3	4.5	3.7	30293	42	810	5	0.62	0.28	32|2327|2329|6662|23411	ACACB|FMO2|FMO4|SOX9|SIRT1	-0.27	N-A1 set (ALL)
GO Biological Processes	19	GO:0043029	T cell homeostasis	19_GO:0042592 homeostatic process	-2.3	4.5	3.7	30293	42	810	5	0.62	0.28	3575|5896|9133|53833|149041	IL7R|RAG1|CCNB2|IL20RB|RC3H1	-0.27	N-A1 set (ALL)
GO Biological Processes	19	GO:0002562	somatic diversification of immune receptors via germline recombination within a single locus	19_GO:0002376 immune system process	-2.3	4.5	3.7	30293	42	810	5	0.62	0.28	5896|7374|51010|64421|78996	RAG1|UNG|EXOSC3|DCLRE1C|CYREN	-0.27	N-A1 set (ALL)
GO Biological Processes	19	GO:0042113	B cell activation	19_GO:0002376 immune system process	-2.3	2.4	3.1	30293	189	810	12	1.5	0.42	684|942|958|974|2048|3575|5896|7374|51010|55024|56262|64421	BST2|CD86|CD40|CD79B|EPHB2|IL7R|RAG1|UNG|EXOSC3|BANK1|LRRC8A|DCLRE1C	-0.27	N-A1 set (ALL)
GO Biological Processes	19	GO:0002709	regulation of T cell mediated immunity	19_GO:0002376 immune system process	-2.3	3	3.3	30293	99	810	8	0.99	0.35	196|3105|3575|6891|7189|53833|91543|114548	AHR|HLA-A|IL7R|TAP2|TRAF6|IL20RB|RSAD2|NLRP3	-0.27	N-A1 set (ALL)
GO Biological Processes	19	GO:1901992	positive regulation of mitotic cell cycle phase transition	19_GO:0048518 positive regulation of biological process	-2.3	3	3.3	30293	99	810	8	0.99	0.35	896|991|993|1543|1956|4193|8451|219736	CCND3|CDC20|CDC25A|CYP1A1|EGFR|MDM2|CUL4A|STOX1	-0.27	N-A1 set (ALL)
GO Biological Processes	19	GO:0010948	negative regulation of cell cycle process	19_GO:0048519 negative regulation of biological process	-2.3	2.1	3	30293	289	810	16	2	0.49	701|991|1111|3275|3624|4193|4582|4751|8379|8720|9735|51339|55367|83990|144715|286151	BUB1B|CDC20|CHEK1|PRMT2|INHBA|MDM2|MUC1|NEK2|MAD1L1|MBTPS1|KNTC1|DACT1|PIDD1|BRIP1|RAD9B|FBXO43	-0.27	N-A1 set (ALL)
GO Biological Processes	19	GO:0032753	positive regulation of interleukin-4 production	19_GO:0048518 positive regulation of biological process	-2.3	5.5	3.9	30293	27	810	4	0.49	0.25	942|3662|53833|114548	CD86|IRF4|IL20RB|NLRP3	-0.25	N-A1 set (ALL)
GO Biological Processes	19	GO:0002443	leukocyte mediated immunity	19_GO:0002376 immune system process	-2.3	2.1	3	30293	291	810	16	2	0.49	727|733|958|1191|1379|1621|3105|3575|6813|6891|7374|9214|10384|51010|81622|149840	C5|C8G|CD40|CLU|CR1L|DBH|HLA-A|IL7R|STXBP2|TAP2|UNG|FCMR|BTN3A3|EXOSC3|UNC93B1|SHLD1	-0.25	N-A1 set (ALL)
GO Biological Processes	19	GO:0048568	embryonic organ development	19_GO:0032502 developmental process	-2.3	1.8	2.9	30293	452	810	22	2.7	0.57	430|525|653|1956|1969|2048|2323|2737|3212|5080|6343|6495|6662|7472|25806|53904|57053|57545|79805|128344|196528|259236	ASCL2|ATP6V1B1|BMP5|EGFR|EPHA2|EPHB2|FLT3LG|GLI3|HOXB2|PAX6|SCT|SIX1|SOX9|WNT2|VAX2|MYO3A|CHRNA10|CC2D2A|VASH2|CIMAP3|ARID2|TMIE	-0.25	N-A1 set (ALL)
GO Biological Processes	19	GO:0051255	spindle midzone assembly	19_GO:0009987 cellular process	-2.3	8	4.4	30293	14	810	3	0.37	0.21	6795|24137|285643	AURKC|KIF4A|KIF4B	-0.25	N-A1 set (ALL)
GO Biological Processes	19	GO:0120316	sperm flagellum assembly	19_GO:0022414 reproductive process	-2.3	4.3	3.6	30293	43	810	5	0.62	0.28	7802|22994|91978|147700|644890	DNALI1|CEP131|TPGS1|KLC3|MEIG1	-0.25	N-A1 set (ALL)
GO Biological Processes	19	GO:0032944	regulation of mononuclear cell proliferation	19_GO:0050789 regulation of biological process	-2.2	2.2	3	30293	241	810	14	1.7	0.46	196|683|942|2048|2302|3105|7189|7293|8379|51083|53833|64844|126259|149041	AHR|BST1|CD86|EPHB2|FOXJ1|HLA-A|TRAF6|TNFRSF4|MAD1L1|GAL|IL20RB|MARCHF7|TMIGD2|RC3H1	-0.25	N-A1 set (ALL)
GO Biological Processes	19	GO:0070663	regulation of leukocyte proliferation	19_GO:0050789 regulation of biological process	-2.2	2.1	3	30293	267	810	15	1.9	0.47	196|683|684|942|2048|2302|3105|7189|7293|8379|51083|53833|64844|126259|149041	AHR|BST1|BST2|CD86|EPHB2|FOXJ1|HLA-A|TRAF6|TNFRSF4|MAD1L1|GAL|IL20RB|MARCHF7|TMIGD2|RC3H1	-0.24	N-A1 set (ALL)
GO Biological Processes	19	GO:0048511	rhythmic process	19_GO:0048511 rhythmic process	-2.2	2.1	3	30293	267	810	15	1.9	0.47	196|463|558|1956|3624|4547|7080|7166|8451|10499|23411|23435|79365|148523|150094	AHR|ZFHX3|AXL|EGFR|INHBA|MTTP|NKX2-1|TPH1|CUL4A|NCOA2|SIRT1|TARDBP|BHLHE41|CIART|SIK1	-0.24	N-A1 set (ALL)
GO Biological Processes	19	GO:0050777	negative regulation of immune response	19_GO:0002376 immune system process	-2.2	2.3	3.1	30293	193	810	12	1.5	0.42	196|430|1379|2302|3105|3575|11274|53833|54625|79594|149041|253943	AHR|ASCL2|CR1L|FOXJ1|HLA-A|IL7R|USP18|IL20RB|PARP14|MUL1|RC3H1|YTHDF3	-0.23	N-A1 set (ALL)
GO Biological Processes	19	GO:1901988	negative regulation of cell cycle phase transition	19_GO:0048519 negative regulation of biological process	-2.2	2.2	3	30293	243	810	14	1.7	0.46	701|991|1111|3275|3624|4193|4582|8379|8720|9735|51339|55367|83990|144715	BUB1B|CDC20|CHEK1|PRMT2|INHBA|MDM2|MUC1|MAD1L1|MBTPS1|KNTC1|DACT1|PIDD1|BRIP1|RAD9B	-0.23	N-A1 set (ALL)
GO Biological Processes	19	GO:0002252	immune effector process	19_GO:0002376 immune system process	-2.2	1.8	2.9	30293	457	810	22	2.7	0.57	430|727|733|958|1191|1379|1621|3105|3430|3575|3662|4353|5199|6813|6891|7374|9214|10384|51010|81622|149041|149840	ASCL2|C5|C8G|CD40|CLU|CR1L|DBH|HLA-A|IFI35|IL7R|IRF4|MPO|CFP|STXBP2|TAP2|UNG|FCMR|BTN3A3|EXOSC3|UNC93B1|RC3H1|SHLD1	-0.22	N-A1 set (ALL)
GO Biological Processes	19	GO:0048608	reproductive structure development	19_GO:0022414 reproductive process	-2.2	2	2.9	30293	295	810	16	2	0.49	367|558|653|1588|2189|3622|3624|3753|6662|7080|11144|23411|26471|57122|63951|83990	AR|AXL|BMP5|CYP19A1|FANCG|ING2|INHBA|KCNE1|SOX9|NKX2-1|DMC1|SIRT1|NUPR1|NUP107|DMRTA1|BRIP1	-0.22	N-A1 set (ALL)
GO Biological Processes	19	GO:0051783	regulation of nuclear division	19_GO:0050789 regulation of biological process	-2.2	2.5	3.1	30293	147	810	10	1.2	0.39	701|991|1111|4288|4751|8379|9735|10635|51203|286151	BUB1B|CDC20|CHEK1|MKI67|NEK2|MAD1L1|KNTC1|RAD51AP1|NUSAP1|FBXO43	-0.22	N-A1 set (ALL)
GO Biological Processes	19	GO:0051054	positive regulation of DNA metabolic process	19_GO:0048518 positive regulation of biological process	-2.2	2	2.9	30293	297	810	16	2	0.49	86|1956|2139|3297|4751|5558|6944|7515|10635|10926|23411|51010|57332|149840|196528|256006	ACTL6A|EGFR|EYA2|HSF1|NEK2|PRIM2|VPS72|XRCC1|RAD51AP1|DBF4|SIRT1|EXOSC3|CBX8|SHLD1|ARID2|ANKRD31	-0.22	N-A1 set (ALL)
GO Biological Processes	19	GO:0051301	cell division	19_GO:0009987 cellular process	-2.2	1.7	2.8	30293	516	810	24	3	0.6	701|896|991|993|1638|3070|3622|3833|4751|6795|8379|9133|9735|10713|23265|24137|26574|51203|54801|83990|124404|219736|221150|285643	BUB1B|CCND3|CDC20|CDC25A|DCT|HELLS|ING2|KIFC1|NEK2|AURKC|MAD1L1|CCNB2|KNTC1|USP39|EXOC7|KIF4A|AATF|NUSAP1|HAUS6|BRIP1|SEPTIN12|STOX1|SKA3|KIF4B	-0.22	N-A1 set (ALL)
GO Biological Processes	19	GO:0021885	forebrain cell migration	19_GO:0032502 developmental process	-2.2	3.6	3.4	30293	63	810	6	0.74	0.3	558|1956|2018|2737|7080|23380	AXL|EGFR|EMX2|GLI3|NKX2-1|SRGAP2	-0.22	N-A1 set (ALL)
GO Biological Processes	19	GO:0071478	cellular response to radiation	19_GO:0050896 response to stimulus	-2.2	2.4	3	30293	172	810	11	1.4	0.41	993|3297|3753|4193|6011|6101|8451|10635|23411|138162|144715	CDC25A|HSF1|KCNE1|MDM2|GRK1|RP1|CUL4A|RAD51AP1|SIRT1|PIERCE1|RAD9B	-0.22	N-A1 set (ALL)
GO Biological Processes	19	GO:0019933	cAMP-mediated signaling	19_GO:0050896 response to stimulus	-2.2	4.2	3.5	30293	45	810	5	0.62	0.28	117|196|6662|8622|51083	ADCYAP1R1|AHR|SOX9|PDE8B|GAL	-0.22	N-A1 set (ALL)
GO Biological Processes	19	GO:0006957	complement activation, alternative pathway	19_GO:0044419 biological process involved in interspecies interaction between organisms	-2.2	7.5	4.2	30293	15	810	3	0.37	0.21	727|733|5199	C5|C8G|CFP	-0.22	N-A1 set (ALL)
GO Biological Processes	19	GO:0043518	negative regulation of DNA damage response, signal transduction by p53 class mediator	19_GO:0048519 negative regulation of biological process	-2.2	7.5	4.2	30293	15	810	3	0.37	0.21	4193|23411|64844	MDM2|SIRT1|MARCHF7	-0.22	N-A1 set (ALL)
GO Biological Processes	19	GO:1902644	tertiary alcohol metabolic process	19_GO:0008152 metabolic process	-2.2	7.5	4.2	30293	15	810	3	0.37	0.21	1645|3291|8574	AKR1C1|HSD11B2|AKR7A2	-0.22	N-A1 set (ALL)
GO Biological Processes	19	GO:0035627	ceramide transport	19_GO:0051179 localization	-2.2	7.5	4.2	30293	15	810	3	0.37	0.21	4547|51054|80772	MTTP|PLEKHA8P1|CPTP	-0.22	N-A1 set (ALL)
GO Biological Processes	19	GO:0050867	positive regulation of cell activation	19_GO:0048518 positive regulation of biological process	-2.2	1.9	2.9	30293	378	810	19	2.3	0.53	86|558|683|942|2048|2737|3105|3575|5896|7189|7293|51010|56848|114548|126259|149840|196528|284467|353514	ACTL6A|AXL|BST1|CD86|EPHB2|GLI3|HLA-A|IL7R|RAG1|TRAF6|TNFRSF4|EXOSC3|SPHK2|NLRP3|TMIGD2|SHLD1|ARID2|TAFA3|LILRA5	-0.22	N-A1 set (ALL)
GO Biological Processes	19	GO:0051347	positive regulation of transferase activity	19_GO:0065007 biological regulation	-2.2	1.9	2.9	30293	378	810	19	2.3	0.53	183|558|896|942|958|991|1956|1969|3654|4751|5558|7164|7189|23328|23411|128344|219736|285489|353514	AGT|AXL|CCND3|CD86|CD40|CDC20|EGFR|EPHA2|IRAK1|NEK2|PRIM2|TPD52L1|TRAF6|SASH1|SIRT1|CIMAP3|STOX1|DOK7|LILRA5	-0.22	N-A1 set (ALL)
GO Biological Processes	19	GO:0046631	alpha-beta T cell activation	19_GO:0002376 immune system process	-2.2	2.9	3.2	30293	104	810	8	0.99	0.35	430|2737|3105|3662|3702|50856|91543|149041	ASCL2|GLI3|HLA-A|IRF4|ITK|CLEC4A|RSAD2|RC3H1	-0.22	N-A1 set (ALL)
GO Biological Processes	19	GO:0051607	defense response to virus	19_GO:0044419 biological process involved in interspecies interaction between organisms	-2.2	2.1	2.9	30293	272	810	15	1.9	0.47	684|3433|3437|4599|7189|11274|51191|54541|55337|55601|81622|81786|91351|91543|171568	BST2|IFIT2|IFIT3|MX1|TRAF6|USP18|HERC5|DDIT4|SHFL|DDX60|UNC93B1|TRIM7|DDX60L|RSAD2|POLR3H	-0.22	N-A1 set (ALL)
GO Biological Processes	19	GO:0061458	reproductive system development	19_GO:0032502 developmental process	-2.2	2	2.9	30293	299	810	16	2	0.49	367|558|653|1588|2189|3622|3624|3753|6662|7080|11144|23411|26471|57122|63951|83990	AR|AXL|BMP5|CYP19A1|FANCG|ING2|INHBA|KCNE1|SOX9|NKX2-1|DMC1|SIRT1|NUPR1|NUP107|DMRTA1|BRIP1	-0.22	N-A1 set (ALL)
GO Biological Processes	19	GO:0071173	spindle assembly checkpoint signaling	19_GO:0048519 negative regulation of biological process	-2.1	5.2	3.7	30293	29	810	4	0.49	0.25	701|991|8379|9735	BUB1B|CDC20|MAD1L1|KNTC1	-0.22	N-A1 set (ALL)
GO Biological Processes	19	GO:0007094	mitotic spindle assembly checkpoint signaling	19_GO:0048519 negative regulation of biological process	-2.1	5.2	3.7	30293	29	810	4	0.49	0.25	701|991|8379|9735	BUB1B|CDC20|MAD1L1|KNTC1	-0.22	N-A1 set (ALL)
GO Biological Processes	19	GO:0071174	mitotic spindle checkpoint signaling	19_GO:0048519 negative regulation of biological process	-2.1	5.2	3.7	30293	29	810	4	0.49	0.25	701|991|8379|9735	BUB1B|CDC20|MAD1L1|KNTC1	-0.22	N-A1 set (ALL)
GO Biological Processes	19	GO:0140546	defense response to symbiont	19_GO:0044419 biological process involved in interspecies interaction between organisms	-2.1	2.1	2.9	30293	273	810	15	1.9	0.47	684|3433|3437|4599|7189|11274|51191|54541|55337|55601|81622|81786|91351|91543|171568	BST2|IFIT2|IFIT3|MX1|TRAF6|USP18|HERC5|DDIT4|SHFL|DDX60|UNC93B1|TRIM7|DDX60L|RSAD2|POLR3H	-0.22	N-A1 set (ALL)
GO Biological Processes	19	GO:0000226	microtubule cytoskeleton organization	19_GO:0009987 cellular process	-2.1	1.7	2.8	30293	548	810	25	3.1	0.61	991|2302|3833|4751|5080|6101|6674|6795|9133|22994|23380|24137|51203|54801|55130|57545|79649|79816|84080|84376|91978|138162|285643|374407|644890	CDC20|FOXJ1|KIFC1|NEK2|PAX6|RP1|SPAG1|AURKC|CCNB2|CEP131|SRGAP2|KIF4A|NUSAP1|HAUS6|ODAD2|CC2D2A|MAP7D3|TLE6|ENKD1|HOOK3|TPGS1|PIERCE1|KIF4B|DNAJB13|MEIG1	-0.21	N-A1 set (ALL)
GO Biological Processes	19	GO:1901655	cellular response to ketone	19_GO:0050896 response to stimulus	-2.1	2.8	3.1	30293	105	810	8	0.99	0.35	196|367|1956|5080|5106|11184|54541|56848	AHR|AR|EGFR|PAX6|PCK2|MAP4K1|DDIT4|SPHK2	-0.21	N-A1 set (ALL)
GO Biological Processes	19	GO:0019748	secondary metabolic process	19_GO:0008152 metabolic process	-2.1	4.1	3.4	30293	46	810	5	0.62	0.28	1543|1638|1645|2327|8574	CYP1A1|DCT|AKR1C1|FMO2|AKR7A2	-0.2	N-A1 set (ALL)
GO Biological Processes	19	GO:1905330	regulation of morphogenesis of an epithelium	19_GO:0032502 developmental process	-2.1	3.5	3.3	30293	65	810	6	0.74	0.3	183|367|6495|6662|7472|219736	AGT|AR|SIX1|SOX9|WNT2|STOX1	-0.19	N-A1 set (ALL)
GO Biological Processes	19	GO:0007420	brain development	19_GO:0032502 developmental process	-2.1	1.6	2.7	30293	727	810	31	3.8	0.67	558|632|653|875|1638|1956|2018|2048|2302|2737|3212|3624|3753|5080|6343|7080|7472|7515|8624|23380|25806|54541|55130|56848|79971|80264|80853|84376|139411|170825|388677	AXL|BGLAP|BMP5|CBS|DCT|EGFR|EMX2|EPHB2|FOXJ1|GLI3|HOXB2|INHBA|KCNE1|PAX6|SCT|NKX2-1|WNT2|XRCC1|PSMG1|SRGAP2|VAX2|DDIT4|ODAD2|SPHK2|WLS|ZNF430|KDM7A|HOOK3|PTCHD1|GSX2|NOTCH2NLA	-0.19	N-A1 set (ALL)
GO Biological Processes	19	GO:1902850	microtubule cytoskeleton organization involved in mitosis	19_GO:0009987 cellular process	-2.1	2.6	3	30293	129	810	9	1.1	0.37	991|3833|4751|5080|6795|24137|51203|84080|285643	CDC20|KIFC1|NEK2|PAX6|AURKC|KIF4A|NUSAP1|ENKD1|KIF4B	-0.19	N-A1 set (ALL)
GO Biological Processes	19	GO:0031577	spindle checkpoint signaling	19_GO:0048519 negative regulation of biological process	-2.1	5	3.6	30293	30	810	4	0.49	0.25	701|991|8379|9735	BUB1B|CDC20|MAD1L1|KNTC1	-0.19	N-A1 set (ALL)
GO Biological Processes	19	GO:0000398	mRNA splicing, via spliceosome	19_GO:0008152 metabolic process	-2.1	2	2.8	30293	277	810	15	1.9	0.47	6426|6626|7307|9785|10713|10992|26834|220988|285962|375316|642659|100151683|101954264|101954266|101954272	SRSF1|SNRPA|U2AF1|DHX38|USP39|SF3B2|RNU4-2|HNRNPA3|WEE2-AS1|RBM44|HNRNPA1L3|RNU4ATAC|RNVU1-4|RNVU1-14|RNVU1-3	-0.19	N-A1 set (ALL)
GO Biological Processes	19	GO:0000377	RNA splicing, via transesterification reactions with bulged adenosine as nucleophile	19_GO:0008152 metabolic process	-2.1	2	2.8	30293	277	810	15	1.9	0.47	6426|6626|7307|9785|10713|10992|26834|220988|285962|375316|642659|100151683|101954264|101954266|101954272	SRSF1|SNRPA|U2AF1|DHX38|USP39|SF3B2|RNU4-2|HNRNPA3|WEE2-AS1|RBM44|HNRNPA1L3|RNU4ATAC|RNVU1-4|RNVU1-14|RNVU1-3	-0.19	N-A1 set (ALL)
GO Biological Processes	19	GO:0034374	low-density lipoprotein particle remodeling	19_GO:0032501 multicellular organismal process	-2.1	7	4	30293	16	810	3	0.37	0.21	183|4353|4547	AGT|MPO|MTTP	-0.19	N-A1 set (ALL)
GO Biological Processes	19	GO:0072520	seminiferous tubule development	19_GO:0022414 reproductive process	-2.1	7	4	30293	16	810	3	0.37	0.21	367|3622|83990	AR|ING2|BRIP1	-0.19	N-A1 set (ALL)
GO Biological Processes	19	GO:0046459	short-chain fatty acid metabolic process	19_GO:0008152 metabolic process	-2.1	7	4	30293	16	810	3	0.37	0.21	35|5106|116285	ACADS|PCK2|ACSM1	-0.19	N-A1 set (ALL)
GO Biological Processes	19	GO:1904031	positive regulation of cyclin-dependent protein kinase activity	19_GO:0048518 positive regulation of biological process	-2.1	7	4	30293	16	810	3	0.37	0.21	896|1956|219736	CCND3|EGFR|STOX1	-0.19	N-A1 set (ALL)
GO Biological Processes	19	GO:1902358	sulfate transmembrane transport	19_GO:0051179 localization	-2.1	7	4	30293	16	810	3	0.37	0.21	1468|1836|115111	SLC25A10|SLC26A2|SLC26A7	-0.19	N-A1 set (ALL)
GO Biological Processes	19	GO:0009953	dorsal/ventral pattern formation	19_GO:0032502 developmental process	-2.1	3	3.1	30293	86	810	7	0.86	0.33	649|2737|3212|5080|7080|25806|170825	BMP1|GLI3|HOXB2|PAX6|NKX2-1|VAX2|GSX2	-0.19	N-A1 set (ALL)
GO Biological Processes	19	GO:0045931	positive regulation of mitotic cell cycle	19_GO:0048518 positive regulation of biological process	-2.1	2.6	3	30293	130	810	9	1.1	0.37	896|991|993|1543|1956|3297|4193|8451|219736	CCND3|CDC20|CDC25A|CYP1A1|EGFR|HSF1|MDM2|CUL4A|STOX1	-0.18	N-A1 set (ALL)
GO Biological Processes	19	GO:0033674	positive regulation of kinase activity	19_GO:0048518 positive regulation of biological process	-2.1	2	2.8	30293	305	810	16	2	0.49	183|558|896|942|958|1956|1969|3654|7164|7189|23328|23411|128344|219736|285489|353514	AGT|AXL|CCND3|CD86|CD40|EGFR|EPHA2|IRAK1|TPD52L1|TRAF6|SASH1|SIRT1|CIMAP3|STOX1|DOK7|LILRA5	-0.18	N-A1 set (ALL)
GO Biological Processes	19	GO:0000278	mitotic cell cycle	19_GO:0009987 cellular process	-2.1	1.7	2.7	30293	585	810	26	3.2	0.62	701|896|991|993|1111|3833|4193|4582|4751|5080|6795|7164|8379|8451|8720|9133|9735|10926|23265|24137|51203|55367|84080|144715|221150|285643	BUB1B|CCND3|CDC20|CDC25A|CHEK1|KIFC1|MDM2|MUC1|NEK2|PAX6|AURKC|TPD52L1|MAD1L1|CUL4A|MBTPS1|CCNB2|KNTC1|DBF4|EXOC7|KIF4A|NUSAP1|PIDD1|ENKD1|RAD9B|SKA3|KIF4B	-0.18	N-A1 set (ALL)
GO Biological Processes	19	GO:0007584	response to nutrient	19_GO:0050896 response to stimulus	-2.1	2.4	2.9	30293	154	810	10	1.2	0.39	32|632|875|958|1543|1956|3297|4193|5251|83990	ACACB|BGLAP|CBS|CD40|CYP1A1|EGFR|HSF1|MDM2|PHEX|BRIP1	-0.18	N-A1 set (ALL)
GO Biological Processes	19	GO:0002696	positive regulation of leukocyte activation	19_GO:0002376 immune system process	-2.1	1.9	2.8	30293	360	810	18	2.2	0.52	86|558|683|942|2048|2737|3105|3575|5896|7189|7293|51010|56848|114548|126259|149840|196528|284467	ACTL6A|AXL|BST1|CD86|EPHB2|GLI3|HLA-A|IL7R|RAG1|TRAF6|TNFRSF4|EXOSC3|SPHK2|NLRP3|TMIGD2|SHLD1|ARID2|TAFA3	-0.17	N-A1 set (ALL)
GO Biological Processes	19	GO:0043010	camera-type eye development	19_GO:0032502 developmental process	-2.1	1.9	2.8	30293	333	810	17	2.1	0.5	86|1543|1956|1969|2048|2737|3624|5080|6101|6662|7472|8412|8419|25806|57381|57545|79583	ACTL6A|CYP1A1|EGFR|EPHA2|EPHB2|GLI3|INHBA|PAX6|RP1|SOX9|WNT2|BCAR3|BFSP2|VAX2|RHOJ|CC2D2A|TMEM231	-0.17	N-A1 set (ALL)
GO Biological Processes	19	GO:1904385	cellular response to angiotensin	19_GO:0050896 response to stimulus	-2	4.8	3.5	30293	31	810	4	0.49	0.25	183|3297|3624|83990	AGT|HSF1|INHBA|BRIP1	-0.17	N-A1 set (ALL)
GO Biological Processes	19	GO:0021602	cranial nerve morphogenesis	19_GO:0032502 developmental process	-2	4.8	3.5	30293	31	810	4	0.49	0.25	2048|2737|3212|6495	EPHB2|GLI3|HOXB2|SIX1	-0.17	N-A1 set (ALL)
GO Biological Processes	19	GO:0030902	hindbrain development	19_GO:0032502 developmental process	-2	2.4	2.9	30293	155	810	10	1.2	0.39	653|875|2048|3212|3753|5080|7515|8624|79971|170825	BMP5|CBS|EPHB2|HOXB2|KCNE1|PAX6|XRCC1|PSMG1|WLS|GSX2	-0.17	N-A1 set (ALL)
GO Biological Processes	19	GO:0000375	RNA splicing, via transesterification reactions	19_GO:0008152 metabolic process	-2	2	2.8	30293	281	810	15	1.9	0.47	6426|6626|7307|9785|10713|10992|26834|220988|285962|375316|642659|100151683|101954264|101954266|101954272	SRSF1|SNRPA|U2AF1|DHX38|USP39|SF3B2|RNU4-2|HNRNPA3|WEE2-AS1|RBM44|HNRNPA1L3|RNU4ATAC|RNVU1-4|RNVU1-14|RNVU1-3	-0.17	N-A1 set (ALL)
GO Biological Processes	19	GO:0002699	positive regulation of immune effector process	19_GO:0002376 immune system process	-2	2.1	2.8	30293	255	810	14	1.7	0.46	942|2048|3105|5199|6891|7189|7293|23411|51010|55601|56848|91543|114548|149840	CD86|EPHB2|HLA-A|CFP|TAP2|TRAF6|TNFRSF4|SIRT1|EXOSC3|DDX60|SPHK2|RSAD2|NLRP3|SHLD1	-0.17	N-A1 set (ALL)
GO Biological Processes	19	GO:0034614	cellular response to reactive oxygen species	19_GO:0050896 response to stimulus	-2	2.5	3	30293	132	810	9	1.1	0.37	558|1956|3297|4193|4353|5192|5828|23411|57332	AXL|EGFR|HSF1|MDM2|MPO|PEX10|PEX2|SIRT1|CBX8	-0.17	N-A1 set (ALL)
GO Biological Processes	19	GO:0045787	positive regulation of cell cycle	19_GO:0048518 positive regulation of biological process	-2	1.9	2.7	30293	335	810	17	2.1	0.5	896|991|993|1111|1543|1956|3297|4193|6795|8379|8451|10635|10926|26471|51203|219736|256006	CCND3|CDC20|CDC25A|CHEK1|CYP1A1|EGFR|HSF1|MDM2|AURKC|MAD1L1|CUL4A|RAD51AP1|DBF4|NUPR1|NUSAP1|STOX1|ANKRD31	-0.16	N-A1 set (ALL)
GO Biological Processes	19	GO:0001819	positive regulation of cytokine production	19_GO:0048518 positive regulation of biological process	-2	1.7	2.7	30293	503	810	23	2.8	0.58	183|727|942|1191|2048|3105|3654|3662|3702|5196|7189|10555|11119|23411|53833|56848|81622|84818|91543|114548|126259|353514|400709	AGT|C5|CD86|CLU|EPHB2|HLA-A|IRAK1|IRF4|ITK|PF4|TRAF6|AGPAT2|BTN3A1|SIRT1|IL20RB|SPHK2|UNC93B1|IL17RC|RSAD2|NLRP3|TMIGD2|LILRA5|SIGLEC16	-0.16	N-A1 set (ALL)
GO Biological Processes	19	GO:0045833	negative regulation of lipid metabolic process	19_GO:0048519 negative regulation of biological process	-2	2.7	3	30293	110	810	8	0.99	0.35	32|653|2327|2329|6662|8622|23411|150094	ACACB|BMP5|FMO2|FMO4|SOX9|PDE8B|SIRT1|SIK1	-0.16	N-A1 set (ALL)
GO Biological Processes	19	GO:1902808	positive regulation of cell cycle G1/S phase transition	19_GO:0048518 positive regulation of biological process	-2	3.3	3.1	30293	68	810	6	0.74	0.3	896|1543|1956|4193|8451|219736	CCND3|CYP1A1|EGFR|MDM2|CUL4A|STOX1	-0.16	N-A1 set (ALL)
GO Biological Processes	19	GO:0045580	regulation of T cell differentiation	19_GO:0002376 immune system process	-2	2.3	2.8	30293	181	810	11	1.4	0.41	86|430|942|2302|2737|3575|3662|5896|114548|149041|196528	ACTL6A|ASCL2|CD86|FOXJ1|GLI3|IL7R|IRF4|RAG1|NLRP3|RC3H1|ARID2	-0.16	N-A1 set (ALL)
GO Biological Processes	19	GO:0031648	protein destabilization	19_GO:0065007 biological regulation	-2	3.8	3.3	30293	49	810	5	0.62	0.28	4193|5828|23411|79594|728492	MDM2|PEX2|SIRT1|MUL1|SERF1B	-0.16	N-A1 set (ALL)
GO Biological Processes	19	GO:0008272	sulfate transport	19_GO:0051179 localization	-2	6.6	3.8	30293	17	810	3	0.37	0.21	1468|1836|115111	SLC25A10|SLC26A2|SLC26A7	-0.16	N-A1 set (ALL)
GO Biological Processes	19	GO:0033151	V(D)J recombination	19_GO:0002376 immune system process	-2	6.6	3.8	30293	17	810	3	0.37	0.21	5896|64421|78996	RAG1|DCLRE1C|CYREN	-0.16	N-A1 set (ALL)
GO Biological Processes	19	GO:0001913	T cell mediated cytotoxicity	19_GO:0002376 immune system process	-2	6.6	3.8	30293	17	810	3	0.37	0.21	3105|3575|6891	HLA-A|IL7R|TAP2	-0.16	N-A1 set (ALL)
GO Biological Processes	19	GO:0072189	ureter development	19_GO:0032502 developmental process	-2	6.6	3.8	30293	17	810	3	0.37	0.21	2018|6495|6662	EMX2|SIX1|SOX9	-0.16	N-A1 set (ALL)
GO Biological Processes	19	GO:0050672	negative regulation of lymphocyte proliferation	19_GO:0002376 immune system process	-2	2.9	3	30293	89	810	7	0.86	0.33	942|2302|8379|51083|53833|64844|149041	CD86|FOXJ1|MAD1L1|GAL|IL20RB|MARCHF7|RC3H1	-0.16	N-A1 set (ALL)
GO Biological Processes	19	GO:2000027	regulation of animal organ morphogenesis	19_GO:0032502 developmental process	-2	2.9	3	30293	89	810	7	0.86	0.33	183|367|1857|6495|6662|7472|219736	AGT|AR|DVL3|SIX1|SOX9|WNT2|STOX1	-0.16	N-A1 set (ALL)

## Sheet: S3g Table
Category	CategoryID	GO	Description	PARENT_GO	Log10(p-value)	Enrichment	Z-score	#TotalGeneInLibrary	#GeneInGO	#GeneInHitList	#GeneInGOAndHitList	%InGO	STDV %InGO	GeneID	Hits	Log10(q-value)	GeneList
GO Biological Processes	19	GO:0021798	forebrain dorsal/ventral pattern formation	19_GO:0032502 developmental process	-5.3	28	10	30293	7	608	4	0.66	0.33	2737|5080|7080|170825	GLI3|PAX6|NKX2-1|GSX2	-1.1	N-A1 set (UP)
GO Biological Processes	19	GO:0120031	plasma membrane bounded cell projection assembly	19_GO:0009987 cellular process	-4.2	2.6	4.7	30293	428	608	22	3.6	0.76	2302|3636|6674|7802|10324|22994|25886|26084|50649|51259|55130|57545|79583|84080|91978|121512|138162|147700|200728|283232|374407|644890	FOXJ1|INPPL1|SPAG1|DNALI1|KLHL41|CEP131|POC1A|ARHGEF26|ARHGEF4|TMEM216|ODAD2|CC2D2A|TMEM231|ENKD1|TPGS1|FGD4|PIERCE1|KLC3|TMEM17|TMEM80|DNAJB13|MEIG1	-0.6	N-A1 set (UP)
GO Biological Processes	19	GO:0044458	motile cilium assembly	19_GO:0009987 cellular process	-4.2	5.9	5.7	30293	68	608	8	1.3	0.46	2302|7802|22994|57545|84080|91978|147700|644890	FOXJ1|DNALI1|CEP131|CC2D2A|ENKD1|TPGS1|KLC3|MEIG1	-0.6	N-A1 set (UP)
GO Biological Processes	19	GO:0021871	forebrain regionalization	19_GO:0032502 developmental process	-4	10	6.6	30293	24	608	5	0.82	0.37	2018|2737|5080|7080|170825	EMX2|GLI3|PAX6|NKX2-1|GSX2	-0.6	N-A1 set (UP)
GO Biological Processes	19	GO:0000395	mRNA 5'-splice site recognition	19_GO:0008152 metabolic process	-4	10	6.6	30293	24	608	5	0.82	0.37	285962|100151683|101954264|101954266|101954272	WEE2-AS1|RNU4ATAC|RNVU1-4|RNVU1-14|RNVU1-3	-0.6	N-A1 set (UP)
GO Biological Processes	19	GO:0030031	cell projection assembly	19_GO:0009987 cellular process	-4	2.5	4.5	30293	441	608	22	3.6	0.76	2302|3636|6674|7802|10324|22994|25886|26084|50649|51259|55130|57545|79583|84080|91978|121512|138162|147700|200728|283232|374407|644890	FOXJ1|INPPL1|SPAG1|DNALI1|KLHL41|CEP131|POC1A|ARHGEF26|ARHGEF4|TMEM216|ODAD2|CC2D2A|TMEM231|ENKD1|TPGS1|FGD4|PIERCE1|KLC3|TMEM17|TMEM80|DNAJB13|MEIG1	-0.6	N-A1 set (UP)
GO Biological Processes	19	GO:0035082	axoneme assembly	19_GO:0009987 cellular process	-3.9	4.7	5.2	30293	96	608	9	1.5	0.49	2302|6674|22994|55130|57545|91978|138162|374407|644890	FOXJ1|SPAG1|CEP131|ODAD2|CC2D2A|TPGS1|PIERCE1|DNAJB13|MEIG1	-0.59	N-A1 set (UP)
GO Biological Processes	19	GO:0046322	negative regulation of fatty acid oxidation	19_GO:0048519 negative regulation of biological process	-3.9	14	7.1	30293	14	608	4	0.66	0.33	32|2327|2329|6662	ACACB|FMO2|FMO4|SOX9	-0.59	N-A1 set (UP)
GO Biological Processes	19	GO:0002683	negative regulation of immune system process	19_GO:0002376 immune system process	-3.8	2.3	4.3	30293	520	608	24	3.9	0.79	558|684|727|942|1379|1588|2302|2737|3105|3662|6662|8379|8451|11274|25807|53833|54625|55024|56927|79594|80772|149041|284467|286430	AXL|BST2|C5|CD86|CR1L|CYP19A1|FOXJ1|GLI3|HLA-A|IRF4|SOX9|MAD1L1|CUL4A|USP18|RHBDD3|IL20RB|PARP14|BANK1|GPR108|MUL1|CPTP|RC3H1|TAFA3|NLRP2B	-0.57	N-A1 set (UP)
GO Biological Processes	19	GO:0032088	negative regulation of NF-kappaB transcription factor activity	19_GO:0008152 metabolic process	-3.6	4.9	5	30293	82	608	8	1.3	0.46	2302|3275|3654|10616|25855|84875|114548|286430	FOXJ1|PRMT2|IRAK1|RBCK1|BRMS1|PARP10|NLRP3|NLRP2B	-0.48	N-A1 set (UP)
GO Biological Processes	19	GO:1901224	positive regulation of non-canonical NF-kappaB signal transduction	19_GO:0048518 positive regulation of biological process	-3.6	5.5	5.2	30293	63	608	7	1.2	0.43	942|1956|3430|10616|23328|114548|149041	CD86|EGFR|IFI35|RBCK1|SASH1|NLRP3|RC3H1	-0.48	N-A1 set (UP)
GO Biological Processes	19	GO:1902389	ceramide 1-phosphate transport	19_GO:0051179 localization	-3.6	21	7.7	30293	7	608	3	0.49	0.28	4547|51054|80772	MTTP|PLEKHA8P1|CPTP	-0.48	N-A1 set (UP)
GO Biological Processes	19	GO:0002697	regulation of immune effector process	19_GO:0002376 immune system process	-3.5	2.5	4.1	30293	383	608	19	3.1	0.71	558|684|942|1379|2048|2302|3105|3662|5199|6813|6891|51010|53833|55601|56848|91543|114548|149041|149840	AXL|BST2|CD86|CR1L|EPHB2|FOXJ1|HLA-A|IRF4|CFP|STXBP2|TAP2|EXOSC3|IL20RB|DDX60|SPHK2|RSAD2|NLRP3|RC3H1|SHLD1	-0.44	N-A1 set (UP)
GO Biological Processes	19	GO:0051784	negative regulation of nuclear division	19_GO:0048519 negative regulation of biological process	-3.5	6.4	5.3	30293	47	608	6	0.99	0.4	701|991|1111|8379|9735|286151	BUB1B|CDC20|CHEK1|MAD1L1|KNTC1|FBXO43	-0.44	N-A1 set (UP)
GO Biological Processes	19	GO:0060271	cilium assembly	19_GO:0009987 cellular process	-3.3	2.5	4.1	30293	333	608	17	2.8	0.67	2302|6674|7802|22994|25886|51259|55130|57545|79583|84080|91978|138162|147700|200728|283232|374407|644890	FOXJ1|SPAG1|DNALI1|CEP131|POC1A|TMEM216|ODAD2|CC2D2A|TMEM231|ENKD1|TPGS1|PIERCE1|KLC3|TMEM17|TMEM80|DNAJB13|MEIG1	-0.34	N-A1 set (UP)
GO Biological Processes	19	GO:0044782	cilium organization	19_GO:0009987 cellular process	-3.3	2.5	4	30293	366	608	18	3	0.69	2302|6674|7802|22994|25886|51259|55130|57545|79583|84080|91978|128344|138162|147700|200728|283232|374407|644890	FOXJ1|SPAG1|DNALI1|CEP131|POC1A|TMEM216|ODAD2|CC2D2A|TMEM231|ENKD1|TPGS1|CIMAP3|PIERCE1|KLC3|TMEM17|TMEM80|DNAJB13|MEIG1	-0.34	N-A1 set (UP)
GO Biological Processes	19	GO:0045087	innate immune response	19_GO:0044419 biological process involved in interspecies interaction between organisms	-3.3	1.9	3.8	30293	773	608	30	4.9	0.88	558|684|727|733|1191|3105|3430|3433|3437|3654|4599|5199|9246|11018|11274|50856|51191|54625|54809|55337|55601|81622|81786|91543|114548|115361|171568|286430|353514|613210	AXL|BST2|C5|C8G|CLU|HLA-A|IFI35|IFIT2|IFIT3|IRAK1|MX1|CFP|UBE2L6|TMED1|USP18|CLEC4A|HERC5|PARP14|SAMD9|SHFL|DDX60|UNC93B1|TRIM7|RSAD2|NLRP3|GBP4|POLR3H|NLRP2B|LILRA5|DEFB136	-0.34	N-A1 set (UP)
GO Biological Processes	19	GO:0046649	lymphocyte activation	19_GO:0002376 immune system process	-3.2	2.2	3.8	30293	475	608	21	3.5	0.74	558|684|896|942|974|2048|2737|3070|3105|3662|7374|8451|11119|50856|51010|53833|55024|56262|64421|91543|149041	AXL|BST2|CCND3|CD86|CD79B|EPHB2|GLI3|HELLS|HLA-A|IRF4|UNG|CUL4A|BTN3A1|CLEC4A|EXOSC3|IL20RB|BANK1|LRRC8A|DCLRE1C|RSAD2|RC3H1	-0.23	N-A1 set (UP)
GO Biological Processes	19	GO:0022400	regulation of rhodopsin mediated signaling pathway	19_GO:0050896 response to stimulus	-3.1	15	6.3	30293	10	608	3	0.49	0.28	2868|6011|79823	GRK4|GRK1|CAMKMT	-0.21	N-A1 set (UP)
GO Biological Processes	19	GO:1903010	regulation of bone development	19_GO:0032502 developmental process	-3.1	15	6.3	30293	10	608	3	0.49	0.28	632|2737|9104	BGLAP|GLI3|RGN	-0.21	N-A1 set (UP)
GO Biological Processes	19	GO:0006304	DNA modification	19_GO:0008152 metabolic process	-3	4.5	4.4	30293	77	608	7	1.2	0.43	3070|5080|7374|8846|51010|57673|81602	HELLS|PAX6|UNG|ALKBH1|EXOSC3|BEND3|CDADC1	-0.21	N-A1 set (UP)
GO Biological Processes	19	GO:0001578	microtubule bundle formation	19_GO:0009987 cellular process	-3	3.6	4.1	30293	125	608	9	1.5	0.49	2302|6674|22994|55130|57545|91978|138162|374407|644890	FOXJ1|SPAG1|CEP131|ODAD2|CC2D2A|TPGS1|PIERCE1|DNAJB13|MEIG1	-0.21	N-A1 set (UP)
GO Biological Processes	19	GO:1905515	non-motile cilium assembly	19_GO:0009987 cellular process	-3	5.2	4.6	30293	57	608	6	0.99	0.4	22994|51259|57545|84080|200728|283232	CEP131|TMEM216|CC2D2A|ENKD1|TMEM17|TMEM80	-0.21	N-A1 set (UP)
GO Biological Processes	19	GO:0002456	T cell mediated immunity	19_GO:0002376 immune system process	-3	6.4	4.8	30293	39	608	5	0.82	0.37	1379|3105|6891|10384|81622	CR1L|HLA-A|TAP2|BTN3A3|UNC93B1	-0.21	N-A1 set (UP)
GO Biological Processes	19	GO:0009410	response to xenobiotic stimulus	19_GO:0050896 response to stimulus	-3	2.2	3.6	30293	426	608	19	3.1	0.71	32|117|632|1429|1857|1956|2018|2327|2329|3291|3297|5080|7050|7515|8412|10555|10587|25807|116285	ACACB|ADCYAP1R1|BGLAP|CRYZ|DVL3|EGFR|EMX2|FMO2|FMO4|HSD11B2|HSF1|PAX6|TGIF1|XRCC1|BCAR3|AGPAT2|TXNRD2|RHBDD3|ACSM1	-0.21	N-A1 set (UP)
GO Biological Processes	19	GO:0045321	leukocyte activation	19_GO:0002376 immune system process	-2.9	2	3.5	30293	598	608	24	3.9	0.79	558|684|896|942|974|1191|2048|2737|3070|3105|3430|3662|6813|7374|8451|11119|50856|51010|53833|55024|56262|64421|91543|149041	AXL|BST2|CCND3|CD86|CD79B|CLU|EPHB2|GLI3|HELLS|HLA-A|IFI35|IRF4|STXBP2|UNG|CUL4A|BTN3A1|CLEC4A|EXOSC3|IL20RB|BANK1|LRRC8A|DCLRE1C|RSAD2|RC3H1	-0.21	N-A1 set (UP)
GO Biological Processes	19	GO:0060736	prostate gland growth	19_GO:0040007 growth	-2.9	14	6	30293	11	608	3	0.49	0.28	367|1588|6662	AR|CYP19A1|SOX9	-0.21	N-A1 set (UP)
GO Biological Processes	19	GO:0045839	negative regulation of mitotic nuclear division	19_GO:0048519 negative regulation of biological process	-2.9	6.2	4.7	30293	40	608	5	0.82	0.37	701|991|1111|8379|9735	BUB1B|CDC20|CHEK1|MAD1L1|KNTC1	-0.21	N-A1 set (UP)
GO Biological Processes	19	GO:0036297	interstrand cross-link repair	19_GO:0050896 response to stimulus	-2.9	6.2	4.7	30293	40	608	5	0.82	0.37	2189|10635|55215|64421|64858	FANCG|RAD51AP1|FANCI|DCLRE1C|DCLRE1B	-0.21	N-A1 set (UP)
GO Biological Processes	19	GO:0051607	defense response to virus	19_GO:0044419 biological process involved in interspecies interaction between organisms	-2.9	2.6	3.7	30293	272	608	14	2.3	0.61	684|3433|3437|4599|11274|51191|54541|55337|55601|81622|81786|91351|91543|171568	BST2|IFIT2|IFIT3|MX1|USP18|HERC5|DDIT4|SHFL|DDX60|UNC93B1|TRIM7|DDX60L|RSAD2|POLR3H	-0.19	N-A1 set (UP)
GO Biological Processes	19	GO:0140546	defense response to symbiont	19_GO:0044419 biological process involved in interspecies interaction between organisms	-2.9	2.6	3.7	30293	273	608	14	2.3	0.61	684|3433|3437|4599|11274|51191|54541|55337|55601|81622|81786|91351|91543|171568	BST2|IFIT2|IFIT3|MX1|USP18|HERC5|DDIT4|SHFL|DDX60|UNC93B1|TRIM7|DDX60L|RSAD2|POLR3H	-0.19	N-A1 set (UP)
GO Biological Processes	19	GO:0043433	negative regulation of DNA-binding transcription factor activity	19_GO:0008152 metabolic process	-2.9	3.2	3.9	30293	158	608	10	1.6	0.52	2302|3275|3654|10616|25855|26471|84875|114548|150094|286430	FOXJ1|PRMT2|IRAK1|RBCK1|BRMS1|NUPR1|PARP10|NLRP3|SIK1|NLRP2B	-0.19	N-A1 set (UP)
GO Biological Processes	19	GO:0045292	mRNA cis splicing, via spliceosome	19_GO:0008152 metabolic process	-2.8	5.9	4.6	30293	42	608	5	0.82	0.37	285962|100151683|101954264|101954266|101954272	WEE2-AS1|RNU4ATAC|RNVU1-4|RNVU1-14|RNVU1-3	-0.17	N-A1 set (UP)
GO Biological Processes	19	GO:0120316	sperm flagellum assembly	19_GO:0022414 reproductive process	-2.8	5.8	4.5	30293	43	608	5	0.82	0.37	7802|22994|91978|147700|644890	DNALI1|CEP131|TPGS1|KLC3|MEIG1	-0.15	N-A1 set (UP)
GO Biological Processes	19	GO:0015740	C4-dicarboxylate transport	19_GO:0051179 localization	-2.8	7.7	4.9	30293	26	608	4	0.66	0.33	1468|56262|83733|284111	SLC25A10|LRRC8A|SLC25A18|SLC13A5	-0.15	N-A1 set (UP)
GO Biological Processes	19	GO:0007548	sex differentiation	19_GO:0022414 reproductive process	-2.8	2.5	3.6	30293	280	608	14	2.3	0.61	117|367|558|1271|1588|2189|3753|6662|7080|11144|26471|57122|63951|83990	ADCYAP1R1|AR|AXL|CNTFR|CYP19A1|FANCG|KCNE1|SOX9|NKX2-1|DMC1|NUPR1|NUP107|DMRTA1|BRIP1	-0.15	N-A1 set (UP)
GO Biological Processes	19	GO:0002822	regulation of adaptive immune response based on somatic recombination of immune receptors built from immunoglobulin superfamily domains	19_GO:0002376 immune system process	-2.8	2.9	3.7	30293	191	608	11	1.8	0.54	1379|2048|2302|3105|6891|51010|53833|91543|114548|149041|149840	CR1L|EPHB2|FOXJ1|HLA-A|TAP2|EXOSC3|IL20RB|RSAD2|NLRP3|RC3H1|SHLD1	-0.15	N-A1 set (UP)
GO Biological Processes	19	GO:0021846	cell proliferation in forebrain	19_GO:0032502 developmental process	-2.7	7.4	4.7	30293	27	608	4	0.66	0.33	1638|2018|2737|5080	DCT|EMX2|GLI3|PAX6	-0.13	N-A1 set (UP)
GO Biological Processes	19	GO:0032753	positive regulation of interleukin-4 production	19_GO:0048518 positive regulation of biological process	-2.7	7.4	4.7	30293	27	608	4	0.66	0.33	942|3662|53833|114548	CD86|IRF4|IL20RB|NLRP3	-0.13	N-A1 set (UP)
GO Biological Processes	19	GO:0021978	telencephalon regionalization	19_GO:0032502 developmental process	-2.7	11	5.4	30293	13	608	3	0.49	0.28	2018|5080|170825	EMX2|PAX6|GSX2	-0.13	N-A1 set (UP)
GO Biological Processes	19	GO:0007283	spermatogenesis	19_GO:0022414 reproductive process	-2.7	1.9	3.3	30293	628	608	24	3.9	0.79	117|367|558|2189|2302|6662|7802|8451|9104|9509|9940|11144|22994|55815|56262|83449|83990|91978|124404|147700|150221|286128|644890|100125288	ADCYAP1R1|AR|AXL|FANCG|FOXJ1|SOX9|DNALI1|CUL4A|RGN|ADAMTS2|DLEC1|DMC1|CEP131|TSNAXIP1|LRRC8A|PMFBP1|BRIP1|TPGS1|SEPTIN12|KLC3|RIMBP3C|ZFP41|MEIG1|ZGLP1	-0.092	N-A1 set (UP)
GO Biological Processes	19	GO:0045137	development of primary sexual characteristics	19_GO:0022414 reproductive process	-2.6	2.6	3.5	30293	229	608	12	2	0.56	117|367|1588|2189|3753|6662|7080|11144|26471|57122|63951|83990	ADCYAP1R1|AR|CYP19A1|FANCG|KCNE1|SOX9|NKX2-1|DMC1|NUPR1|NUP107|DMRTA1|BRIP1	-0.067	N-A1 set (UP)
GO Biological Processes	19	GO:0071174	mitotic spindle checkpoint signaling	19_GO:0048519 negative regulation of biological process	-2.6	6.9	4.5	30293	29	608	4	0.66	0.33	701|991|8379|9735	BUB1B|CDC20|MAD1L1|KNTC1	-0.067	N-A1 set (UP)
GO Biological Processes	19	GO:0007094	mitotic spindle assembly checkpoint signaling	19_GO:0048519 negative regulation of biological process	-2.6	6.9	4.5	30293	29	608	4	0.66	0.33	701|991|8379|9735	BUB1B|CDC20|MAD1L1|KNTC1	-0.067	N-A1 set (UP)
GO Biological Processes	19	GO:0071173	spindle assembly checkpoint signaling	19_GO:0048519 negative regulation of biological process	-2.6	6.9	4.5	30293	29	608	4	0.66	0.33	701|991|8379|9735	BUB1B|CDC20|MAD1L1|KNTC1	-0.067	N-A1 set (UP)
GO Biological Processes	19	GO:0046395	carboxylic acid catabolic process	19_GO:0008152 metabolic process	-2.6	2.6	3.5	30293	232	608	12	2	0.56	35|875|2954|5106|5828|5973|10449|10588|27349|84696|84706|414328	ACADS|CBS|GSTZ1|PCK2|PEX2|RENBP|ACAA2|MTHFS|MCAT|ABHD1|GPT2|IDNK	-0.063	N-A1 set (UP)
GO Biological Processes	19	GO:0016054	organic acid catabolic process	19_GO:0008152 metabolic process	-2.6	2.6	3.5	30293	232	608	12	2	0.56	35|875|2954|5106|5828|5973|10449|10588|27349|84696|84706|414328	ACADS|CBS|GSTZ1|PCK2|PEX2|RENBP|ACAA2|MTHFS|MCAT|ABHD1|GPT2|IDNK	-0.063	N-A1 set (UP)
GO Biological Processes	19	GO:0031577	spindle checkpoint signaling	19_GO:0048519 negative regulation of biological process	-2.5	6.6	4.4	30293	30	608	4	0.66	0.33	701|991|8379|9735	BUB1B|CDC20|MAD1L1|KNTC1	-0.05	N-A1 set (UP)
GO Biological Processes	19	GO:0006376	mRNA splice site recognition	19_GO:0008152 metabolic process	-2.5	5.1	4.1	30293	49	608	5	0.82	0.37	285962|100151683|101954264|101954266|101954272	WEE2-AS1|RNU4ATAC|RNVU1-4|RNVU1-14|RNVU1-3	-0.05	N-A1 set (UP)
GO Biological Processes	19	GO:0006957	complement activation, alternative pathway	19_GO:0044419 biological process involved in interspecies interaction between organisms	-2.5	10	5	30293	15	608	3	0.49	0.28	727|733|5199	C5|C8G|CFP	-0.05	N-A1 set (UP)
GO Biological Processes	19	GO:0035627	ceramide transport	19_GO:0051179 localization	-2.5	10	5	30293	15	608	3	0.49	0.28	4547|51054|80772	MTTP|PLEKHA8P1|CPTP	-0.05	N-A1 set (UP)
GO Biological Processes	19	GO:0048232	male gamete generation	19_GO:0022414 reproductive process	-2.5	1.9	3.1	30293	645	608	24	3.9	0.79	117|367|558|2189|2302|6662|7802|8451|9104|9509|9940|11144|22994|55815|56262|83449|83990|91978|124404|147700|150221|286128|644890|100125288	ADCYAP1R1|AR|AXL|FANCG|FOXJ1|SOX9|DNALI1|CUL4A|RGN|ADAMTS2|DLEC1|DMC1|CEP131|TSNAXIP1|LRRC8A|PMFBP1|BRIP1|TPGS1|SEPTIN12|KLC3|RIMBP3C|ZFP41|MEIG1|ZGLP1	-0.05	N-A1 set (UP)
GO Biological Processes	19	GO:0002819	regulation of adaptive immune response	19_GO:0002376 immune system process	-2.5	2.7	3.4	30293	206	608	11	1.8	0.54	1379|2048|2302|3105|6891|51010|53833|91543|114548|149041|149840	CR1L|EPHB2|FOXJ1|HLA-A|TAP2|EXOSC3|IL20RB|RSAD2|NLRP3|RC3H1|SHLD1	-0.05	N-A1 set (UP)
GO Biological Processes	19	GO:0140374	antiviral innate immune response	19_GO:0044419 biological process involved in interspecies interaction between organisms	-2.5	5	4	30293	50	608	5	0.82	0.37	3433|3437|4599|11274|81786	IFIT2|IFIT3|MX1|USP18|TRIM7	-0.047	N-A1 set (UP)
GO Biological Processes	19	GO:0061036	positive regulation of cartilage development	19_GO:0032502 developmental process	-2.4	6.2	4.2	30293	32	608	4	0.66	0.33	649|2737|6662|8200	BMP1|GLI3|SOX9|GDF5	-0.046	N-A1 set (UP)
GO Biological Processes	19	GO:0033046	negative regulation of sister chromatid segregation	19_GO:0048519 negative regulation of biological process	-2.4	6.2	4.2	30293	32	608	4	0.66	0.33	701|991|8379|9735	BUB1B|CDC20|MAD1L1|KNTC1	-0.046	N-A1 set (UP)
GO Biological Processes	19	GO:0033048	negative regulation of mitotic sister chromatid segregation	19_GO:0048519 negative regulation of biological process	-2.4	6.2	4.2	30293	32	608	4	0.66	0.33	701|991|8379|9735	BUB1B|CDC20|MAD1L1|KNTC1	-0.046	N-A1 set (UP)
GO Biological Processes	19	GO:2000816	negative regulation of mitotic sister chromatid separation	19_GO:0048519 negative regulation of biological process	-2.4	6.2	4.2	30293	32	608	4	0.66	0.33	701|991|8379|9735	BUB1B|CDC20|MAD1L1|KNTC1	-0.046	N-A1 set (UP)
GO Biological Processes	19	GO:0045841	negative regulation of mitotic metaphase/anaphase transition	19_GO:0048519 negative regulation of biological process	-2.4	6.2	4.2	30293	32	608	4	0.66	0.33	701|991|8379|9735	BUB1B|CDC20|MAD1L1|KNTC1	-0.046	N-A1 set (UP)
GO Biological Processes	19	GO:1904031	positive regulation of cyclin-dependent protein kinase activity	19_GO:0048518 positive regulation of biological process	-2.4	9.3	4.8	30293	16	608	3	0.49	0.28	896|1956|219736	CCND3|EGFR|STOX1	-0.046	N-A1 set (UP)
GO Biological Processes	19	GO:0046459	short-chain fatty acid metabolic process	19_GO:0008152 metabolic process	-2.4	9.3	4.8	30293	16	608	3	0.49	0.28	35|5106|116285	ACADS|PCK2|ACSM1	-0.046	N-A1 set (UP)
GO Biological Processes	19	GO:0034374	low-density lipoprotein particle remodeling	19_GO:0032501 multicellular organismal process	-2.4	9.3	4.8	30293	16	608	3	0.49	0.28	183|4353|4547	AGT|MPO|MTTP	-0.046	N-A1 set (UP)
GO Biological Processes	19	GO:0002200	somatic diversification of immune receptors	19_GO:0002376 immune system process	-2.4	4.8	3.9	30293	52	608	5	0.82	0.37	7374|51010|64421|78996|149840	UNG|EXOSC3|DCLRE1C|CYREN|SHLD1	-0.039	N-A1 set (UP)
GO Biological Processes	19	GO:0007093	mitotic cell cycle checkpoint signaling	19_GO:0048519 negative regulation of biological process	-2.4	3.2	3.5	30293	126	608	8	1.3	0.46	701|991|1111|4582|8379|9735|55367|144715	BUB1B|CDC20|CHEK1|MUC1|MAD1L1|KNTC1|PIDD1|RAD9B	-0.027	N-A1 set (UP)
GO Biological Processes	19	GO:0006282	regulation of DNA repair	19_GO:0050896 response to stimulus	-2.4	2.5	3.3	30293	215	608	11	1.8	0.54	1111|1956|2139|3297|6944|7515|8451|10635|57332|78996|149840	CHEK1|EGFR|EYA2|HSF1|VPS72|XRCC1|CUL4A|RAD51AP1|CBX8|CYREN|SHLD1	-0.021	N-A1 set (UP)
GO Biological Processes	19	GO:0002703	regulation of leukocyte mediated immunity	19_GO:0002376 immune system process	-2.3	2.4	3.2	30293	247	608	12	2	0.56	684|1379|2302|3105|6813|6891|51010|53833|56848|91543|114548|149840	BST2|CR1L|FOXJ1|HLA-A|STXBP2|TAP2|EXOSC3|IL20RB|SPHK2|RSAD2|NLRP3|SHLD1	-0.021	N-A1 set (UP)
GO Biological Processes	19	GO:0002460	adaptive immune response based on somatic recombination of immune receptors built from immunoglobulin superfamily domains	19_GO:0002376 immune system process	-2.3	2.4	3.2	30293	247	608	12	2	0.56	727|733|1191|1379|3105|3662|6891|7374|10384|51010|81622|149840	C5|C8G|CLU|CR1L|HLA-A|IRF4|TAP2|UNG|BTN3A3|EXOSC3|UNC93B1|SHLD1	-0.021	N-A1 set (UP)
GO Biological Processes	19	GO:1901222	regulation of non-canonical NF-kappaB signal transduction	19_GO:0050896 response to stimulus	-2.3	3.4	3.5	30293	102	608	7	1.2	0.43	942|1956|3430|10616|23328|114548|149041	CD86|EGFR|IFI35|RBCK1|SASH1|NLRP3|RC3H1	-0.021	N-A1 set (UP)
GO Biological Processes	19	GO:0046320	regulation of fatty acid oxidation	19_GO:0008152 metabolic process	-2.3	5.9	4.1	30293	34	608	4	0.66	0.33	32|2327|2329|6662	ACACB|FMO2|FMO4|SOX9	-0.021	N-A1 set (UP)
GO Biological Processes	19	GO:0051985	negative regulation of chromosome segregation	19_GO:0048519 negative regulation of biological process	-2.3	5.9	4.1	30293	34	608	4	0.66	0.33	701|991|8379|9735	BUB1B|CDC20|MAD1L1|KNTC1	-0.021	N-A1 set (UP)
GO Biological Processes	19	GO:1902100	negative regulation of metaphase/anaphase transition of cell cycle	19_GO:0048519 negative regulation of biological process	-2.3	5.9	4.1	30293	34	608	4	0.66	0.33	701|991|8379|9735	BUB1B|CDC20|MAD1L1|KNTC1	-0.021	N-A1 set (UP)
GO Biological Processes	19	GO:1905819	negative regulation of chromosome separation	19_GO:0048519 negative regulation of biological process	-2.3	5.9	4.1	30293	34	608	4	0.66	0.33	701|991|8379|9735	BUB1B|CDC20|MAD1L1|KNTC1	-0.021	N-A1 set (UP)
GO Biological Processes	19	GO:0009615	response to virus	19_GO:0044419 biological process involved in interspecies interaction between organisms	-2.3	2.1	3.1	30293	380	608	16	2.6	0.65	684|1191|3433|3437|4599|11274|51191|54541|55337|55601|81622|81786|91351|91543|114548|171568	BST2|CLU|IFIT2|IFIT3|MX1|USP18|HERC5|DDIT4|SHFL|DDX60|UNC93B1|TRIM7|DDX60L|RSAD2|NLRP3|POLR3H	-0.021	N-A1 set (UP)
GO Biological Processes	19	GO:0051276	chromosome organization	19_GO:0009987 cellular process	-2.3	2	3	30293	485	608	19	3.1	0.71	701|991|3833|7515|8354|8379|9735|11144|24137|54433|57122|64421|64858|83990|149840|221150|256006|285643|401541	BUB1B|CDC20|KIFC1|XRCC1|H3C11|MAD1L1|KNTC1|DMC1|KIF4A|GAR1|NUP107|DCLRE1C|DCLRE1B|BRIP1|SHLD1|SKA3|ANKRD31|KIF4B|CENPP	-0.021	N-A1 set (UP)
GO Biological Processes	19	GO:0002700	regulation of production of molecular mediator of immune response	19_GO:0002376 immune system process	-2.3	2.7	3.2	30293	188	608	10	1.6	0.52	558|684|942|2048|3105|51010|56848|91543|114548|149840	AXL|BST2|CD86|EPHB2|HLA-A|EXOSC3|SPHK2|RSAD2|NLRP3|SHLD1	-0.0092	N-A1 set (UP)
GO Biological Processes	19	GO:0032673	regulation of interleukin-4 production	19_GO:0032501 multicellular organismal process	-2.3	5.7	4	30293	35	608	4	0.66	0.33	942|3662|53833|114548	CD86|IRF4|IL20RB|NLRP3	-0.0065	N-A1 set (UP)
GO Biological Processes	19	GO:0046189	phenol-containing compound biosynthetic process	19_GO:0008152 metabolic process	-2.3	5.7	4	30293	35	608	4	0.66	0.33	1621|1638|1644|7166	DBH|DCT|DDC|TPH1	-0.0065	N-A1 set (UP)
GO Biological Processes	19	GO:0000075	cell cycle checkpoint signaling	19_GO:0048519 negative regulation of biological process	-2.3	2.8	3.3	30293	160	608	9	1.5	0.49	701|991|1111|4582|8379|9735|55367|83990|144715	BUB1B|CDC20|CHEK1|MUC1|MAD1L1|KNTC1|PIDD1|BRIP1|RAD9B	-0.0065	N-A1 set (UP)
GO Biological Processes	19	GO:0002830	positive regulation of type 2 immune response	19_GO:0002376 immune system process	-2.3	8.3	4.4	30293	18	608	3	0.49	0.28	942|91543|114548	CD86|RSAD2|NLRP3	-0.0065	N-A1 set (UP)
GO Biological Processes	19	GO:0035455	response to interferon-alpha	19_GO:0050896 response to stimulus	-2.3	8.3	4.4	30293	18	608	3	0.49	0.28	558|684|27074	AXL|BST2|LAMP3	-0.0065	N-A1 set (UP)
GO Biological Processes	19	GO:1901655	cellular response to ketone	19_GO:0050896 response to stimulus	-2.3	3.3	3.4	30293	105	608	7	1.2	0.43	367|1956|5080|5106|11184|54541|56848	AR|EGFR|PAX6|PCK2|MAP4K1|DDIT4|SPHK2	-0.0065	N-A1 set (UP)
GO Biological Processes	19	GO:0051090	regulation of DNA-binding transcription factor activity	19_GO:0008152 metabolic process	-2.3	2.1	3	30293	386	608	16	2.6	0.65	183|367|1191|2302|3275|3297|3654|10616|25855|26471|55367|64320|84875|114548|150094|286430	AGT|AR|CLU|FOXJ1|PRMT2|HSF1|IRAK1|RBCK1|BRMS1|NUPR1|PIDD1|RNF25|PARP10|NLRP3|SIK1|NLRP2B	-0.0065	N-A1 set (UP)
GO Biological Processes	19	GO:0002252	immune effector process	19_GO:0002376 immune system process	-2.3	2	3	30293	457	608	18	3	0.69	727|733|1191|1379|1621|3105|3430|3662|4353|5199|6813|6891|7374|10384|51010|81622|149041|149840	C5|C8G|CLU|CR1L|DBH|HLA-A|IFI35|IRF4|MPO|CFP|STXBP2|TAP2|UNG|BTN3A3|EXOSC3|UNC93B1|RC3H1|SHLD1	-0.002	N-A1 set (UP)
GO Biological Processes	19	GO:0002695	negative regulation of leukocyte activation	19_GO:0002376 immune system process	-2.2	2.6	3.2	30293	192	608	10	1.6	0.52	558|942|2302|2737|8379|25807|53833|55024|149041|284467	AXL|CD86|FOXJ1|GLI3|MAD1L1|RHBDD3|IL20RB|BANK1|RC3H1|TAFA3	-0.002	N-A1 set (UP)
GO Biological Processes	19	GO:0046902	regulation of mitochondrial membrane permeability	19_GO:0051179 localization	-2.2	4.4	3.6	30293	57	608	5	0.82	0.37	2139|7755|10449|79594|203245	EYA2|ZNF205|ACAA2|MUL1|NAIF1	-0.002	N-A1 set (UP)
GO Biological Processes	19	GO:1905332	positive regulation of morphogenesis of an epithelium	19_GO:0032502 developmental process	-2.2	5.5	3.9	30293	36	608	4	0.66	0.33	183|367|6662|219736	AGT|AR|SOX9|STOX1	-0.002	N-A1 set (UP)
GO Biological Processes	19	GO:0002702	positive regulation of production of molecular mediator of immune response	19_GO:0002376 immune system process	-2.2	3	3.3	30293	134	608	8	1.3	0.46	942|2048|3105|51010|56848|91543|114548|149840	CD86|EPHB2|HLA-A|EXOSC3|SPHK2|RSAD2|NLRP3|SHLD1	-0.00085	N-A1 set (UP)
GO Biological Processes	19	GO:0008406	gonad development	19_GO:0022414 reproductive process	-2.2	2.4	3.1	30293	224	608	11	1.8	0.54	367|1588|2189|3753|6662|7080|11144|26471|57122|63951|83990	AR|CYP19A1|FANCG|KCNE1|SOX9|NKX2-1|DMC1|NUPR1|NUP107|DMRTA1|BRIP1	0	N-A1 set (UP)
GO Biological Processes	19	GO:0060348	bone development	19_GO:0032502 developmental process	-2.2	2.6	3.1	30293	194	608	10	1.6	0.52	632|875|2737|3636|4146|5251|6261|6662|84895|147111	BGLAP|CBS|GLI3|INPPL1|MATN1|PHEX|RYR1|SOX9|MIGA2|NOTUM	0	N-A1 set (UP)
GO Biological Processes	19	GO:0002520	immune system development	19_GO:0002376 immune system process	-2.2	2.7	3.2	30293	164	608	9	1.5	0.49	2302|7374|8379|9133|51010|64421|78996|149041|149840	FOXJ1|UNG|MAD1L1|CCNB2|EXOSC3|DCLRE1C|CYREN|RC3H1|SHLD1	0	N-A1 set (UP)
GO Biological Processes	19	GO:0019395	fatty acid oxidation	19_GO:0008152 metabolic process	-2.2	3.6	3.4	30293	82	608	6	0.99	0.4	32|35|5828|10449|27349|116285	ACACB|ACADS|PEX2|ACAA2|MCAT|ACSM1	0	N-A1 set (UP)
GO Biological Processes	19	GO:0071396	cellular response to lipid	19_GO:0050896 response to stimulus	-2.2	1.9	2.9	30293	535	608	20	3.3	0.72	367|558|632|942|1956|2048|3297|3654|4793|5080|5106|5251|6662|11184|54541|56848|92595|114548|129607|151306	AR|AXL|BGLAP|CD86|EGFR|EPHB2|HSF1|IRAK1|NFKBIB|PAX6|PCK2|PHEX|SOX9|MAP4K1|DDIT4|SPHK2|ZNF764|NLRP3|CMPK2|GPBAR1	0	N-A1 set (UP)
GO Biological Processes	19	GO:0044283	small molecule biosynthetic process	19_GO:0008152 metabolic process	-2.2	1.9	2.9	30293	463	608	18	3	0.69	32|230|435|875|1468|1588|1621|2679|4353|5106|9104|10449|27349|56848|79611|84267|84696|116285	ACACB|ALDOC|ASL|CBS|SLC25A10|CYP19A1|DBH|GGT3P|MPO|PCK2|RGN|ACAA2|MCAT|SPHK2|ACSS3|QNG1|ABHD1|ACSM1	0	N-A1 set (UP)
GO Biological Processes	19	GO:0002443	leukocyte mediated immunity	19_GO:0002376 immune system process	-2.2	2.2	3	30293	291	608	13	2.1	0.59	727|733|1191|1379|1621|3105|6813|6891|7374|10384|51010|81622|149840	C5|C8G|CLU|CR1L|DBH|HLA-A|STXBP2|TAP2|UNG|BTN3A3|EXOSC3|UNC93B1|SHLD1	0	N-A1 set (UP)
GO Biological Processes	19	GO:0001775	cell activation	19_GO:0032501 multicellular organismal process	-2.2	1.7	2.8	30293	722	608	25	4.1	0.81	558|684|896|942|974|1191|1956|2048|2737|3070|3105|3430|3662|6813|7374|8451|11119|50856|51010|53833|55024|56262|64421|91543|149041	AXL|BST2|CCND3|CD86|CD79B|CLU|EGFR|EPHB2|GLI3|HELLS|HLA-A|IFI35|IRF4|STXBP2|UNG|CUL4A|BTN3A1|CLEC4A|EXOSC3|IL20RB|BANK1|LRRC8A|DCLRE1C|RSAD2|RC3H1	0	N-A1 set (UP)
GO Biological Processes	19	GO:0051250	negative regulation of lymphocyte activation	19_GO:0002376 immune system process	-2.2	2.7	3.1	30293	166	608	9	1.5	0.49	558|942|2302|2737|8379|25807|53833|55024|149041	AXL|CD86|FOXJ1|GLI3|MAD1L1|RHBDD3|IL20RB|BANK1|RC3H1	0	N-A1 set (UP)
GO Biological Processes	19	GO:1903047	mitotic cell cycle process	19_GO:0009987 cellular process	-2.2	1.9	2.9	30293	502	608	19	3.1	0.71	701|896|991|1111|3833|4582|5080|7164|8379|8451|9133|9735|23265|24137|55367|84080|144715|221150|285643	BUB1B|CCND3|CDC20|CHEK1|KIFC1|MUC1|PAX6|TPD52L1|MAD1L1|CUL4A|CCNB2|KNTC1|EXOC7|KIF4A|PIDD1|ENKD1|RAD9B|SKA3|KIF4B	0	N-A1 set (UP)
GO Biological Processes	19	GO:0006259	DNA metabolic process	19_GO:0008152 metabolic process	-2.2	1.7	2.8	30293	766	608	26	4.3	0.82	875|1111|2139|2189|3070|3297|5080|7374|7515|8451|8846|10635|11144|51010|54433|55215|57673|64421|64858|78996|81602|83990|84875|144715|149840|256006	CBS|CHEK1|EYA2|FANCG|HELLS|HSF1|PAX6|UNG|XRCC1|CUL4A|ALKBH1|RAD51AP1|DMC1|EXOSC3|GAR1|FANCI|BEND3|DCLRE1C|DCLRE1B|CYREN|CDADC1|BRIP1|PARP10|RAD9B|SHLD1|ANKRD31	0	N-A1 set (UP)
GO Biological Processes	19	GO:0030258	lipid modification	19_GO:0008152 metabolic process	-2.2	2.7	3.1	30293	168	608	9	1.5	0.49	32|35|3636|5828|8897|10449|27349|84513|116285	ACACB|ACADS|INPPL1|PEX2|MTMR3|ACAA2|MCAT|PLPP5|ACSM1	0	N-A1 set (UP)
GO Biological Processes	19	GO:0034122	negative regulation of toll-like receptor signaling pathway	19_GO:0044419 biological process involved in interspecies interaction between organisms	-2.1	7.5	4.1	30293	20	608	3	0.49	0.28	3662|56927|286430	IRF4|GPR108|NLRP2B	0	N-A1 set (UP)
GO Biological Processes	19	GO:0032332	positive regulation of chondrocyte differentiation	19_GO:0032502 developmental process	-2.1	7.5	4.1	30293	20	608	3	0.49	0.28	2737|6662|8200	GLI3|SOX9|GDF5	0	N-A1 set (UP)
GO Biological Processes	19	GO:0098813	nuclear chromosome segregation	19_GO:0009987 cellular process	-2.1	2.4	3	30293	231	608	11	1.8	0.54	991|3833|8379|9133|9735|11144|24137|83990|221150|256006|285643	CDC20|KIFC1|MAD1L1|CCNB2|KNTC1|DMC1|KIF4A|BRIP1|SKA3|ANKRD31|KIF4B	0	N-A1 set (UP)
GO Biological Processes	19	GO:0046660	female sex differentiation	19_GO:0022414 reproductive process	-2.1	3.1	3.2	30293	112	608	7	1.2	0.43	117|558|1588|2189|11144|57122|63951	ADCYAP1R1|AXL|CYP19A1|FANCG|DMC1|NUP107|DMRTA1	0	N-A1 set (UP)
GO Biological Processes	19	GO:0001974	blood vessel remodeling	19_GO:0032501 multicellular organismal process	-2.1	5.1	3.7	30293	39	608	4	0.66	0.33	183|558|875|1621	AGT|AXL|CBS|DBH	0	N-A1 set (UP)
GO Biological Processes	19	GO:0051092	positive regulation of NF-kappaB transcription factor activity	19_GO:0008152 metabolic process	-2.1	2.8	3.1	30293	141	608	8	1.3	0.46	183|367|1191|3654|10616|55367|64320|114548	AGT|AR|CLU|IRAK1|RBCK1|PIDD1|RNF25|NLRP3	0	N-A1 set (UP)
GO Biological Processes	19	GO:1905039	carboxylic acid transmembrane transport	19_GO:0051179 localization	-2.1	2.8	3.1	30293	142	608	8	1.3	0.46	32|1468|56262|83733|83884|84889|146167|284111	ACACB|SLC25A10|LRRC8A|SLC25A18|SLC25A2|SLC7A3|SLC38A8|SLC13A5	0	N-A1 set (UP)
GO Biological Processes	19	GO:0008637	apoptotic mitochondrial changes	19_GO:0009987 cellular process	-2.1	4	3.4	30293	62	608	5	0.82	0.37	1191|2139|3433|10449|203245	CLU|EYA2|IFIT2|ACAA2|NAIF1	0	N-A1 set (UP)
GO Biological Processes	19	GO:0071295	cellular response to vitamin	19_GO:0050896 response to stimulus	-2.1	7.1	4	30293	21	608	3	0.49	0.28	632|5251|83990	BGLAP|PHEX|BRIP1	0	N-A1 set (UP)
GO Biological Processes	19	GO:0032656	regulation of interleukin-13 production	19_GO:0032501 multicellular organismal process	-2.1	7.1	4	30293	21	608	3	0.49	0.28	3662|56848|353514	IRF4|SPHK2|LILRA5	0	N-A1 set (UP)
GO Biological Processes	19	GO:1903825	organic acid transmembrane transport	19_GO:0051179 localization	-2.1	2.8	3.1	30293	143	608	8	1.3	0.46	32|1468|56262|83733|83884|84889|146167|284111	ACACB|SLC25A10|LRRC8A|SLC25A18|SLC25A2|SLC7A3|SLC38A8|SLC13A5	0	N-A1 set (UP)
GO Biological Processes	19	GO:0062014	negative regulation of small molecule metabolic process	19_GO:0048519 negative regulation of biological process	-2.1	3	3.1	30293	115	608	7	1.2	0.43	32|2327|2329|6662|26471|54541|150094	ACACB|FMO2|FMO4|SOX9|NUPR1|DDIT4|SIK1	0	N-A1 set (UP)
GO Biological Processes	19	GO:0034440	lipid oxidation	19_GO:0008152 metabolic process	-2.1	3.4	3.2	30293	88	608	6	0.99	0.4	32|35|5828|10449|27349|116285	ACACB|ACADS|PEX2|ACAA2|MCAT|ACSM1	0	N-A1 set (UP)
GO Biological Processes	19	GO:0001655	urogenital system development	19_GO:0032502 developmental process	-2.1	4	3.4	30293	63	608	5	0.82	0.37	367|1588|2048|3070|6662	AR|CYP19A1|EPHB2|HELLS|SOX9	0	N-A1 set (UP)
GO Biological Processes	19	GO:0021885	forebrain cell migration	19_GO:0032502 developmental process	-2.1	4	3.4	30293	63	608	5	0.82	0.37	558|1956|2018|2737|7080	AXL|EGFR|EMX2|GLI3|NKX2-1	0	N-A1 set (UP)
GO Biological Processes	19	GO:0002449	lymphocyte mediated immunity	19_GO:0002376 immune system process	-2.1	2.3	2.9	30293	237	608	11	1.8	0.54	727|733|1191|1379|3105|6891|7374|10384|51010|81622|149840	C5|C8G|CLU|CR1L|HLA-A|TAP2|UNG|BTN3A3|EXOSC3|UNC93B1|SHLD1	0	N-A1 set (UP)
GO Biological Processes	19	GO:0072329	monocarboxylic acid catabolic process	19_GO:0008152 metabolic process	-2	3	3.1	30293	116	608	7	1.2	0.43	35|5106|5828|10449|27349|84696|414328	ACADS|PCK2|PEX2|ACAA2|MCAT|ABHD1|IDNK	0	N-A1 set (UP)
GO Biological Processes	19	GO:0045622	regulation of T-helper cell differentiation	19_GO:0002376 immune system process	-2	4.9	3.5	30293	41	608	4	0.66	0.33	942|3662|114548|149041	CD86|IRF4|NLRP3|RC3H1	0	N-A1 set (UP)
GO Biological Processes	19	GO:0002478	antigen processing and presentation of exogenous peptide antigen	19_GO:0002376 immune system process	-2	4.9	3.5	30293	41	608	4	0.66	0.33	3105|6891|50856|81622	HLA-A|TAP2|CLEC4A|UNC93B1	0	N-A1 set (UP)
GO Biological Processes	19	GO:1901028	regulation of mitochondrial outer membrane permeabilization involved in apoptotic signaling pathway	19_GO:0051179 localization	-2	6.8	3.9	30293	22	608	3	0.49	0.28	7755|10449|79594	ZNF205|ACAA2|MUL1	0	N-A1 set (UP)
GO Biological Processes	19	GO:0007224	smoothened signaling pathway	19_GO:0050896 response to stimulus	-2	3.3	3.2	30293	90	608	6	0.99	0.4	2737|5080|57545|79583|132884|200728	GLI3|PAX6|CC2D2A|TMEM231|EVC2|TMEM17	0	N-A1 set (UP)
GO Biological Processes	19	GO:0045922	negative regulation of fatty acid metabolic process	19_GO:0048519 negative regulation of biological process	-2	4.7	3.5	30293	42	608	4	0.66	0.33	32|2327|2329|6662	ACACB|FMO2|FMO4|SOX9	0	N-A1 set (UP)
GO Biological Processes	19	GO:0002562	somatic diversification of immune receptors via germline recombination within a single locus	19_GO:0002376 immune system process	-2	4.7	3.5	30293	42	608	4	0.66	0.33	7374|51010|64421|78996	UNG|EXOSC3|DCLRE1C|CYREN	0	N-A1 set (UP)
GO Biological Processes	19	GO:0016444	somatic cell DNA recombination	19_GO:0008152 metabolic process	-2	4.7	3.5	30293	42	608	4	0.66	0.33	7374|51010|64421|78996	UNG|EXOSC3|DCLRE1C|CYREN	0	N-A1 set (UP)
GO Biological Processes	19	GO:0016445	somatic diversification of immunoglobulins	19_GO:0002376 immune system process	-2	4.7	3.5	30293	42	608	4	0.66	0.33	7374|51010|78996|149840	UNG|EXOSC3|CYREN|SHLD1	0	N-A1 set (UP)
GO Biological Processes	19	GO:0051783	regulation of nuclear division	19_GO:0050789 regulation of biological process	-2	2.7	3	30293	147	608	8	1.3	0.46	701|991|1111|4288|8379|9735|10635|286151	BUB1B|CDC20|CHEK1|MKI67|MAD1L1|KNTC1|RAD51AP1|FBXO43	0	N-A1 set (UP)
GO Biological Processes	19	GO:0007088	regulation of mitotic nuclear division	19_GO:0050789 regulation of biological process	-2	3	3	30293	118	608	7	1.2	0.43	701|991|1111|4288|8379|9735|286151	BUB1B|CDC20|CHEK1|MKI67|MAD1L1|KNTC1|FBXO43	0	N-A1 set (UP)

## Sheet: S3h Table
Category	CategoryID	GO	Description	PARENT_GO	Log10(p-value)	Enrichment	Z-score	#TotalGeneInLibrary	#GeneInGO	#GeneInHitList	#GeneInGOAndHitList	%InGO	STDV %InGO	GeneID	Hits	Log10(q-value)	GeneList
GO Biological Processes	19	GO:1902254	negative regulation of intrinsic apoptotic signaling pathway by p53 class mediator	19_GO:0048519 negative regulation of biological process	-4.8	26	9.9	30293	23	202	4	2	0.98	3622|4193|23411|64844	ING2|MDM2|SIRT1|MARCHF7	-0.64	N-A1 set (DOWN)
GO Biological Processes	19	GO:1901797	negative regulation of signal transduction by p53 class mediator	19_GO:0048519 negative regulation of biological process	-4.1	18	8	30293	34	202	4	2	0.98	3622|4193|23411|64844	ING2|MDM2|SIRT1|MARCHF7	-0.52	N-A1 set (DOWN)
GO Biological Processes	19	GO:1902253	regulation of intrinsic apoptotic signaling pathway by p53 class mediator	19_GO:0050896 response to stimulus	-4.1	17	7.8	30293	35	202	4	2	0.98	3622|4193|23411|64844	ING2|MDM2|SIRT1|MARCHF7	-0.52	N-A1 set (DOWN)
GO Biological Processes	19	GO:0043516	regulation of DNA damage response, signal transduction by p53 class mediator	19_GO:0050896 response to stimulus	-3.9	16	7.5	30293	38	202	4	2	0.98	4193|23411|64844|161742	MDM2|SIRT1|MARCHF7|SPRED1	-0.52	N-A1 set (DOWN)
GO Biological Processes	19	GO:1902166	negative regulation of intrinsic apoptotic signaling pathway in response to DNA damage by p53 class mediator	19_GO:0048519 negative regulation of biological process	-3.9	30	9.2	30293	15	202	3	1.5	0.85	3622|23411|64844	ING2|SIRT1|MARCHF7	-0.52	N-A1 set (DOWN)
GO Biological Processes	19	GO:0043518	negative regulation of DNA damage response, signal transduction by p53 class mediator	19_GO:0048519 negative regulation of biological process	-3.9	30	9.2	30293	15	202	3	1.5	0.85	4193|23411|64844	MDM2|SIRT1|MARCHF7	-0.52	N-A1 set (DOWN)
GO Biological Processes	19	GO:2000036	regulation of stem cell population maintenance	19_GO:0032502 developmental process	-3.9	10	6.4	30293	74	202	5	2.5	1.1	86|3622|4017|51123|79692	ACTL6A|ING2|LOXL2|ZNF706|ZNF322	-0.52	N-A1 set (DOWN)
GO Biological Processes	19	GO:0051249	regulation of lymphocyte activation	19_GO:0002376 immune system process	-3.8	3.6	4.8	30293	505	202	12	5.9	1.7	86|196|430|3575|3624|5896|7189|7293|51083|64844|126259|196528	ACTL6A|AHR|ASCL2|IL7R|INHBA|RAG1|TRAF6|TNFRSF4|GAL|MARCHF7|TMIGD2|ARID2	-0.52	N-A1 set (DOWN)
GO Biological Processes	19	GO:1902165	regulation of intrinsic apoptotic signaling pathway in response to DNA damage by p53 class mediator	19_GO:0050896 response to stimulus	-3.7	26	8.6	30293	17	202	3	1.5	0.85	3622|23411|64844	ING2|SIRT1|MARCHF7	-0.51	N-A1 set (DOWN)
GO Biological Processes	19	GO:0048568	embryonic organ development	19_GO:0032502 developmental process	-3.6	3.6	4.7	30293	452	202	11	5.4	1.6	430|525|653|1969|3212|6343|6495|7472|25806|53904|196528	ASCL2|ATP6V1B1|BMP5|EPHA2|HOXB2|SCT|SIX1|WNT2|VAX2|MYO3A|ARID2	-0.45	N-A1 set (DOWN)
GO Biological Processes	19	GO:0060977	coronary vasculature morphogenesis	19_GO:0032502 developmental process	-3.6	24	8.1	30293	19	202	3	1.5	0.85	6444|161742|196528	SGCD|SPRED1|ARID2	-0.45	N-A1 set (DOWN)
GO Biological Processes	19	GO:0002694	regulation of leukocyte activation	19_GO:0002376 immune system process	-3.3	3.2	4.3	30293	571	202	12	5.9	1.7	86|196|430|3575|3624|5896|7189|7293|51083|64844|126259|196528	ACTL6A|AHR|ASCL2|IL7R|INHBA|RAG1|TRAF6|TNFRSF4|GAL|MARCHF7|TMIGD2|ARID2	-0.21	N-A1 set (DOWN)
GO Biological Processes	19	GO:0007423	sensory organ development	19_GO:0032502 developmental process	-3.3	3.1	4.2	30293	579	202	12	5.9	1.7	86|430|525|653|1543|1969|3624|6101|6495|7472|25806|53904	ACTL6A|ASCL2|ATP6V1B1|BMP5|CYP1A1|EPHA2|INHBA|RP1|SIX1|WNT2|VAX2|MYO3A	-0.2	N-A1 set (DOWN)
GO Biological Processes	19	GO:1902455	negative regulation of stem cell population maintenance	19_GO:0032502 developmental process	-3.2	17	6.8	30293	26	202	3	1.5	0.85	3622|4017|51123	ING2|LOXL2|ZNF706	-0.2	N-A1 set (DOWN)
GO Biological Processes	19	GO:1990000	amyloid fibril formation	19_GO:0008152 metabolic process	-3.2	17	6.8	30293	26	202	3	1.5	0.85	4193|23435|728492	MDM2|TARDBP|SERF1B	-0.2	N-A1 set (DOWN)
GO Biological Processes	19	GO:0035902	response to immobilization stress	19_GO:0050896 response to stimulus	-3.2	17	6.8	30293	26	202	3	1.5	0.85	1543|4193|51083	CYP1A1|MDM2|GAL	-0.2	N-A1 set (DOWN)
GO Biological Processes	19	GO:1901796	regulation of signal transduction by p53 class mediator	19_GO:0050896 response to stimulus	-3.1	7	5.1	30293	107	202	5	2.5	1.1	3622|4193|23411|64844|161742	ING2|MDM2|SIRT1|MARCHF7|SPRED1	-0.17	N-A1 set (DOWN)
GO Biological Processes	19	GO:0007346	regulation of mitotic cell cycle	19_GO:0050789 regulation of biological process	-3.1	3.2	4.1	30293	521	202	11	5.4	1.6	86|993|1543|3624|4193|4751|8720|23411|51203|51339|196528	ACTL6A|CDC25A|CYP1A1|INHBA|MDM2|NEK2|MBTPS1|SIRT1|NUSAP1|DACT1|ARID2	-0.17	N-A1 set (DOWN)
GO Biological Processes	19	GO:1902230	negative regulation of intrinsic apoptotic signaling pathway in response to DNA damage	19_GO:0048519 negative regulation of biological process	-3	15	6.3	30293	30	202	3	1.5	0.85	3622|23411|64844	ING2|SIRT1|MARCHF7	-0.085	N-A1 set (DOWN)
GO Biological Processes	19	GO:0050865	regulation of cell activation	19_GO:0032501 multicellular organismal process	-3	2.9	3.9	30293	628	202	12	5.9	1.7	86|196|430|3575|3624|5896|7189|7293|51083|64844|126259|196528	ACTL6A|AHR|ASCL2|IL7R|INHBA|RAG1|TRAF6|TNFRSF4|GAL|MARCHF7|TMIGD2|ARID2	-0.079	N-A1 set (DOWN)
GO Biological Processes	19	GO:0051865	protein autoubiquitination	19_GO:0008152 metabolic process	-2.9	8.3	5.1	30293	72	202	4	2	0.98	4193|5896|7189|64844	MDM2|RAG1|TRAF6|MARCHF7	-0.041	N-A1 set (DOWN)
GO Biological Processes	19	GO:2000045	regulation of G1/S transition of mitotic cell cycle	19_GO:0050789 regulation of biological process	-2.8	4.9	4.3	30293	185	202	6	3	1.2	86|1543|3624|4193|51339|196528	ACTL6A|CYP1A1|INHBA|MDM2|DACT1|ARID2	-0.041	N-A1 set (DOWN)
GO Biological Processes	19	GO:0010564	regulation of cell cycle process	19_GO:0050789 regulation of biological process	-2.8	2.6	3.7	30293	747	202	13	6.4	1.7	86|993|1543|3624|4193|4751|6795|8720|10926|23411|51203|51339|196528	ACTL6A|CDC25A|CYP1A1|INHBA|MDM2|NEK2|AURKC|MBTPS1|DBF4|SIRT1|NUSAP1|DACT1|ARID2	-0.041	N-A1 set (DOWN)
GO Biological Processes	19	GO:1902105	regulation of leukocyte differentiation	19_GO:0002376 immune system process	-2.8	3.7	4	30293	326	202	8	4	1.4	86|430|3575|3624|5196|5896|7189|196528	ACTL6A|ASCL2|IL7R|INHBA|PF4|RAG1|TRAF6|ARID2	-0.041	N-A1 set (DOWN)
GO Biological Processes	19	GO:0048729	tissue morphogenesis	19_GO:0032502 developmental process	-2.8	2.9	3.7	30293	570	202	11	5.4	1.6	653|1832|1969|3212|3624|4193|6495|7134|7189|7472|51301	BMP5|DSP|EPHA2|HOXB2|INHBA|MDM2|SIX1|TNNC1|TRAF6|WNT2|GCNT4	-0.041	N-A1 set (DOWN)
GO Biological Processes	19	GO:0003206	cardiac chamber morphogenesis	19_GO:0032502 developmental process	-2.8	5.9	4.5	30293	127	202	5	2.5	1.1	653|1832|4193|7134|7472	BMP5|DSP|MDM2|TNNC1|WNT2	-0.041	N-A1 set (DOWN)
GO Biological Processes	19	GO:1903708	positive regulation of hemopoiesis	19_GO:0002376 immune system process	-2.8	4.8	4.3	30293	188	202	6	3	1.2	86|3575|5196|5896|7189|196528	ACTL6A|IL7R|PF4|RAG1|TRAF6|ARID2	-0.041	N-A1 set (DOWN)
GO Biological Processes	19	GO:1902107	positive regulation of leukocyte differentiation	19_GO:0002376 immune system process	-2.8	4.8	4.3	30293	188	202	6	3	1.2	86|3575|5196|5896|7189|196528	ACTL6A|IL7R|PF4|RAG1|TRAF6|ARID2	-0.041	N-A1 set (DOWN)
GO Biological Processes	19	GO:0048738	cardiac muscle tissue development	19_GO:0032502 developmental process	-2.7	4.6	4.2	30293	194	202	6	3	1.2	653|1832|6444|7134|7472|196528	BMP5|DSP|SGCD|TNNC1|WNT2|ARID2	0	N-A1 set (DOWN)
GO Biological Processes	19	GO:0003007	heart morphogenesis	19_GO:0032502 developmental process	-2.7	4	4	30293	263	202	7	3.5	1.3	653|1832|4193|6495|7134|7472|196528	BMP5|DSP|MDM2|SIX1|TNNC1|WNT2|ARID2	0	N-A1 set (DOWN)
GO Biological Processes	19	GO:1902229	regulation of intrinsic apoptotic signaling pathway in response to DNA damage	19_GO:0050896 response to stimulus	-2.7	12	5.5	30293	38	202	3	1.5	0.85	3622|23411|64844	ING2|SIRT1|MARCHF7	0	N-A1 set (DOWN)
GO Biological Processes	19	GO:0014706	striated muscle tissue development	19_GO:0032502 developmental process	-2.6	4.5	4.1	30293	200	202	6	3	1.2	653|1832|6444|7134|7472|196528	BMP5|DSP|SGCD|TNNC1|WNT2|ARID2	0	N-A1 set (DOWN)
GO Biological Processes	19	GO:0090596	sensory organ morphogenesis	19_GO:0032502 developmental process	-2.6	3.8	3.9	30293	273	202	7	3.5	1.3	525|1969|6101|6495|7472|25806|53904	ATP6V1B1|EPHA2|RP1|SIX1|WNT2|VAX2|MYO3A	0	N-A1 set (DOWN)
GO Biological Processes	19	GO:1901990	regulation of mitotic cell cycle phase transition	19_GO:0050789 regulation of biological process	-2.6	3.4	3.7	30293	355	202	8	4	1.4	86|993|1543|3624|4193|8720|51339|196528	ACTL6A|CDC25A|CYP1A1|INHBA|MDM2|MBTPS1|DACT1|ARID2	0	N-A1 set (DOWN)
GO Biological Processes	19	GO:0001568	blood vessel development	19_GO:0032502 developmental process	-2.5	2.9	3.5	30293	526	202	10	5	1.5	196|1969|4017|4193|6444|6495|7472|23411|161742|196528	AHR|EPHA2|LOXL2|MDM2|SGCD|SIX1|WNT2|SIRT1|SPRED1|ARID2	0	N-A1 set (DOWN)
GO Biological Processes	19	GO:1902806	regulation of cell cycle G1/S phase transition	19_GO:0050789 regulation of biological process	-2.5	4.3	3.9	30293	211	202	6	3	1.2	86|1543|3624|4193|51339|196528	ACTL6A|CYP1A1|INHBA|MDM2|DACT1|ARID2	0	N-A1 set (DOWN)
GO Biological Processes	19	GO:0045619	regulation of lymphocyte differentiation	19_GO:0002376 immune system process	-2.5	4.2	3.9	30293	213	202	6	3	1.2	86|430|3575|3624|5896|196528	ACTL6A|ASCL2|IL7R|INHBA|RAG1|ARID2	0	N-A1 set (DOWN)
GO Biological Processes	19	GO:1901987	regulation of cell cycle phase transition	19_GO:0050789 regulation of biological process	-2.4	3	3.5	30293	456	202	9	4.5	1.5	86|993|1543|3624|4193|8720|10926|51339|196528	ACTL6A|CDC25A|CYP1A1|INHBA|MDM2|MBTPS1|DBF4|DACT1|ARID2	0	N-A1 set (DOWN)
GO Biological Processes	19	GO:0001944	vasculature development	19_GO:0032502 developmental process	-2.4	2.7	3.4	30293	546	202	10	5	1.5	196|1969|4017|4193|6444|6495|7472|23411|161742|196528	AHR|EPHA2|LOXL2|MDM2|SGCD|SIX1|WNT2|SIRT1|SPRED1|ARID2	0	N-A1 set (DOWN)
GO Biological Processes	19	GO:0060976	coronary vasculature development	19_GO:0032502 developmental process	-2.4	9.4	4.8	30293	48	202	3	1.5	0.85	6444|161742|196528	SGCD|SPRED1|ARID2	0	N-A1 set (DOWN)
GO Biological Processes	19	GO:1903037	regulation of leukocyte cell-cell adhesion	19_GO:0050789 regulation of biological process	-2.4	3.2	3.5	30293	380	202	8	4	1.4	86|430|3575|5896|7189|64844|126259|196528	ACTL6A|ASCL2|IL7R|RAG1|TRAF6|MARCHF7|TMIGD2|ARID2	0	N-A1 set (DOWN)
GO Biological Processes	19	GO:0050863	regulation of T cell activation	19_GO:0002376 immune system process	-2.4	3.2	3.5	30293	380	202	8	4	1.4	86|430|3575|5896|7189|64844|126259|196528	ACTL6A|ASCL2|IL7R|RAG1|TRAF6|MARCHF7|TMIGD2|ARID2	0	N-A1 set (DOWN)
GO Biological Processes	19	GO:0031648	protein destabilization	19_GO:0065007 biological regulation	-2.4	9.2	4.7	30293	49	202	3	1.5	0.85	4193|23411|728492	MDM2|SIRT1|SERF1B	0	N-A1 set (DOWN)
GO Biological Processes	19	GO:1902459	positive regulation of stem cell population maintenance	19_GO:0032502 developmental process	-2.4	9.2	4.7	30293	49	202	3	1.5	0.85	86|3622|79692	ACTL6A|ING2|ZNF322	0	N-A1 set (DOWN)
GO Biological Processes	19	GO:0043009	chordate embryonic development	19_GO:0032502 developmental process	-2.4	2.5	3.3	30293	648	202	11	5.4	1.6	86|430|653|1969|3212|4071|4751|6495|7189|7472|51339	ACTL6A|ASCL2|BMP5|EPHA2|HOXB2|TM4SF1|NEK2|SIX1|TRAF6|WNT2|DACT1	0	N-A1 set (DOWN)
GO Biological Processes	19	GO:0033559	unsaturated fatty acid metabolic process	19_GO:0008152 metabolic process	-2.3	5.8	4	30293	103	202	4	2	0.98	525|1543|1645|83401	ATP6V1B1|CYP1A1|AKR1C1|ELOVL3	0	N-A1 set (DOWN)
GO Biological Processes	19	GO:0007507	heart development	19_GO:0032502 developmental process	-2.3	2.6	3.2	30293	569	202	10	5	1.5	653|1832|3624|4193|6444|6495|7134|7472|161742|196528	BMP5|DSP|INHBA|MDM2|SGCD|SIX1|TNNC1|WNT2|SPRED1|ARID2	0	N-A1 set (DOWN)
GO Biological Processes	19	GO:0019218	regulation of steroid metabolic process	19_GO:0008152 metabolic process	-2.3	5.8	4	30293	104	202	4	2	0.98	653|8720|23411|51083	BMP5|MBTPS1|SIRT1|GAL	0	N-A1 set (DOWN)
GO Biological Processes	19	GO:0050670	regulation of lymphocyte proliferation	19_GO:0002376 immune system process	-2.3	3.8	3.5	30293	237	202	6	3	1.2	196|7189|7293|51083|64844|126259	AHR|TRAF6|TNFRSF4|GAL|MARCHF7|TMIGD2	0	N-A1 set (DOWN)
GO Biological Processes	19	GO:0003205	cardiac chamber development	19_GO:0032502 developmental process	-2.3	4.5	3.7	30293	168	202	5	2.5	1.1	653|1832|4193|7134|7472	BMP5|DSP|MDM2|TNNC1|WNT2	0	N-A1 set (DOWN)
GO Biological Processes	19	GO:0009792	embryo development ending in birth or egg hatching	19_GO:0032502 developmental process	-2.3	2.5	3.1	30293	669	202	11	5.4	1.6	86|430|653|1969|3212|4071|4751|6495|7189|7472|51339	ACTL6A|ASCL2|BMP5|EPHA2|HOXB2|TM4SF1|NEK2|SIX1|TRAF6|WNT2|DACT1	0	N-A1 set (DOWN)
GO Biological Processes	19	GO:0032944	regulation of mononuclear cell proliferation	19_GO:0050789 regulation of biological process	-2.2	3.7	3.5	30293	241	202	6	3	1.2	196|7189|7293|51083|64844|126259	AHR|TRAF6|TNFRSF4|GAL|MARCHF7|TMIGD2	0	N-A1 set (DOWN)
GO Biological Processes	19	GO:2001234	negative regulation of apoptotic signaling pathway	19_GO:0048519 negative regulation of biological process	-2.2	3.7	3.5	30293	244	202	6	3	1.2	653|3622|4193|5196|23411|64844	BMP5|ING2|MDM2|PF4|SIRT1|MARCHF7	0	N-A1 set (DOWN)
GO Biological Processes	19	GO:0048598	embryonic morphogenesis	19_GO:0032502 developmental process	-2.2	2.6	3.1	30293	585	202	10	5	1.5	525|653|1969|3212|3624|6495|7189|25806|51339|53904	ATP6V1B1|BMP5|EPHA2|HOXB2|INHBA|SIX1|TRAF6|VAX2|DACT1|MYO3A	0	N-A1 set (DOWN)
GO Biological Processes	19	GO:0030316	osteoclast differentiation	19_GO:0032502 developmental process	-2.2	8	4.3	30293	56	202	3	1.5	0.85	1969|7189|56975	EPHA2|TRAF6|FAM20C	0	N-A1 set (DOWN)
GO Biological Processes	19	GO:0051251	positive regulation of lymphocyte activation	19_GO:0002376 immune system process	-2.2	3.2	3.3	30293	326	202	7	3.5	1.3	86|3575|5896|7189|7293|126259|196528	ACTL6A|IL7R|RAG1|TRAF6|TNFRSF4|TMIGD2|ARID2	0	N-A1 set (DOWN)
GO Biological Processes	19	GO:0002823	negative regulation of adaptive immune response based on somatic recombination of immune receptors built from immunoglobulin superfamily domains	19_GO:0002376 immune system process	-2.2	7.9	4.3	30293	57	202	3	1.5	0.85	196|430|3575	AHR|ASCL2|IL7R	0	N-A1 set (DOWN)
GO Biological Processes	19	GO:0050870	positive regulation of T cell activation	19_GO:0002376 immune system process	-2.2	3.6	3.4	30293	251	202	6	3	1.2	86|3575|5896|7189|126259|196528	ACTL6A|IL7R|RAG1|TRAF6|TMIGD2|ARID2	0	N-A1 set (DOWN)
GO Biological Processes	19	GO:0043010	camera-type eye development	19_GO:0032502 developmental process	-2.1	3.2	3.2	30293	333	202	7	3.5	1.3	86|1543|1969|3624|6101|7472|25806	ACTL6A|CYP1A1|EPHA2|INHBA|RP1|WNT2|VAX2	0	N-A1 set (DOWN)
GO Biological Processes	19	GO:2001243	negative regulation of intrinsic apoptotic signaling pathway	19_GO:0048519 negative regulation of biological process	-2.1	5.3	3.7	30293	114	202	4	2	0.98	3622|4193|23411|64844	ING2|MDM2|SIRT1|MARCHF7	0	N-A1 set (DOWN)
GO Biological Processes	19	GO:0008283	cell population proliferation	19_GO:0009987 cellular process	-2.1	2.4	3	30293	696	202	11	5.4	1.6	958|993|1836|1969|3575|4017|6495|7293|7472|84376|196528	CD40|CDC25A|SLC26A2|EPHA2|IL7R|LOXL2|SIX1|TNFRSF4|WNT2|HOOK3|ARID2	0	N-A1 set (DOWN)
GO Biological Processes	19	GO:0071482	cellular response to light stimulus	19_GO:0050896 response to stimulus	-2.1	5.2	3.7	30293	115	202	4	2	0.98	993|4193|6101|23411	CDC25A|MDM2|RP1|SIRT1	0	N-A1 set (DOWN)
GO Biological Processes	19	GO:0045580	regulation of T cell differentiation	19_GO:0002376 immune system process	-2.1	4.1	3.5	30293	181	202	5	2.5	1.1	86|430|3575|5896|196528	ACTL6A|ASCL2|IL7R|RAG1|ARID2	0	N-A1 set (DOWN)
GO Biological Processes	19	GO:0002521	leukocyte differentiation	19_GO:0032502 developmental process	-2.1	2.8	3.1	30293	421	202	8	4	1.4	430|1969|3575|3702|5896|7189|23411|56975	ASCL2|EPHA2|IL7R|ITK|RAG1|TRAF6|SIRT1|FAM20C	0	N-A1 set (DOWN)
GO Biological Processes	19	GO:1903706	regulation of hemopoiesis	19_GO:0002376 immune system process	-2.1	2.8	3.1	30293	422	202	8	4	1.4	86|430|3575|3624|5196|5896|7189|196528	ACTL6A|ASCL2|IL7R|INHBA|PF4|RAG1|TRAF6|ARID2	0	N-A1 set (DOWN)
GO Biological Processes	19	GO:0055008	cardiac muscle tissue morphogenesis	19_GO:0032502 developmental process	-2.1	7.4	4.1	30293	61	202	3	1.5	0.85	1832|7134|7472	DSP|TNNC1|WNT2	0	N-A1 set (DOWN)
GO Biological Processes	19	GO:0045582	positive regulation of T cell differentiation	19_GO:0002376 immune system process	-2.1	5.1	3.7	30293	117	202	4	2	0.98	86|3575|5896|196528	ACTL6A|IL7R|RAG1|ARID2	0	N-A1 set (DOWN)
GO Biological Processes	19	GO:0002820	negative regulation of adaptive immune response	19_GO:0002376 immune system process	-2.1	7.3	4	30293	62	202	3	1.5	0.85	196|430|3575	AHR|ASCL2|IL7R	0	N-A1 set (DOWN)
GO Biological Processes	19	GO:0060537	muscle tissue development	19_GO:0032502 developmental process	-2.1	3	3.1	30293	345	202	7	3.5	1.3	653|1832|6444|6495|7134|7472|196528	BMP5|DSP|SGCD|SIX1|TNNC1|WNT2|ARID2	0	N-A1 set (DOWN)
GO Biological Processes	19	GO:0090068	positive regulation of cell cycle process	19_GO:0048518 positive regulation of biological process	-2	3.4	3.2	30293	266	202	6	3	1.2	993|1543|4193|6795|10926|51203	CDC25A|CYP1A1|MDM2|AURKC|DBF4|NUSAP1	0	N-A1 set (DOWN)
GO Biological Processes	19	GO:0070663	regulation of leukocyte proliferation	19_GO:0050789 regulation of biological process	-2	3.4	3.2	30293	267	202	6	3	1.2	196|7189|7293|51083|64844|126259	AHR|TRAF6|TNFRSF4|GAL|MARCHF7|TMIGD2	0	N-A1 set (DOWN)

## Sheet: S3i Table
Category	CategoryID	GO	Description	PARENT_GO	Log10(p-value)	Enrichment	Z-score	#TotalGeneInLibrary	#GeneInGO	#GeneInHitList	#GeneInGOAndHitList	%InGO	STDV %InGO	GeneID	Hits	Log10(q-value)	GeneList
GO Biological Processes	19	GO:0000395	mRNA 5'-splice site recognition	19_GO:0008152 metabolic process	-4.6	9.9	7	30293	24	768	6	0.78	0.32	6426|285962|100151683|101954264|101954266|101954272	SRSF1|WEE2-AS1|RNU4ATAC|RNVU1-4|RNVU1-14|RNVU1-3	-0.67	N-A2 set (ALL)
GO Biological Processes	19	GO:0002683	negative regulation of immune system process	19_GO:0002376 immune system process	-4.5	2.3	4.7	30293	520	768	30	3.9	0.7	196|430|558|653|684|727|942|1379|1588|2302|2737|3105|3575|3624|3662|6662|8379|8451|11274|25807|51083|53833|54625|55024|56927|64844|79594|253943|284467|286430	AHR|ASCL2|AXL|BMP5|BST2|C5|CD86|CR1L|CYP19A1|FOXJ1|GLI3|HLA-A|IL7R|INHBA|IRF4|SOX9|MAD1L1|CUL4A|USP18|RHBDD3|GAL|IL20RB|PARP14|BANK1|GPR108|MARCHF7|MUL1|YTHDF3|TAFA3|NLRP2B	-0.67	N-A2 set (ALL)
GO Biological Processes	19	GO:0032088	negative regulation of NF-kappaB transcription factor activity	19_GO:0008152 metabolic process	-4.4	4.8	5.6	30293	82	768	10	1.3	0.41	2302|3275|3654|10616|23411|25855|84875|114548|150684|286430	FOXJ1|PRMT2|IRAK1|RBCK1|SIRT1|BRMS1|PARP10|NLRP3|COMMD1|NLRP2B	-0.67	N-A2 set (ALL)
GO Biological Processes	19	GO:0120031	plasma membrane bounded cell projection assembly	19_GO:0009987 cellular process	-3.9	2.3	4.4	30293	428	768	25	3.3	0.64	2302|3636|6101|6674|7802|10324|23380|25886|26084|50649|51259|55130|57545|79583|80776|84080|91978|95681|117177|121512|138162|147700|200728|374407|644890	FOXJ1|INPPL1|RP1|SPAG1|DNALI1|KLHL41|SRGAP2|POC1A|ARHGEF26|ARHGEF4|TMEM216|ODAD2|CC2D2A|TMEM231|B9D2|ENKD1|TPGS1|CEP41|RAB3IP|FGD4|PIERCE1|KLC3|TMEM17|DNAJB13|MEIG1	-0.41	N-A2 set (ALL)
GO Biological Processes	19	GO:0002697	regulation of immune effector process	19_GO:0002376 immune system process	-3.9	2.4	4.3	30293	383	768	23	3	0.62	196|430|558|684|942|1379|2048|2302|3105|3575|3662|5199|6813|6891|7189|7293|23411|53833|55601|56848|91543|114548|149840	AHR|ASCL2|AXL|BST2|CD86|CR1L|EPHB2|FOXJ1|HLA-A|IL7R|IRF4|CFP|STXBP2|TAP2|TRAF6|TNFRSF4|SIRT1|IL20RB|DDX60|SPHK2|RSAD2|NLRP3|SHLD1	-0.41	N-A2 set (ALL)
GO Biological Processes	19	GO:0030031	cell projection assembly	19_GO:0009987 cellular process	-3.7	2.2	4.2	30293	441	768	25	3.3	0.64	2302|3636|6101|6674|7802|10324|23380|25886|26084|50649|51259|55130|57545|79583|80776|84080|91978|95681|117177|121512|138162|147700|200728|374407|644890	FOXJ1|INPPL1|RP1|SPAG1|DNALI1|KLHL41|SRGAP2|POC1A|ARHGEF26|ARHGEF4|TMEM216|ODAD2|CC2D2A|TMEM231|B9D2|ENKD1|TPGS1|CEP41|RAB3IP|FGD4|PIERCE1|KLC3|TMEM17|DNAJB13|MEIG1	-0.41	N-A2 set (ALL)
GO Biological Processes	19	GO:0007346	regulation of mitotic cell cycle	19_GO:0050789 regulation of biological process	-3.7	2.1	4.2	30293	521	768	28	3.6	0.68	86|701|896|991|993|1111|1543|1956|3275|3297|3624|4193|4288|4751|8379|8451|8720|9735|23411|26574|51203|51339|55367|144715|150094|196528|219736|286151	ACTL6A|BUB1B|CCND3|CDC20|CDC25A|CHEK1|CYP1A1|EGFR|PRMT2|HSF1|INHBA|MDM2|MKI67|NEK2|MAD1L1|CUL4A|MBTPS1|KNTC1|SIRT1|AATF|NUSAP1|DACT1|PIDD1|RAD9B|SIK1|ARID2|STOX1|FBXO43	-0.41	N-A2 set (ALL)
GO Biological Processes	19	GO:0043433	negative regulation of DNA-binding transcription factor activity	19_GO:0008152 metabolic process	-3.7	3.2	4.6	30293	158	768	13	1.7	0.47	2302|3275|3654|7293|10616|23411|25855|26471|84875|114548|150094|150684|286430	FOXJ1|PRMT2|IRAK1|TNFRSF4|RBCK1|SIRT1|BRMS1|NUPR1|PARP10|NLRP3|SIK1|COMMD1|NLRP2B	-0.41	N-A2 set (ALL)
GO Biological Processes	19	GO:1902254	negative regulation of intrinsic apoptotic signaling pathway by p53 class mediator	19_GO:0048519 negative regulation of biological process	-3.6	8.6	5.9	30293	23	768	5	0.65	0.29	3622|4193|23411|54700|64844	ING2|MDM2|SIRT1|RRN3|MARCHF7	-0.4	N-A2 set (ALL)
GO Biological Processes	19	GO:0051090	regulation of DNA-binding transcription factor activity	19_GO:0008152 metabolic process	-3.4	2.2	4	30293	386	768	22	2.9	0.6	183|367|958|1191|2302|3275|3297|3654|7189|7293|7472|10616|23411|25855|26471|55367|64320|84875|114548|150094|150684|286430	AGT|AR|CD40|CLU|FOXJ1|PRMT2|HSF1|IRAK1|TRAF6|TNFRSF4|WNT2|RBCK1|SIRT1|BRMS1|NUPR1|PIDD1|RNF25|PARP10|NLRP3|SIK1|COMMD1|NLRP2B	-0.25	N-A2 set (ALL)
GO Biological Processes	19	GO:0002456	T cell mediated immunity	19_GO:0002376 immune system process	-3.4	6.1	5.1	30293	39	768	6	0.78	0.32	1379|3105|3575|6891|10384|81622	CR1L|HLA-A|IL7R|TAP2|BTN3A3|UNC93B1	-0.25	N-A2 set (ALL)
GO Biological Processes	19	GO:0007423	sensory organ development	19_GO:0032502 developmental process	-3.3	2	3.8	30293	579	768	29	3.8	0.69	86|430|525|653|1543|1956|1969|2048|2737|3624|5080|6101|6297|6495|6662|7472|8412|8419|9321|25806|53904|57053|57381|57545|79583|84059|131149|219736|259236	ACTL6A|ASCL2|ATP6V1B1|BMP5|CYP1A1|EGFR|EPHA2|EPHB2|GLI3|INHBA|PAX6|RP1|SALL2|SIX1|SOX9|WNT2|BCAR3|BFSP2|TRIP11|VAX2|MYO3A|CHRNA10|RHOJ|CC2D2A|TMEM231|ADGRV1|OTOL1|STOX1|TMIE	-0.25	N-A2 set (ALL)
GO Biological Processes	19	GO:0021846	cell proliferation in forebrain	19_GO:0032502 developmental process	-3.3	7.3	5.3	30293	27	768	5	0.65	0.29	1638|2018|2737|5080|84376	DCT|EMX2|GLI3|PAX6|HOOK3	-0.25	N-A2 set (ALL)
GO Biological Processes	19	GO:0021798	forebrain dorsal/ventral pattern formation	19_GO:0032502 developmental process	-3.3	17	6.8	30293	7	768	3	0.39	0.23	2737|5080|170825	GLI3|PAX6|GSX2	-0.25	N-A2 set (ALL)
GO Biological Processes	19	GO:0051249	regulation of lymphocyte activation	19_GO:0002376 immune system process	-3.2	2	3.8	30293	505	768	26	3.4	0.65	86|196|430|558|683|942|2048|2302|2737|3105|3575|3624|3662|5896|7189|7293|8379|25807|51083|53833|55024|64844|114548|126259|149840|196528	ACTL6A|AHR|ASCL2|AXL|BST1|CD86|EPHB2|FOXJ1|GLI3|HLA-A|IL7R|INHBA|IRF4|RAG1|TRAF6|TNFRSF4|MAD1L1|RHBDD3|GAL|IL20RB|BANK1|MARCHF7|NLRP3|TMIGD2|SHLD1|ARID2	-0.24	N-A2 set (ALL)
GO Biological Processes	19	GO:0045292	mRNA cis splicing, via spliceosome	19_GO:0008152 metabolic process	-3.2	5.6	4.8	30293	42	768	6	0.78	0.32	6426|285962|100151683|101954264|101954266|101954272	SRSF1|WEE2-AS1|RNU4ATAC|RNVU1-4|RNVU1-14|RNVU1-3	-0.24	N-A2 set (ALL)
GO Biological Processes	19	GO:0035082	axoneme assembly	19_GO:0009987 cellular process	-3.1	3.7	4.3	30293	96	768	9	1.2	0.39	2302|6101|6674|55130|57545|91978|138162|374407|644890	FOXJ1|RP1|SPAG1|ODAD2|CC2D2A|TPGS1|PIERCE1|DNAJB13|MEIG1	-0.24	N-A2 set (ALL)
GO Biological Processes	19	GO:0002694	regulation of leukocyte activation	19_GO:0002376 immune system process	-3.1	1.9	3.6	30293	571	768	28	3.6	0.68	86|196|430|558|683|942|2048|2302|2737|3105|3575|3624|3662|5896|7189|7293|8379|25807|51083|53833|55024|56848|64844|114548|126259|149840|196528|284467	ACTL6A|AHR|ASCL2|AXL|BST1|CD86|EPHB2|FOXJ1|GLI3|HLA-A|IL7R|INHBA|IRF4|RAG1|TRAF6|TNFRSF4|MAD1L1|RHBDD3|GAL|IL20RB|BANK1|SPHK2|MARCHF7|NLRP3|TMIGD2|SHLD1|ARID2|TAFA3	-0.24	N-A2 set (ALL)
GO Biological Processes	19	GO:0002819	regulation of adaptive immune response	19_GO:0002376 immune system process	-3.1	2.7	3.9	30293	206	768	14	1.8	0.48	196|430|1379|2048|2302|3105|3575|6891|7189|23411|53833|91543|114548|149840	AHR|ASCL2|CR1L|EPHB2|FOXJ1|HLA-A|IL7R|TAP2|TRAF6|SIRT1|IL20RB|RSAD2|NLRP3|SHLD1	-0.24	N-A2 set (ALL)
GO Biological Processes	19	GO:0060271	cilium assembly	19_GO:0009987 cellular process	-3	2.3	3.7	30293	333	768	19	2.5	0.56	2302|6101|6674|7802|25886|51259|55130|57545|79583|80776|84080|91978|95681|117177|138162|147700|200728|374407|644890	FOXJ1|RP1|SPAG1|DNALI1|POC1A|TMEM216|ODAD2|CC2D2A|TMEM231|B9D2|ENKD1|TPGS1|CEP41|RAB3IP|PIERCE1|KLC3|TMEM17|DNAJB13|MEIG1	-0.24	N-A2 set (ALL)
GO Biological Processes	19	GO:0051250	negative regulation of lymphocyte activation	19_GO:0002376 immune system process	-2.9	2.9	3.9	30293	166	768	12	1.6	0.45	430|558|942|2302|2737|3624|8379|25807|51083|53833|55024|64844	ASCL2|AXL|CD86|FOXJ1|GLI3|INHBA|MAD1L1|RHBDD3|GAL|IL20RB|BANK1|MARCHF7	-0.24	N-A2 set (ALL)
GO Biological Processes	19	GO:0051784	negative regulation of nuclear division	19_GO:0048519 negative regulation of biological process	-2.9	5	4.5	30293	47	768	6	0.78	0.32	701|991|1111|8379|9735|286151	BUB1B|CDC20|CHEK1|MAD1L1|KNTC1|FBXO43	-0.24	N-A2 set (ALL)
GO Biological Processes	19	GO:1903047	mitotic cell cycle process	19_GO:0009987 cellular process	-2.9	2	3.5	30293	502	768	25	3.3	0.64	701|896|991|993|1111|3833|4193|4751|5080|6795|7164|8379|8451|8720|9133|9735|10776|10926|24137|51203|55367|84080|144715|221150|285643	BUB1B|CCND3|CDC20|CDC25A|CHEK1|KIFC1|MDM2|NEK2|PAX6|AURKC|TPD52L1|MAD1L1|CUL4A|MBTPS1|CCNB2|KNTC1|ARPP19|DBF4|KIF4A|NUSAP1|PIDD1|ENKD1|RAD9B|SKA3|KIF4B	-0.24	N-A2 set (ALL)
GO Biological Processes	19	GO:0061036	positive regulation of cartilage development	19_GO:0032502 developmental process	-2.9	6.2	4.7	30293	32	768	5	0.65	0.29	649|2737|4017|6662|8200	BMP1|GLI3|LOXL2|SOX9|GDF5	-0.24	N-A2 set (ALL)
GO Biological Processes	19	GO:0046649	lymphocyte activation	19_GO:0002376 immune system process	-2.9	2	3.5	30293	475	768	24	3.1	0.63	430|558|684|896|942|958|974|2048|2737|3070|3105|3575|3662|3702|5896|7293|7374|8451|50856|53833|55024|56262|64421|91543	ASCL2|AXL|BST2|CCND3|CD86|CD40|CD79B|EPHB2|GLI3|HELLS|HLA-A|IL7R|IRF4|ITK|RAG1|TNFRSF4|UNG|CUL4A|CLEC4A|IL20RB|BANK1|LRRC8A|DCLRE1C|RSAD2	-0.24	N-A2 set (ALL)
GO Biological Processes	19	GO:0006449	regulation of translational termination	19_GO:0008152 metabolic process	-2.9	13	5.9	30293	9	768	3	0.39	0.23	55337|65094|143244	SHFL|JMJD4|EIF5AL1	-0.24	N-A2 set (ALL)
GO Biological Processes	19	GO:0090037	positive regulation of protein kinase C signaling	19_GO:0048518 positive regulation of biological process	-2.9	13	5.9	30293	9	768	3	0.39	0.23	958|56848|84059	CD40|SPHK2|ADGRV1	-0.24	N-A2 set (ALL)
GO Biological Processes	19	GO:0002822	regulation of adaptive immune response based on somatic recombination of immune receptors built from immunoglobulin superfamily domains	19_GO:0002376 immune system process	-2.9	2.7	3.8	30293	191	768	13	1.7	0.47	196|430|1379|2048|2302|3105|3575|6891|7189|53833|91543|114548|149840	AHR|ASCL2|CR1L|EPHB2|FOXJ1|HLA-A|IL7R|TAP2|TRAF6|IL20RB|RSAD2|NLRP3|SHLD1	-0.24	N-A2 set (ALL)
GO Biological Processes	19	GO:0006282	regulation of DNA repair	19_GO:0050896 response to stimulus	-2.9	2.6	3.7	30293	215	768	14	1.8	0.48	86|1111|1956|2139|3297|6944|8451|10635|23411|57332|78996|92797|149840|196528	ACTL6A|CHEK1|EGFR|EYA2|HSF1|VPS72|CUL4A|RAD51AP1|SIRT1|CBX8|CYREN|HELB|SHLD1|ARID2	-0.24	N-A2 set (ALL)
GO Biological Processes	19	GO:0002695	negative regulation of leukocyte activation	19_GO:0002376 immune system process	-2.9	2.7	3.7	30293	192	768	13	1.7	0.47	430|558|942|2302|2737|3624|8379|25807|51083|53833|55024|64844|284467	ASCL2|AXL|CD86|FOXJ1|GLI3|INHBA|MAD1L1|RHBDD3|GAL|IL20RB|BANK1|MARCHF7|TAFA3	-0.24	N-A2 set (ALL)
GO Biological Processes	19	GO:0104004	cellular response to environmental stimulus	19_GO:0050896 response to stimulus	-2.9	2.2	3.6	30293	318	768	18	2.3	0.55	958|993|1111|1956|2767|3297|3753|4193|6011|6101|6662|8451|9780|10635|23411|114548|138162|144715	CD40|CDC25A|CHEK1|EGFR|GNA11|HSF1|KCNE1|MDM2|GRK1|RP1|SOX9|CUL4A|PIEZO1|RAD51AP1|SIRT1|NLRP3|PIERCE1|RAD9B	-0.24	N-A2 set (ALL)
GO Biological Processes	19	GO:0071214	cellular response to abiotic stimulus	19_GO:0050896 response to stimulus	-2.9	2.2	3.6	30293	318	768	18	2.3	0.55	958|993|1111|1956|2767|3297|3753|4193|6011|6101|6662|8451|9780|10635|23411|114548|138162|144715	CD40|CDC25A|CHEK1|EGFR|GNA11|HSF1|KCNE1|MDM2|GRK1|RP1|SOX9|CUL4A|PIEZO1|RAD51AP1|SIRT1|NLRP3|PIERCE1|RAD9B	-0.24	N-A2 set (ALL)
GO Biological Processes	19	GO:0032332	positive regulation of chondrocyte differentiation	19_GO:0032502 developmental process	-2.8	7.9	5	30293	20	768	4	0.52	0.26	2737|4017|6662|8200	GLI3|LOXL2|SOX9|GDF5	-0.24	N-A2 set (ALL)
GO Biological Processes	19	GO:0006376	mRNA splice site recognition	19_GO:0008152 metabolic process	-2.8	4.8	4.3	30293	49	768	6	0.78	0.32	6426|285962|100151683|101954264|101954266|101954272	SRSF1|WEE2-AS1|RNU4ATAC|RNVU1-4|RNVU1-14|RNVU1-3	-0.24	N-A2 set (ALL)
GO Biological Processes	19	GO:0090307	mitotic spindle assembly	19_GO:0009987 cellular process	-2.8	4.8	4.3	30293	49	768	6	0.78	0.32	991|3833|4751|6795|24137|285643	CDC20|KIFC1|NEK2|AURKC|KIF4A|KIF4B	-0.24	N-A2 set (ALL)
GO Biological Processes	19	GO:1901987	regulation of cell cycle phase transition	19_GO:0050789 regulation of biological process	-2.8	2	3.4	30293	456	768	23	3	0.62	86|701|896|991|993|1111|1543|1956|3275|3624|4193|8379|8451|8720|9675|9735|10926|51339|55367|144715|196528|219736|225689	ACTL6A|BUB1B|CCND3|CDC20|CDC25A|CHEK1|CYP1A1|EGFR|PRMT2|INHBA|MDM2|MAD1L1|CUL4A|MBTPS1|TTI1|KNTC1|DBF4|DACT1|PIDD1|RAD9B|ARID2|STOX1|MAPK15	-0.24	N-A2 set (ALL)
GO Biological Processes	19	GO:0110110	positive regulation of animal organ morphogenesis	19_GO:0032502 developmental process	-2.8	5.8	4.5	30293	34	768	5	0.65	0.29	367|6495|6662|7472|219736	AR|SIX1|SOX9|WNT2|STOX1	-0.24	N-A2 set (ALL)
GO Biological Processes	19	GO:1901797	negative regulation of signal transduction by p53 class mediator	19_GO:0048519 negative regulation of biological process	-2.8	5.8	4.5	30293	34	768	5	0.65	0.29	3622|4193|23411|54700|64844	ING2|MDM2|SIRT1|RRN3|MARCHF7	-0.24	N-A2 set (ALL)
GO Biological Processes	19	GO:0050865	regulation of cell activation	19_GO:0032501 multicellular organismal process	-2.8	1.8	3.4	30293	628	768	29	3.8	0.69	86|196|430|558|683|942|2048|2302|2737|3105|3575|3624|3662|5896|7189|7293|8379|25807|51083|53833|55024|56848|64844|114548|126259|149840|196528|284467|353514	ACTL6A|AHR|ASCL2|AXL|BST1|CD86|EPHB2|FOXJ1|GLI3|HLA-A|IL7R|INHBA|IRF4|RAG1|TRAF6|TNFRSF4|MAD1L1|RHBDD3|GAL|IL20RB|BANK1|SPHK2|MARCHF7|NLRP3|TMIGD2|SHLD1|ARID2|TAFA3|LILRA5	-0.24	N-A2 set (ALL)
GO Biological Processes	19	GO:0048771	tissue remodeling	19_GO:0032501 multicellular organismal process	-2.8	3.3	3.9	30293	107	768	9	1.2	0.39	183|558|875|1621|1969|4193|7166|7189|8200	AGT|AXL|CBS|DBH|EPHA2|MDM2|TPH1|TRAF6|GDF5	-0.24	N-A2 set (ALL)
GO Biological Processes	19	GO:0044458	motile cilium assembly	19_GO:0009987 cellular process	-2.8	4.1	4.1	30293	68	768	7	0.91	0.34	2302|7802|57545|84080|91978|147700|644890	FOXJ1|DNALI1|CC2D2A|ENKD1|TPGS1|KLC3|MEIG1	-0.24	N-A2 set (ALL)
GO Biological Processes	19	GO:0022400	regulation of rhodopsin mediated signaling pathway	19_GO:0050896 response to stimulus	-2.8	12	5.5	30293	10	768	3	0.39	0.23	2868|6011|79823	GRK4|GRK1|CAMKMT	-0.24	N-A2 set (ALL)
GO Biological Processes	19	GO:1903010	regulation of bone development	19_GO:0032502 developmental process	-2.8	12	5.5	30293	10	768	3	0.39	0.23	632|2737|9104	BGLAP|GLI3|RGN	-0.24	N-A2 set (ALL)
GO Biological Processes	19	GO:2000822	regulation of behavioral fear response	19_GO:0032501 multicellular organismal process	-2.8	12	5.5	30293	10	768	3	0.39	0.23	2048|2925|5896	EPHB2|GRPR|RAG1	-0.24	N-A2 set (ALL)
GO Biological Processes	19	GO:0002460	adaptive immune response based on somatic recombination of immune receptors built from immunoglobulin superfamily domains	19_GO:0002376 immune system process	-2.8	2.4	3.6	30293	247	768	15	2	0.5	727|733|958|1191|1379|3105|3575|3662|6891|7189|7374|9214|10384|81622|149840	C5|C8G|CD40|CLU|CR1L|HLA-A|IL7R|IRF4|TAP2|TRAF6|UNG|FCMR|BTN3A3|UNC93B1|SHLD1	-0.24	N-A2 set (ALL)
GO Biological Processes	19	GO:1902253	regulation of intrinsic apoptotic signaling pathway by p53 class mediator	19_GO:0050896 response to stimulus	-2.7	5.6	4.4	30293	35	768	5	0.65	0.29	3622|4193|23411|54700|64844	ING2|MDM2|SIRT1|RRN3|MARCHF7	-0.24	N-A2 set (ALL)
GO Biological Processes	19	GO:0002704	negative regulation of leukocyte mediated immunity	19_GO:0002376 immune system process	-2.7	4	4	30293	69	768	7	0.91	0.34	196|684|1379|2302|3105|3575|53833	AHR|BST2|CR1L|FOXJ1|HLA-A|IL7R|IL20RB	-0.24	N-A2 set (ALL)
GO Biological Processes	19	GO:1901990	regulation of mitotic cell cycle phase transition	19_GO:0050789 regulation of biological process	-2.7	2.1	3.4	30293	355	768	19	2.5	0.56	86|701|896|991|993|1111|1543|1956|3275|3624|4193|8379|8451|8720|9735|51339|55367|196528|219736	ACTL6A|BUB1B|CCND3|CDC20|CDC25A|CHEK1|CYP1A1|EGFR|PRMT2|INHBA|MDM2|MAD1L1|CUL4A|MBTPS1|KNTC1|DACT1|PIDD1|ARID2|STOX1	-0.24	N-A2 set (ALL)
GO Biological Processes	19	GO:2000779	regulation of double-strand break repair	19_GO:0050896 response to stimulus	-2.7	3	3.7	30293	132	768	10	1.3	0.41	86|1111|3297|6944|10635|23411|78996|92797|149840|196528	ACTL6A|CHEK1|HSF1|VPS72|RAD51AP1|SIRT1|CYREN|HELB|SHLD1|ARID2	-0.24	N-A2 set (ALL)
GO Biological Processes	19	GO:1905332	positive regulation of morphogenesis of an epithelium	19_GO:0032502 developmental process	-2.7	5.5	4.3	30293	36	768	5	0.65	0.29	183|367|6495|6662|219736	AGT|AR|SIX1|SOX9|STOX1	-0.24	N-A2 set (ALL)
GO Biological Processes	19	GO:0046660	female sex differentiation	19_GO:0022414 reproductive process	-2.7	3.2	3.7	30293	112	768	9	1.2	0.39	117|558|1588|2189|3624|11144|23411|57122|63951	ADCYAP1R1|AXL|CYP19A1|FANCG|INHBA|DMC1|SIRT1|NUP107|DMRTA1	-0.24	N-A2 set (ALL)
GO Biological Processes	19	GO:0002702	positive regulation of production of molecular mediator of immune response	19_GO:0002376 immune system process	-2.6	2.9	3.6	30293	134	768	10	1.3	0.41	942|2048|3105|7189|7293|23411|56848|91543|114548|149840	CD86|EPHB2|HLA-A|TRAF6|TNFRSF4|SIRT1|SPHK2|RSAD2|NLRP3|SHLD1	-0.24	N-A2 set (ALL)
GO Biological Processes	19	GO:0007548	sex differentiation	19_GO:0022414 reproductive process	-2.6	2.3	3.4	30293	280	768	16	2.1	0.52	117|367|558|653|1271|1588|2189|3622|3624|3753|6662|11144|23411|26471|57122|63951	ADCYAP1R1|AR|AXL|BMP5|CNTFR|CYP19A1|FANCG|ING2|INHBA|KCNE1|SOX9|DMC1|SIRT1|NUPR1|NUP107|DMRTA1	-0.24	N-A2 set (ALL)
GO Biological Processes	19	GO:0051256	mitotic spindle midzone assembly	19_GO:0009987 cellular process	-2.6	11	5.2	30293	11	768	3	0.39	0.23	6795|24137|285643	AURKC|KIF4A|KIF4B	-0.24	N-A2 set (ALL)
GO Biological Processes	19	GO:1903365	regulation of fear response	19_GO:0032501 multicellular organismal process	-2.6	11	5.2	30293	11	768	3	0.39	0.23	2048|2925|5896	EPHB2|GRPR|RAG1	-0.24	N-A2 set (ALL)
GO Biological Processes	19	GO:0000022	mitotic spindle elongation	19_GO:0009987 cellular process	-2.6	11	5.2	30293	11	768	3	0.39	0.23	6795|24137|285643	AURKC|KIF4A|KIF4B	-0.24	N-A2 set (ALL)
GO Biological Processes	19	GO:0086100	endothelin receptor signaling pathway	19_GO:0050896 response to stimulus	-2.6	11	5.2	30293	11	768	3	0.39	0.23	2767|6495|8412	GNA11|SIX1|BCAR3	-0.24	N-A2 set (ALL)
GO Biological Processes	19	GO:0060736	prostate gland growth	19_GO:0040007 growth	-2.6	11	5.2	30293	11	768	3	0.39	0.23	367|1588|6662	AR|CYP19A1|SOX9	-0.24	N-A2 set (ALL)
GO Biological Processes	19	GO:0010569	regulation of double-strand break repair via homologous recombination	19_GO:0050896 response to stimulus	-2.6	3.8	3.9	30293	72	768	7	0.91	0.34	86|1111|6944|10635|92797|149840|196528	ACTL6A|CHEK1|VPS72|RAD51AP1|HELB|SHLD1|ARID2	-0.24	N-A2 set (ALL)
GO Biological Processes	19	GO:0045787	positive regulation of cell cycle	19_GO:0048518 positive regulation of biological process	-2.6	2.1	3.3	30293	335	768	18	2.3	0.55	896|991|993|1111|1543|1956|3297|4193|6795|8379|8451|10635|10926|26471|51203|219736|225689|256006	CCND3|CDC20|CDC25A|CHEK1|CYP1A1|EGFR|HSF1|MDM2|AURKC|MAD1L1|CUL4A|RAD51AP1|DBF4|NUPR1|NUSAP1|STOX1|MAPK15|ANKRD31	-0.24	N-A2 set (ALL)
GO Biological Processes	19	GO:1900087	positive regulation of G1/S transition of mitotic cell cycle	19_GO:0048518 positive regulation of biological process	-2.6	4.3	4	30293	55	768	6	0.78	0.32	896|1543|1956|4193|8451|219736	CCND3|CYP1A1|EGFR|MDM2|CUL4A|STOX1	-0.24	N-A2 set (ALL)
GO Biological Processes	19	GO:0009314	response to radiation	19_GO:0050896 response to stimulus	-2.6	2	3.2	30293	420	768	21	2.7	0.59	993|1621|1638|1956|2189|2767|3297|3753|4193|5896|6011|6101|8451|8622|10635|23411|51435|64421|138162|144715|150094	CDC25A|DBH|DCT|EGFR|FANCG|GNA11|HSF1|KCNE1|MDM2|RAG1|GRK1|RP1|CUL4A|PDE8B|RAD51AP1|SIRT1|SCARA3|DCLRE1C|PIERCE1|RAD9B|SIK1	-0.24	N-A2 set (ALL)
GO Biological Processes	19	GO:0001503	ossification	19_GO:0032501 multicellular organismal process	-2.6	2.2	3.3	30293	285	768	16	2.1	0.52	525|632|649|653|875|1836|1956|1969|2737|3636|5251|6261|6662|7189|8200|51025	ATP6V1B1|BGLAP|BMP1|BMP5|CBS|SLC26A2|EGFR|EPHA2|GLI3|INPPL1|PHEX|RYR1|SOX9|TRAF6|GDF5|PAM16	-0.24	N-A2 set (ALL)
GO Biological Processes	19	GO:0071396	cellular response to lipid	19_GO:0050896 response to stimulus	-2.6	1.8	3.2	30293	535	768	25	3.3	0.64	196|367|558|632|942|958|1645|1956|2048|3297|3624|3654|4793|5080|5106|5196|5251|6662|7189|7472|54541|56848|92595|114548|151306	AHR|AR|AXL|BGLAP|CD86|CD40|AKR1C1|EGFR|EPHB2|HSF1|INHBA|IRAK1|NFKBIB|PAX6|PCK2|PF4|PHEX|SOX9|TRAF6|WNT2|DDIT4|SPHK2|ZNF764|NLRP3|GPBAR1	-0.24	N-A2 set (ALL)
GO Biological Processes	19	GO:0044782	cilium organization	19_GO:0009987 cellular process	-2.6	2	3.3	30293	366	768	19	2.5	0.56	2302|6101|6674|7802|25886|51259|55130|57545|79583|80776|84080|91978|95681|117177|138162|147700|200728|374407|644890	FOXJ1|RP1|SPAG1|DNALI1|POC1A|TMEM216|ODAD2|CC2D2A|TMEM231|B9D2|ENKD1|TPGS1|CEP41|RAB3IP|PIERCE1|KLC3|TMEM17|DNAJB13|MEIG1	-0.24	N-A2 set (ALL)
GO Biological Processes	19	GO:0000070	mitotic sister chromatid segregation	19_GO:0009987 cellular process	-2.6	2.9	3.5	30293	138	768	10	1.3	0.41	991|3833|4751|6795|8379|9735|24137|51203|221150|285643	CDC20|KIFC1|NEK2|AURKC|MAD1L1|KNTC1|KIF4A|NUSAP1|SKA3|KIF4B	-0.24	N-A2 set (ALL)
GO Biological Processes	19	GO:2000045	regulation of G1/S transition of mitotic cell cycle	19_GO:0050789 regulation of biological process	-2.6	2.6	3.4	30293	185	768	12	1.6	0.45	86|896|1543|1956|3275|3624|4193|8451|51339|55367|196528|219736	ACTL6A|CCND3|CYP1A1|EGFR|PRMT2|INHBA|MDM2|CUL4A|DACT1|PIDD1|ARID2|STOX1	-0.24	N-A2 set (ALL)
GO Biological Processes	19	GO:0021871	forebrain regionalization	19_GO:0032502 developmental process	-2.5	6.6	4.4	30293	24	768	4	0.52	0.26	2018|2737|5080|170825	EMX2|GLI3|PAX6|GSX2	-0.24	N-A2 set (ALL)
GO Biological Processes	19	GO:0001974	blood vessel remodeling	19_GO:0032501 multicellular organismal process	-2.5	5.1	4.1	30293	39	768	5	0.65	0.29	183|558|875|1621|4193	AGT|AXL|CBS|DBH|MDM2	-0.24	N-A2 set (ALL)
GO Biological Processes	19	GO:0045628	regulation of T-helper 2 cell differentiation	19_GO:0002376 immune system process	-2.5	9.9	5	30293	12	768	3	0.39	0.23	430|942|114548	ASCL2|CD86|NLRP3	-0.24	N-A2 set (ALL)
[truncated: 132 more rows]

## Sheet: S3j Table
Category	CategoryID	GO	Description	PARENT_GO	Log10(p-value)	Enrichment	Z-score	#TotalGeneInLibrary	#GeneInGO	#GeneInHitList	#GeneInGOAndHitList	%InGO	STDV %InGO	GeneID	Hits	Log10(q-value)	GeneList
[truncated: 98 more rows]

[truncated: 5 more sheets: S3k Table, S3l Table, S3m Table, S3n Table, S3o Table]
