# Supplementary material for: Potential multiple disease progression pathways in female patients with Alzheimer’s disease inferred from transcriptome and epigenome data of the dorsolateral prefrontal cortex
Source: PLoS One. 2025 Mar 18;20(3):e0313733. doi: 10.1371/journal.pone.0313733 (PMC11918443; doi:10.1371/journal.pone.0313733)
Supplement: S4 Table — Values of Jaccard coefficients of genome wide maker peak regions among individuals (Upper) and density of marker for each chromosome of each individual (Lower) for H3K4me3 (a), H3K27ac (b), H3K27me3 (c), and CTCF (d). Correlation coefficient between expression levels of genes and H3K4me3 marker densities on promoters of these genes; correlation coefficient for common genes in CB1 and CB2 (Fig. 3), and that for common genes in CA1 and CA2 (Fig. 3) (e). (XLSX) [file pone.0313733.s004.xlsx]

## Sheet: S4a Table
Jaccard coefficients
H3K4me3	A11	A5	A1	N8	N4	A3	N2	M11	N1	A9	N6	A7	N12	A18	M6	A15	M2	M3	N11	M5	M8	N5	A2	M4	A17	A14	A12	A22	A8	N7	M9	N10	A4	M10	M7	M1	N3	A6	A10
A11	1	0.790404	0.783559	0.794175	0.779835	0.769762	0.743556	0.780197	0.767219	0.783567	0.763933	0.776925	0.766158	0.782115	0.76842	0.745005	0.71407	0.731621	0.710144	0.694945	0.697764	0.681545	0.691958	0.690476	0.694346	0.711513	0.678459	0.724703	0.720753	0.73532	0.70337	0.711989	0.769773	0.76351	0.566754	0.603399	0.643442	0.658983	0.534988
A5	0.790404	1	0.792793	0.794686	0.777536	0.761581	0.726748	0.787429	0.762687	0.79574	0.7733	0.798833	0.766717	0.792901	0.773532	0.749101	0.723179	0.736088	0.719393	0.705247	0.701827	0.687702	0.704511	0.694648	0.701858	0.716647	0.687562	0.73249	0.728959	0.738747	0.712314	0.718589	0.775809	0.775696	0.568864	0.608274	0.647762	0.656149	0.53488
A1	0.783559	0.792793	1	0.803257	0.785326	0.763479	0.749686	0.767458	0.757171	0.789947	0.769537	0.810587	0.792339	0.790937	0.777455	0.767356	0.742035	0.76039	0.741516	0.723941	0.722427	0.711331	0.720335	0.717039	0.723137	0.739497	0.696508	0.748905	0.696938	0.720146	0.675079	0.684633	0.758607	0.740587	0.5396	0.575012	0.623454	0.639267	0.51166
N8	0.794175	0.794686	0.803257	1	0.791868	0.772088	0.759988	0.779539	0.770571	0.792999	0.775351	0.798751	0.788706	0.793505	0.782215	0.763457	0.733718	0.753676	0.733606	0.719574	0.719406	0.705216	0.711304	0.710404	0.712501	0.729373	0.693275	0.743122	0.70864	0.733376	0.688909	0.696713	0.766941	0.752339	0.551074	0.588352	0.633221	0.651823	0.522839
N4	0.779835	0.777536	0.785326	0.791868	1	0.766184	0.757376	0.767727	0.759232	0.771872	0.754685	0.781158	0.780412	0.782422	0.772163	0.756648	0.727559	0.744471	0.725268	0.709823	0.714347	0.699634	0.703008	0.707949	0.70712	0.725149	0.690184	0.733673	0.699165	0.721877	0.682475	0.689234	0.754124	0.739213	0.547332	0.582392	0.626519	0.643591	0.519181
A3	0.769762	0.761581	0.763479	0.772088	0.766184	1	0.74011	0.769522	0.763273	0.767091	0.752997	0.750014	0.747564	0.764806	0.750324	0.719334	0.690448	0.70359	0.681892	0.668414	0.673888	0.659544	0.665126	0.667764	0.669596	0.690714	0.661615	0.700485	0.718237	0.741467	0.70134	0.714233	0.758227	0.746579	0.574615	0.610825	0.645095	0.665883	0.547745
N2	0.743556	0.726748	0.749686	0.759988	0.757376	0.74011	1	0.736753	0.731593	0.727172	0.712653	0.744641	0.760627	0.753243	0.747765	0.741338	0.717374	0.738021	0.715489	0.704998	0.712661	0.701447	0.691615	0.707056	0.698627	0.714963	0.68346	0.717258	0.664998	0.688067	0.64575	0.652646	0.708231	0.690142	0.515966	0.549561	0.591057	0.610389	0.497892
M11	0.780197	0.787429	0.767458	0.779539	0.767727	0.769522	0.736753	1	0.778877	0.774667	0.761248	0.759938	0.742604	0.779552	0.761469	0.723051	0.692486	0.705084	0.685153	0.67326	0.675262	0.65967	0.670756	0.667934	0.672062	0.690645	0.675534	0.706257	0.752428	0.75625	0.729551	0.737617	0.770044	0.77199	0.584703	0.62574	0.65305	0.669441	0.561817
N1	0.767219	0.762687	0.757171	0.770571	0.759232	0.763273	0.731593	0.778877	1	0.773752	0.755005	0.732397	0.732215	0.749874	0.742961	0.692997	0.662408	0.676245	0.656663	0.642365	0.645293	0.629584	0.637497	0.640229	0.642177	0.661633	0.641956	0.679359	0.745218	0.764318	0.725085	0.739089	0.770033	0.765048	0.599578	0.638666	0.666565	0.691227	0.577921
A9	0.783567	0.79574	0.789947	0.792999	0.771872	0.767091	0.727172	0.774667	0.773752	1	0.791367	0.768367	0.756584	0.766609	0.753031	0.713241	0.684134	0.700255	0.680363	0.665157	0.661072	0.647057	0.660456	0.657524	0.66371	0.682351	0.642736	0.701778	0.738141	0.763467	0.720951	0.739211	0.797787	0.786443	0.601324	0.639303	0.679634	0.697256	0.563817
N6	0.763933	0.7733	0.769537	0.775351	0.754685	0.752997	0.712653	0.761248	0.755005	0.791367	1	0.749412	0.73345	0.746467	0.732043	0.696899	0.671534	0.684788	0.666548	0.653109	0.64508	0.633225	0.646762	0.642204	0.651794	0.667819	0.630152	0.685893	0.724396	0.752597	0.711431	0.725175	0.778674	0.767571	0.598753	0.634374	0.67406	0.690495	0.563312
A7	0.776925	0.798833	0.810587	0.798751	0.781158	0.750014	0.744641	0.759938	0.732397	0.768367	0.749412	1	0.812001	0.811675	0.791939	0.808995	0.794731	0.808991	0.795222	0.774816	0.768579	0.765393	0.777979	0.763034	0.773965	0.788166	0.744375	0.787283	0.667677	0.680977	0.644729	0.648614	0.726319	0.711563	0.498119	0.534029	0.58276	0.592857	0.472952
N12	0.766158	0.766717	0.792339	0.788706	0.780412	0.747564	0.760627	0.742604	0.732215	0.756584	0.73345	0.812001	1	0.786506	0.780154	0.785885	0.763718	0.792364	0.776666	0.754388	0.760908	0.75422	0.746055	0.757129	0.750279	0.764845	0.719099	0.765571	0.659312	0.679281	0.636964	0.644462	0.718577	0.699057	0.499357	0.534338	0.581835	0.59626	0.475431
A18	0.782115	0.792901	0.790937	0.793505	0.782422	0.764806	0.753243	0.779552	0.749874	0.766609	0.746467	0.811675	0.786506	1	0.792689	0.795558	0.764004	0.779665	0.762764	0.753261	0.754722	0.742822	0.75147	0.745612	0.750831	0.764262	0.742978	0.769154	0.690634	0.699598	0.672573	0.674776	0.73948	0.730311	0.517601	0.556973	0.598428	0.613205	0.49225
M6	0.76842	0.773532	0.777455	0.782215	0.772163	0.750324	0.747765	0.761469	0.742961	0.753031	0.732043	0.791939	0.780154	0.792689	1	0.776424	0.747158	0.766488	0.753376	0.738724	0.741492	0.72964	0.733208	0.734227	0.736532	0.747635	0.722827	0.755565	0.682215	0.692864	0.659173	0.664984	0.726131	0.713342	0.510421	0.548737	0.589339	0.606438	0.488607
A15	0.745005	0.749101	0.767356	0.763457	0.756648	0.719334	0.741338	0.723051	0.692997	0.713241	0.696899	0.808995	0.785885	0.795558	0.776424	1	0.808514	0.824108	0.813942	0.803801	0.804322	0.795569	0.799513	0.793339	0.800214	0.804138	0.770513	0.793207	0.621963	0.627746	0.603326	0.601893	0.677142	0.663454	0.456828	0.491135	0.536457	0.546434	0.434005
M2	0.71407	0.723179	0.742035	0.733718	0.727559	0.690448	0.717374	0.692486	0.662408	0.684134	0.671534	0.794731	0.763718	0.764004	0.747158	0.808514	1	0.811023	0.801959	0.797834	0.790767	0.791115	0.794925	0.783695	0.789882	0.789317	0.761359	0.774568	0.593745	0.601557	0.576358	0.574293	0.646426	0.633582	0.436765	0.469435	0.514098	0.521829	0.415035
M3	0.731621	0.736088	0.76039	0.753676	0.744471	0.70359	0.738021	0.705084	0.676245	0.700255	0.684788	0.808991	0.792364	0.779665	0.766488	0.824108	0.811023	1	0.833875	0.822299	0.820493	0.819327	0.810879	0.810799	0.804659	0.801276	0.767396	0.791583	0.602873	0.60947	0.584907	0.58321	0.658074	0.644405	0.441373	0.475042	0.520792	0.528726	0.419469
N11	0.710144	0.719393	0.741516	0.733606	0.725268	0.681892	0.715489	0.685153	0.656663	0.680363	0.666548	0.795222	0.776666	0.762764	0.753376	0.813942	0.801959	0.833875	1	0.82441	0.820851	0.820874	0.814974	0.812414	0.80779	0.795847	0.769524	0.78505	0.585212	0.590174	0.568944	0.566115	0.638312	0.625885	0.427234	0.460117	0.504913	0.511942	0.405873
M5	0.694945	0.705247	0.723941	0.719574	0.709823	0.668414	0.704998	0.67326	0.642365	0.665157	0.653109	0.774816	0.754388	0.753261	0.738724	0.803801	0.797834	0.822299	0.82441	1	0.813034	0.818452	0.812138	0.800446	0.798521	0.783334	0.770665	0.773664	0.57276	0.577297	0.558009	0.553866	0.624566	0.613093	0.417898	0.450363	0.494019	0.500748	0.397071
M8	0.697764	0.701827	0.722427	0.719406	0.714347	0.673888	0.712661	0.675262	0.645293	0.661072	0.64508	0.768579	0.760908	0.754722	0.741492	0.804322	0.790767	0.820493	0.820851	0.813034	1	0.82096	0.804504	0.80837	0.79117	0.786729	0.777217	0.772501	0.574698	0.579216	0.559838	0.555908	0.623745	0.611451	0.418528	0.451342	0.493511	0.501885	0.398326
N5	0.681545	0.687702	0.711331	0.705216	0.699634	0.659544	0.701447	0.65967	0.629584	0.647057	0.633225	0.765393	0.75422	0.742822	0.72964	0.795569	0.791115	0.819327	0.820874	0.818452	0.82096	1	0.804878	0.809696	0.794061	0.786475	0.773273	0.770973	0.559933	0.564617	0.544675	0.540858	0.607604	0.595608	0.406835	0.438865	0.480819	0.488405	0.387436
A2	0.691958	0.704511	0.720335	0.711304	0.703008	0.665126	0.691615	0.670756	0.637497	0.660456	0.646762	0.777979	0.746055	0.75147	0.733208	0.799513	0.794925	0.810879	0.814974	0.812138	0.804504	0.804878	1	0.79347	0.799707	0.784162	0.777664	0.772098	0.570983	0.574259	0.556508	0.551959	0.620958	0.610323	0.415631	0.447908	0.491372	0.497309	0.394898
M4	0.690476	0.694648	0.717039	0.710404	0.707949	0.667764	0.707056	0.667934	0.640229	0.657524	0.642204	0.763034	0.757129	0.745612	0.734227	0.793339	0.783695	0.810799	0.812414	0.800446	0.80837	0.809696	0.79347	1	0.790646	0.783051	0.764085	0.76739	0.570022	0.575352	0.555013	0.551702	0.619409	0.607314	0.416403	0.448804	0.49135	0.499099	0.396042
A17	0.694346	0.701858	0.723137	0.712501	0.70712	0.669596	0.698627	0.672062	0.642177	0.66371	0.651794	0.773965	0.750279	0.750831	0.736532	0.800214	0.789882	0.804659	0.80779	0.798521	0.79117	0.794061	0.799707	0.790646	1	0.791383	0.765315	0.775356	0.574552	0.578559	0.558623	0.555502	0.62553	0.61345	0.419933	0.452156	0.495558	0.503045	0.398917
A14	0.711513	0.716647	0.739497	0.729373	0.725149	0.690714	0.714963	0.690645	0.661633	0.682351	0.667819	0.788166	0.764845	0.764262	0.747635	0.804138	0.789317	0.801276	0.795847	0.783334	0.786729	0.786475	0.784162	0.783051	0.791383	1	0.760076	0.777167	0.593624	0.600779	0.57577	0.574907	0.645889	0.631542	0.436935	0.469568	0.513411	0.522946	0.41527
A12	0.678459	0.687562	0.696508	0.693275	0.690184	0.661615	0.68346	0.675534	0.641956	0.642736	0.630152	0.744375	0.719099	0.742978	0.722827	0.770513	0.761359	0.767396	0.769524	0.770665	0.777217	0.773273	0.777664	0.764085	0.765315	0.760076	1	0.747352	0.581225	0.580773	0.562882	0.559097	0.611989	0.604621	0.417684	0.451284	0.489017	0.498177	0.403711
A22	0.724703	0.73249	0.748905	0.743122	0.733673	0.700485	0.717258	0.706257	0.679359	0.701778	0.685893	0.787283	0.765571	0.769154	0.755565	0.793207	0.774568	0.791583	0.78505	0.773664	0.772501	0.770973	0.772098	0.76739	0.775356	0.777167	0.747352	1	0.61422	0.620769	0.596056	0.595907	0.666359	0.652983	0.454339	0.488598	0.532088	0.542438	0.431518
A8	0.720753	0.728959	0.696938	0.70864	0.699165	0.718237	0.664998	0.752428	0.745218	0.738141	0.724396	0.667677	0.659312	0.690634	0.682215	0.621963	0.593745	0.602873	0.585212	0.57276	0.574698	0.559933	0.570983	0.570022	0.574552	0.593624	0.581225	0.61422	1	0.760706	0.741741	0.760792	0.750415	0.760314	0.645346	0.680604	0.683279	0.6973	0.631649
N7	0.73532	0.738747	0.720146	0.733376	0.721877	0.741467	0.688067	0.75625	0.764318	0.763467	0.752597	0.680977	0.679281	0.699598	0.692864	0.627746	0.601557	0.60947	0.590174	0.577297	0.579216	0.564617	0.574259	0.575352	0.578559	0.600779	0.580773	0.620769	0.760706	1	0.747429	0.766728	0.773179	0.77256	0.656565	0.691476	0.70895	0.731474	0.630609
M9	0.70337	0.712314	0.675079	0.688909	0.682475	0.70134	0.64575	0.729551	0.725085	0.720951	0.711431	0.644729	0.636964	0.672573	0.659173	0.603326	0.576358	0.584907	0.568944	0.558009	0.559838	0.544675	0.556508	0.555013	0.558623	0.57577	0.562882	0.596056	0.741741	0.747429	1	0.765923	0.748023	0.769008	0.682024	0.725314	0.706639	0.707416	0.628013
N10	0.711989	0.718589	0.684633	0.696713	0.689234	0.714233	0.652646	0.737617	0.739089	0.739211	0.725175	0.648614	0.644462	0.674776	0.664984	0.601893	0.574293	0.58321	0.566115	0.553866	0.555908	0.540858	0.551959	0.551702	0.555502	0.574907	0.559097	0.595907	0.760792	0.766728	0.765923	1	0.761123	0.777132	0.688351	0.729493	0.716546	0.725517	0.641112
A4	0.769773	0.775809	0.758607	0.766941	0.754124	0.758227	0.708231	0.770044	0.770033	0.797787	0.778674	0.726319	0.718577	0.73948	0.726131	0.677142	0.646426	0.658074	0.638312	0.624566	0.623745	0.607604	0.620958	0.619409	0.62553	0.645889	0.611989	0.666359	0.750415	0.773179	0.748023	0.761123	1	0.798899	0.638129	0.678131	0.704518	0.720789	0.592781
M10	0.76351	0.775696	0.740587	0.752339	0.739213	0.746579	0.690142	0.77199	0.765048	0.786443	0.767571	0.711563	0.699057	0.730311	0.713342	0.663454	0.633582	0.644405	0.625885	0.613093	0.611451	0.595608	0.610323	0.607314	0.61345	0.631542	0.604621	0.652983	0.760314	0.77256	0.769008	0.777132	0.798899	1	0.655646	0.698553	0.713603	0.71888	0.603263
M7	0.566754	0.568864	0.5396	0.551074	0.547332	0.574615	0.515966	0.584703	0.599578	0.601324	0.598753	0.498119	0.499357	0.517601	0.510421	0.456828	0.436765	0.441373	0.427234	0.417898	0.418528	0.406835	0.415631	0.416403	0.419933	0.436935	0.417684	0.454339	0.645346	0.656565	0.682024	0.688351	0.638129	0.655646	1	0.76554	0.697727	0.690194	0.674424
M1	0.603399	0.608274	0.575012	0.588352	0.582392	0.610825	0.549561	0.62574	0.638666	0.639303	0.634374	0.534029	0.534338	0.556973	0.548737	0.491135	0.469435	0.475042	0.460117	0.450363	0.451342	0.438865	0.447908	0.448804	0.452156	0.469568	0.451284	0.488598	0.680604	0.691476	0.725314	0.729493	0.678131	0.698553	0.76554	1	0.724079	0.711246	0.673974
N3	0.643442	0.647762	0.623454	0.633221	0.626519	0.645095	0.591057	0.65305	0.666565	0.679634	0.67406	0.58276	0.581835	0.598428	0.589339	0.536457	0.514098	0.520792	0.504913	0.494019	0.493511	0.480819	0.491372	0.49135	0.495558	0.513411	0.489017	0.532088	0.683279	0.70895	0.706639	0.716546	0.704518	0.713603	0.697727	0.724079	1	0.709428	0.634285
A6	0.658983	0.656149	0.639267	0.651823	0.643591	0.665883	0.610389	0.669441	0.691227	0.697256	0.690495	0.592857	0.59626	0.613205	0.606438	0.546434	0.521829	0.528726	0.511942	0.500748	0.501885	0.488405	0.497309	0.499099	0.503045	0.522946	0.498177	0.542438	0.6973	0.731474	0.707416	0.725517	0.720789	0.71888	0.690194	0.711246	0.709428	1	0.640589
A10	0.534988	0.53488	0.51166	0.522839	0.519181	0.547745	0.497892	0.561817	0.577921	0.563817	0.563312	0.472952	0.475431	0.49225	0.488607	0.434005	0.415035	0.419469	0.405873	0.397071	0.398326	0.387436	0.394898	0.396042	0.398917	0.41527	0.403711	0.431518	0.631649	0.630609	0.628013	0.641112	0.592781	0.603263	0.674424	0.673974	0.634285	0.640589	1
Density of marker occurrence
H3K4me3	A11	A5	A1	N8	N4	A3	N2	M11	N1	A9	N6	A7	N12	A18	M6	A15	M2	M3	N11	M5	M8	N5	A2	M4	A17	A14	A12	A22	A8	N7	M9	N10	A4	M10	M7	M1	N3	A6	A10
chr1	1.37565	1.37598	1.44809	1.40582	1.41655	1.32298	1.47435	1.30627	1.23976	1.27851	1.26718	1.57652	1.56166	1.51619	1.51936	1.71275	1.79914	1.77021	1.83234	1.86283	1.86607	1.92496	1.88809	1.87925	1.85986	1.80682	1.84094	1.71768	1.11056	1.10777	1.08122	1.06289	1.19573	1.16632	0.804287	0.860018	0.957471	0.963022	0.775582
chr2	0.984882	0.990769	1.04177	1.02208	1.01899	0.946206	1.0756	0.956783	0.899054	0.917812	0.915085	1.13427	1.12696	1.0986	1.09067	1.25492	1.3304	1.30404	1.35205	1.40451	1.38603	1.41909	1.39481	1.38585	1.3709	1.30539	1.37056	1.2641	0.789014	0.798031	0.787271	0.763195	0.863312	0.850146	0.583781	0.628289	0.680797	0.689236	0.547904
chr3	1.04119	1.03994	1.09181	1.07482	1.08459	1.00541	1.14106	1.00143	0.953738	0.959519	0.957443	1.18393	1.19575	1.13869	1.14882	1.3091	1.37786	1.36155	1.40566	1.44734	1.44661	1.4921	1.44104	1.44666	1.41017	1.3378	1.42565	1.30128	0.841481	0.8481	0.830744	0.812167	0.899918	0.892839	0.609386	0.66511	0.722909	0.723695	0.590734
chr4	0.74593	0.754504	0.778819	0.782186	0.775797	0.703486	0.809734	0.723933	0.682336	0.695479	0.695587	0.851875	0.853505	0.820583	0.81942	0.929339	0.996669	0.976796	1.01996	1.07016	1.04814	1.08733	1.05049	1.04083	1.01749	0.954999	1.03619	0.948516	0.601113	0.602849	0.599641	0.582918	0.646916	0.647411	0.443571	0.486332	0.521008	0.522338	0.421594
chr5	0.946229	0.946893	0.998802	0.991995	0.990213	0.910142	1.05368	0.916054	0.874761	0.882625	0.883728	1.10247	1.10373	1.04755	1.05807	1.21512	1.28512	1.26854	1.30654	1.35167	1.33712	1.38489	1.34868	1.35035	1.3228	1.25438	1.31646	1.22047	0.758044	0.77147	0.744688	0.726429	0.820967	0.801375	0.543678	0.594076	0.649676	0.663661	0.525909
chr6	1.16759	1.18982	1.23871	1.22095	1.21186	1.11347	1.25958	1.12719	1.06769	1.09485	1.07711	1.35967	1.35546	1.29405	1.30052	1.46734	1.549	1.5446	1.59879	1.64599	1.64169	1.69355	1.6582	1.63989	1.5971	1.5215	1.63484	1.48265	0.947825	0.955013	0.933805	0.917592	1.00348	1.00126	0.678375	0.750736	0.809123	0.799509	0.654797
chr7	1.04264	1.05196	1.09976	1.0703	1.08294	0.99496	1.1273	0.993526	0.945965	0.976623	0.964537	1.21101	1.19372	1.15898	1.16912	1.32299	1.40171	1.38554	1.42557	1.48044	1.46279	1.50266	1.47658	1.4753	1.46154	1.37892	1.44143	1.33431	0.828962	0.835615	0.824846	0.796046	0.913094	0.903038	0.600588	0.647969	0.716625	0.72725	0.558932
chr8	0.934443	0.930344	0.987849	0.980106	0.973772	0.911344	1.02808	0.898358	0.862053	0.874901	0.865683	1.0827	1.06775	1.03875	1.04239	1.19683	1.26762	1.25617	1.27928	1.32885	1.31394	1.35212	1.32678	1.31263	1.29957	1.24096	1.28117	1.1948	0.741943	0.751832	0.727634	0.707755	0.816692	0.79067	0.513672	0.559785	0.632021	0.65486	0.496462
chr9	1.03542	1.03465	1.07901	1.05784	1.06239	0.991338	1.09544	0.990014	0.927884	0.963864	0.9586	1.18754	1.15331	1.15111	1.1442	1.31643	1.36682	1.34471	1.39155	1.42475	1.41173	1.46275	1.44097	1.42343	1.42827	1.38492	1.43092	1.3135	0.828796	0.823477	0.816741	0.798585	0.909434	0.88991	0.607171	0.6504	0.715422	0.726319	0.573677
chr10	1.10886	1.13045	1.17871	1.15942	1.14142	1.08391	1.20338	1.08088	1.00746	1.0338	1.03702	1.28982	1.26466	1.24012	1.22532	1.41306	1.47594	1.46377	1.50984	1.56247	1.55287	1.60211	1.57542	1.54996	1.55077	1.46969	1.53952	1.41853	0.898212	0.900839	0.875518	0.862471	0.973463	0.957058	0.646154	0.702055	0.7691	0.775638	0.619865
chr11	1.41719	1.39869	1.48188	1.42905	1.44364	1.36626	1.50582	1.33674	1.26184	1.3111	1.29025	1.62205	1.59867	1.55133	1.57187	1.77656	1.83898	1.8082	1.85999	1.88695	1.89134	1.94057	1.91618	1.90736	1.91185	1.869	1.87132	1.76323	1.13454	1.13517	1.08509	1.08885	1.22592	1.18494	0.816885	0.858012	0.952846	0.975672	0.793167
chr12	1.37183	1.36	1.44031	1.41409	1.42704	1.32176	1.5148	1.30807	1.2526	1.2692	1.25673	1.56911	1.5901	1.50406	1.51454	1.7324	1.81461	1.81301	1.85501	1.88554	1.90222	1.96781	1.89245	1.91138	1.87377	1.79611	1.82895	1.7319	1.10544	1.11205	1.05296	1.04006	1.19139	1.1552	0.780955	0.831184	0.948993	0.952882	0.775748
chr13	0.673595	0.694762	0.706413	0.707623	0.699833	0.650272	0.729279	0.651379	0.617599	0.631501	0.629129	0.786457	0.78565	0.752451	0.759405	0.857555	0.916639	0.914522	0.952303	1.00214	0.977192	1.01116	0.996616	0.981361	0.951919	0.887808	0.967429	0.870133	0.540686	0.548134	0.542394	0.525283	0.583379	0.590019	0.400471	0.438367	0.468518	0.469291	0.370757
chr14	1.06937	1.07652	1.11768	1.08971	1.087	1.02342	1.13067	1.02625	0.975825	0.993289	0.991599	1.20533	1.1906	1.16427	1.17603	1.32921	1.3848	1.35465	1.40478	1.43984	1.43505	1.46778	1.45515	1.43388	1.42631	1.3667	1.42543	1.32857	0.866736	0.865063	0.838434	0.833072	0.928548	0.91508	0.625242	0.675488	0.741872	0.75182	0.601016
chr15	1.07562	1.07773	1.14152	1.10528	1.10956	1.04073	1.14932	1.02446	0.970235	1.00952	0.992662	1.25521	1.22695	1.17784	1.18389	1.33436	1.4087	1.39161	1.42906	1.46442	1.46253	1.50987	1.48052	1.47154	1.46726	1.40902	1.43343	1.34865	0.861807	0.883619	0.840309	0.832855	0.946068	0.919512	0.632379	0.68399	0.744727	0.75307	0.609214
chr16	1.52007	1.50302	1.57666	1.5172	1.53978	1.47011	1.58221	1.40792	1.33655	1.40441	1.38442	1.73322	1.69486	1.66331	1.66999	1.90168	1.95442	1.91543	2.00253	1.99217	2.01575	2.04019	2.02731	2.04594	2.06019	2.01667	1.9902	1.8837	1.20797	1.19735	1.16399	1.1635	1.31927	1.28974	0.897725	0.927095	1.04077	1.06399	0.849348
chr17	2.3488	2.34323	2.46013	2.37266	2.37903	2.28346	2.41455	2.21492	2.08458	2.1958	2.16041	2.71886	2.64131	2.61467	2.62723	2.95168	3.02937	2.98589	3.07388	3.10148	3.10436	3.18359	3.16838	3.1417	3.16346	3.11083	3.08255	2.94501	1.88952	1.87033	1.81	1.83771	2.05312	1.98087	1.38821	1.45404	1.60961	1.65744	1.328
chr18	0.786648	0.8011	0.828239	0.830572	0.822332	0.737148	0.854087	0.754256	0.719478	0.741715	0.738943	0.903254	0.896477	0.886983	0.876875	1.02105	1.07848	1.07603	1.10645	1.16945	1.14695	1.17994	1.15395	1.13713	1.11558	1.04442	1.14777	1.01754	0.618859	0.619768	0.640734	0.611891	0.686856	0.69579	0.453794	0.516185	0.543286	0.53492	0.409517
chr19	3.77624	3.71885	3.86782	3.67046	3.79702	3.63355	3.80201	3.49783	3.28832	3.52794	3.40772	4.25183	4.19092	4.08885	4.14756	4.62292	4.64359	4.65669	4.83972	4.73235	4.82385	4.90882	4.88235	4.89814	4.94259	4.8716	4.68894	4.63778	3.06169	2.97358	2.85284	2.90715	3.29773	3.15688	2.18475	2.26821	2.58841	2.58853	2.0975
chr20	1.37595	1.36614	1.45913	1.41671	1.40854	1.34283	1.45272	1.29349	1.21549	1.30307	1.28627	1.61213	1.55839	1.52811	1.52692	1.75774	1.79586	1.80367	1.86804	1.87309	1.86295	1.91977	1.90821	1.88124	1.93579	1.84921	1.81417	1.74894	1.08002	1.0915	1.0553	1.04349	1.20275	1.18123	0.798054	0.828486	0.942045	0.966766	0.746029
chr21	0.693612	0.712948	0.729596	0.703875	0.711227	0.656153	0.746177	0.66298	0.618572	0.645029	0.639478	0.823293	0.803809	0.771182	0.765901	0.876543	0.937592	0.953773	0.980638	0.999165	1.00152	1.02923	1.02829	1.01536	0.992769	0.933897	0.997909	0.903432	0.5472	0.530801	0.556333	0.52486	0.590495	0.5975	0.409715	0.444089	0.468636	0.463721	0.375016
chr22	1.55189	1.48178	1.6167	1.53076	1.56605	1.50934	1.61529	1.41897	1.35715	1.41302	1.3885	1.77135	1.74032	1.69905	1.68612	1.95526	1.98283	1.98151	2.02812	2.02192	2.03721	2.05451	2.06501	2.06008	2.1629	2.08277	1.95969	1.92691	1.17351	1.18887	1.1289	1.14481	1.32708	1.25384	0.84771	0.863716	1.01523	1.05674	0.816754
chrX	0.610002	0.630604	0.66274	0.646411	0.647971	0.587483	0.673005	0.554496	0.560092	0.591576	0.567116	0.746349	0.758125	0.689802	0.715707	0.794038	0.821944	0.859597	0.914433	0.917336	0.914909	0.947405	0.891675	0.916369	0.898431	0.841583	0.851386	0.803651	0.446223	0.455174	0.458827	0.4579	0.545081	0.533647	0.264586	0.356767	0.406973	0.379401	0.181971

## Sheet: S4b Table
Jaccard coefficients
H3K27ac	N6	M6	N8	A11	N1	M10	M3	A15	N4	A22	A1	A7	A14	A12	M4	M2	A18	M7	M9	M8	A5	N11	A17	N5	M5	A2	N7	A3	N10	M1	A4	N12	A9	N2	N3	A8	A10	M11	A6
N6	1	0.393826	0.486174	0.438994	0.429451	0.408112	0.471619	0.468634	0.436843	0.45304	0.497876	0.483417	0.448649	0.40645	0.415565	0.437887	0.446231	0.374095	0.362195	0.412908	0.423485	0.43372	0.428098	0.457441	0.430949	0.419271	0.448079	0.451907	0.324416	0.360783	0.384075	0.434401	0.429166	0.327699	0.267574	0.275702	0.230313	0.37057	0.362161
M6	0.393826	1	0.437101	0.423513	0.41717	0.424274	0.430994	0.456418	0.41782	0.436343	0.453333	0.454162	0.445051	0.430099	0.434567	0.446521	0.456018	0.416344	0.411918	0.438159	0.449419	0.450042	0.45745	0.454724	0.448179	0.446119	0.406954	0.410342	0.309167	0.37607	0.347242	0.38343	0.359826	0.28094	0.22593	0.230701	0.189156	0.309511	0.286986
N8	0.486174	0.437101	1	0.513117	0.511781	0.48993	0.529707	0.537539	0.485285	0.480146	0.532919	0.5182	0.483639	0.465105	0.464626	0.473667	0.507739	0.424086	0.435528	0.484085	0.485705	0.496452	0.472239	0.502346	0.481772	0.465247	0.50716	0.495091	0.384208	0.444668	0.434334	0.484466	0.462577	0.36232	0.297902	0.306268	0.254058	0.405487	0.381389
A11	0.438994	0.423513	0.513117	1	0.514874	0.523559	0.537459	0.529038	0.477749	0.464117	0.497404	0.499773	0.470888	0.47263	0.468002	0.466406	0.512426	0.461319	0.465061	0.493184	0.49512	0.490781	0.474851	0.490893	0.471931	0.471483	0.49498	0.487008	0.400261	0.472226	0.433477	0.474568	0.443965	0.354527	0.295191	0.303647	0.253412	0.395263	0.35783
N1	0.429451	0.41717	0.511781	0.514874	1	0.541643	0.539968	0.54203	0.474148	0.460388	0.496059	0.496574	0.464329	0.481366	0.46406	0.456501	0.522191	0.446649	0.470854	0.494666	0.486575	0.488098	0.465143	0.486979	0.464382	0.459063	0.500444	0.488984	0.426228	0.512924	0.457468	0.49237	0.456458	0.370286	0.321837	0.321503	0.26987	0.414174	0.378036
M10	0.408112	0.424274	0.48993	0.523559	0.541643	1	0.550996	0.561362	0.480889	0.486264	0.488228	0.505747	0.485435	0.54237	0.482047	0.462617	0.5656	0.512634	0.545474	0.543803	0.532752	0.504221	0.496736	0.505278	0.485367	0.495681	0.500169	0.499868	0.456812	0.586911	0.481637	0.485993	0.453701	0.359568	0.32394	0.323066	0.266704	0.418927	0.359375
M3	0.471619	0.430994	0.529707	0.537459	0.539968	0.550996	1	0.56086	0.497319	0.485498	0.530012	0.535626	0.489655	0.494509	0.480969	0.482919	0.537344	0.463292	0.472731	0.514553	0.506707	0.502848	0.480384	0.515255	0.485604	0.48261	0.528946	0.518284	0.427586	0.50903	0.470767	0.514147	0.479426	0.377092	0.320776	0.316986	0.264393	0.418731	0.380566
A15	0.468634	0.456418	0.537539	0.529038	0.54203	0.561362	0.56086	1	0.510029	0.515161	0.549371	0.547213	0.524514	0.529821	0.505364	0.510301	0.57038	0.485412	0.501237	0.539832	0.529005	0.527762	0.519414	0.540626	0.516687	0.510238	0.52305	0.519329	0.419005	0.51135	0.469456	0.502741	0.469446	0.372064	0.306747	0.309326	0.255986	0.411963	0.375534
N4	0.436843	0.41782	0.485285	0.477749	0.474148	0.480889	0.497319	0.510029	1	0.463232	0.498137	0.498159	0.474287	0.461675	0.471056	0.475592	0.497157	0.446628	0.445291	0.482373	0.487132	0.490619	0.479797	0.494491	0.481295	0.47459	0.462147	0.457416	0.358885	0.424664	0.399641	0.445713	0.411148	0.331259	0.268936	0.269984	0.223706	0.356816	0.331426
A22	0.45304	0.436343	0.480146	0.464117	0.460388	0.486264	0.485498	0.515161	0.463232	1	0.527384	0.531094	0.532764	0.524051	0.475836	0.493419	0.528832	0.481306	0.473797	0.500681	0.513927	0.494143	0.536559	0.524275	0.501348	0.512502	0.458072	0.474041	0.347573	0.433355	0.395898	0.430921	0.403712	0.309287	0.253896	0.255788	0.210562	0.350464	0.318828
A1	0.497876	0.453333	0.532919	0.497404	0.496059	0.488228	0.530012	0.549371	0.498137	0.527384	1	0.574425	0.535979	0.501139	0.498944	0.528764	0.536473	0.465504	0.459476	0.514225	0.531657	0.529143	0.527711	0.558865	0.522486	0.52367	0.504076	0.505769	0.356269	0.425533	0.410794	0.4752	0.438145	0.3372	0.2664	0.267721	0.221595	0.366768	0.34394
A7	0.483417	0.454162	0.5182	0.499773	0.496574	0.505747	0.535626	0.547213	0.498159	0.531094	0.574425	1	0.538761	0.521315	0.50943	0.540393	0.5491	0.492505	0.487102	0.532876	0.552672	0.541146	0.541603	0.572966	0.539318	0.547789	0.501485	0.50075	0.356627	0.439842	0.406385	0.46783	0.425258	0.326593	0.258879	0.259563	0.215147	0.358741	0.325326
A14	0.448649	0.445051	0.483639	0.470888	0.464329	0.485435	0.489655	0.524514	0.474287	0.532764	0.535979	0.538761	1	0.539209	0.501607	0.521915	0.541896	0.494206	0.482432	0.517049	0.531518	0.520146	0.560282	0.546354	0.523562	0.535326	0.459557	0.474634	0.335347	0.417674	0.379439	0.429354	0.392068	0.307798	0.240435	0.243569	0.201197	0.337108	0.304827
A12	0.40645	0.430099	0.465105	0.47263	0.481366	0.54237	0.494509	0.529821	0.461675	0.524051	0.501139	0.521315	0.539209	1	0.496175	0.495398	0.569133	0.537594	0.555827	0.559754	0.551461	0.517058	0.556498	0.544256	0.519864	0.545019	0.463758	0.474678	0.372751	0.496134	0.40305	0.429599	0.391737	0.3083	0.254952	0.257711	0.21218	0.35426	0.29944
M4	0.415565	0.434567	0.464626	0.468002	0.46406	0.482047	0.480969	0.505364	0.471056	0.475836	0.498944	0.50943	0.501607	0.496175	1	0.5286	0.528602	0.509046	0.502899	0.531593	0.534458	0.55116	0.542492	0.55199	0.547703	0.549233	0.437913	0.443667	0.321058	0.409004	0.353866	0.410753	0.369071	0.294636	0.222239	0.222142	0.182514	0.301556	0.280081
M2	0.437887	0.446521	0.473667	0.466406	0.456501	0.462617	0.482919	0.510301	0.475592	0.493419	0.528764	0.540393	0.521915	0.495398	0.5286	1	0.526916	0.502597	0.484811	0.525932	0.53986	0.551381	0.555017	0.572926	0.569622	0.56651	0.446028	0.461594	0.306976	0.389808	0.346806	0.411542	0.369293	0.292431	0.215153	0.215338	0.177512	0.298212	0.277569
A18	0.446231	0.456018	0.507739	0.512426	0.522191	0.5656	0.537344	0.57038	0.497157	0.528832	0.536473	0.5491	0.541896	0.569133	0.528602	0.526916	1	0.551302	0.560988	0.572756	0.573745	0.552862	0.568141	0.577683	0.553447	0.565287	0.495232	0.507357	0.385802	0.504704	0.422249	0.463522	0.428386	0.332325	0.266945	0.269396	0.221982	0.367829	0.327925
M7	0.374095	0.416344	0.424086	0.461319	0.446649	0.512634	0.463292	0.485412	0.446628	0.481306	0.465504	0.492505	0.494206	0.537594	0.509046	0.502597	0.551302	1	0.598323	0.562967	0.57467	0.535564	0.558414	0.547476	0.550043	0.586644	0.415709	0.438065	0.319433	0.427681	0.342056	0.381902	0.343369	0.26817	0.207429	0.210088	0.171876	0.288742	0.253837
M9	0.362195	0.411918	0.435528	0.465061	0.470854	0.545474	0.472731	0.501237	0.445291	0.473797	0.459476	0.487102	0.482432	0.555827	0.502899	0.484811	0.560988	0.598323	1	0.588525	0.573829	0.53945	0.541675	0.547509	0.54666	0.571669	0.430424	0.436689	0.346259	0.475396	0.365658	0.397234	0.355993	0.283819	0.225492	0.227381	0.186318	0.307327	0.266349
M8	0.412908	0.438159	0.484085	0.493184	0.494666	0.543803	0.514553	0.539832	0.482373	0.500681	0.514225	0.532876	0.517049	0.559754	0.531593	0.525932	0.572756	0.562967	0.588525	1	0.585214	0.571537	0.556768	0.588384	0.574897	0.583843	0.469223	0.471712	0.355268	0.472531	0.38668	0.432957	0.38682	0.30813	0.238176	0.238231	0.195495	0.324298	0.289339
A5	0.423485	0.449419	0.485705	0.49512	0.486575	0.532752	0.506707	0.529005	0.487132	0.513927	0.531657	0.552672	0.531518	0.551461	0.534458	0.53986	0.573745	0.57467	0.573829	0.585214	1	0.580535	0.578693	0.590879	0.578727	0.598691	0.467173	0.475353	0.342854	0.449742	0.375544	0.427699	0.381824	0.296069	0.23102	0.233155	0.190644	0.318937	0.283874
N11	0.43372	0.450042	0.496452	0.490781	0.488098	0.504221	0.502848	0.527762	0.490619	0.494143	0.529143	0.541146	0.520146	0.517058	0.55116	0.551381	0.552862	0.535564	0.53945	0.571537	0.580535	1	0.567747	0.599016	0.595257	0.585556	0.456772	0.460935	0.326891	0.423693	0.358216	0.426448	0.377313	0.29655	0.221799	0.223036	0.182578	0.304338	0.282334
A17	0.428098	0.45745	0.472239	0.474851	0.465143	0.496736	0.480384	0.519414	0.479797	0.536559	0.527711	0.541603	0.560282	0.556498	0.542492	0.555017	0.568141	0.558414	0.541675	0.556768	0.578693	0.567747	1	0.588092	0.58248	0.59913	0.442464	0.460357	0.317553	0.415099	0.352665	0.406959	0.365063	0.284746	0.214899	0.216766	0.177594	0.300371	0.274713
N5	0.457441	0.454724	0.502346	0.490893	0.486979	0.505278	0.515255	0.540626	0.494491	0.524275	0.558865	0.572966	0.546354	0.544256	0.55199	0.572926	0.577683	0.547476	0.547509	0.588384	0.590879	0.599016	0.588092	1	0.617857	0.613364	0.472323	0.484811	0.326402	0.430474	0.364781	0.431286	0.383493	0.300383	0.222034	0.221936	0.182427	0.307844	0.28267
M5	0.430949	0.448179	0.481772	0.471931	0.464382	0.485367	0.485604	0.516687	0.481295	0.501348	0.522486	0.539318	0.523562	0.519864	0.547703	0.569622	0.553447	0.550043	0.54666	0.574897	0.578727	0.595257	0.58248	0.617857	1	0.611145	0.440559	0.453633	0.306919	0.407107	0.342648	0.402244	0.35913	0.283923	0.206689	0.206839	0.169519	0.286315	0.266005
A2	0.419271	0.446119	0.465247	0.471483	0.459063	0.495681	0.48261	0.510238	0.47459	0.512502	0.52367	0.547789	0.535326	0.545019	0.549233	0.56651	0.565287	0.586644	0.571669	0.583843	0.598691	0.585556	0.59913	0.613364	0.611145	1	0.440882	0.461527	0.306923	0.408909	0.338634	0.399508	0.35335	0.276774	0.202751	0.203501	0.167176	0.283878	0.258241
N7	0.448079	0.406954	0.50716	0.49498	0.500444	0.500169	0.528946	0.52305	0.462147	0.458072	0.504076	0.501485	0.459557	0.463758	0.437913	0.446028	0.495232	0.415709	0.430424	0.469223	0.467173	0.456772	0.442464	0.472323	0.440559	0.440882	1	0.49793	0.409126	0.471833	0.453302	0.488529	0.465853	0.369757	0.319787	0.321968	0.272587	0.420294	0.37842
A3	0.451907	0.410342	0.495091	0.487008	0.488984	0.499868	0.518284	0.519329	0.457416	0.474041	0.505769	0.50075	0.474634	0.474678	0.443667	0.461594	0.507357	0.438065	0.436689	0.471712	0.475353	0.460935	0.460357	0.484811	0.453633	0.461527	0.49793	1	0.396647	0.471591	0.442209	0.470584	0.450059	0.350601	0.305442	0.304129	0.255759	0.405629	0.363813
N10	0.324416	0.309167	0.384208	0.400261	0.426228	0.456812	0.427586	0.419005	0.358885	0.347573	0.356269	0.356627	0.335347	0.372751	0.321058	0.306976	0.385802	0.319433	0.346259	0.355268	0.342854	0.326891	0.317553	0.326402	0.306919	0.306923	0.409126	0.396647	1	0.509229	0.469589	0.418953	0.420827	0.362441	0.395506	0.388713	0.334179	0.432194	0.37957
M1	0.360783	0.37607	0.444668	0.472226	0.512924	0.586911	0.50903	0.51135	0.424664	0.433355	0.425533	0.439842	0.417674	0.496134	0.409004	0.389808	0.504704	0.427681	0.475396	0.472531	0.449742	0.423693	0.415099	0.430474	0.407107	0.408909	0.471833	0.471591	0.509229	1	0.517608	0.463745	0.447978	0.367239	0.378011	0.369554	0.308627	0.454797	0.371942
A4	0.384075	0.347242	0.434334	0.433477	0.457468	0.481637	0.470767	0.469456	0.399641	0.395898	0.410794	0.406385	0.379439	0.40305	0.353866	0.346806	0.422249	0.342056	0.365658	0.38668	0.375544	0.358216	0.352665	0.364781	0.342648	0.338634	0.453302	0.442209	0.469589	0.517608	1	0.457016	0.465599	0.383966	0.402859	0.390732	0.33084	0.462484	0.417671
N12	0.434401	0.38343	0.484466	0.474568	0.49237	0.485993	0.514147	0.502741	0.445713	0.430921	0.4752	0.46783	0.429354	0.429599	0.410753	0.411542	0.463522	0.381902	0.397234	0.432957	0.427699	0.426448	0.406959	0.431286	0.402244	0.399508	0.488529	0.470584	0.418953	0.463745	0.457016	1	0.467438	0.379021	0.34181	0.336955	0.287392	0.427951	0.395057
A9	0.429166	0.359826	0.462577	0.443965	0.456458	0.453701	0.479426	0.469446	0.411148	0.403712	0.438145	0.425258	0.392068	0.391737	0.369071	0.369293	0.428386	0.343369	0.355993	0.38682	0.381824	0.377313	0.365063	0.383493	0.35913	0.35335	0.465853	0.450059	0.420827	0.447978	0.465599	0.467438	1	0.380702	0.362069	0.368099	0.309584	0.445069	0.422205
N2	0.327699	0.28094	0.36232	0.354527	0.370286	0.359568	0.377092	0.372064	0.331259	0.309287	0.3372	0.326593	0.307798	0.3083	0.294636	0.292431	0.332325	0.26817	0.283819	0.30813	0.296069	0.29655	0.284746	0.300383	0.283923	0.276774	0.369757	0.350601	0.362441	0.367239	0.383966	0.379021	0.380702	1	0.330544	0.325086	0.290774	0.372033	0.353145
N3	0.267574	0.22593	0.297902	0.295191	0.321837	0.32394	0.320776	0.306747	0.268936	0.253896	0.2664	0.258879	0.240435	0.254952	0.222239	0.215153	0.266945	0.207429	0.225492	0.238176	0.23102	0.221799	0.214899	0.222034	0.206689	0.202751	0.319787	0.305442	0.395506	0.378011	0.402859	0.34181	0.362069	0.330544	1	0.386285	0.349835	0.397803	0.373097
A8	0.275702	0.230701	0.306268	0.303647	0.321503	0.323066	0.316986	0.309326	0.269984	0.255788	0.267721	0.259563	0.243569	0.257711	0.222142	0.215338	0.269396	0.210088	0.227381	0.238231	0.233155	0.223036	0.216766	0.221936	0.206839	0.203501	0.321968	0.304129	0.388713	0.369554	0.390732	0.336955	0.368099	0.325086	0.386285	1	0.376546	0.416462	0.377961
A10	0.230313	0.189156	0.254058	0.253412	0.26987	0.266704	0.264393	0.255986	0.223706	0.210562	0.221595	0.215147	0.201197	0.21218	0.182514	0.177512	0.221982	0.171876	0.186318	0.195495	0.190644	0.182578	0.177594	0.182427	0.169519	0.167176	0.272587	0.255759	0.334179	0.308627	0.33084	0.287392	0.309584	0.290774	0.349835	0.376546	1	0.36643	0.331118
M11	0.37057	0.309511	0.405487	0.395263	0.414174	0.418927	0.418731	0.411963	0.356816	0.350464	0.366768	0.358741	0.337108	0.35426	0.301556	0.298212	0.367829	0.288742	0.307327	0.324298	0.318937	0.304338	0.300371	0.307844	0.286315	0.283878	0.420294	0.405629	0.432194	0.454797	0.462484	0.427951	0.445069	0.372033	0.397803	0.416462	0.36643	1	0.434001
A6	0.362161	0.286986	0.381389	0.35783	0.378036	0.359375	0.380566	0.375534	0.331426	0.318828	0.34394	0.325326	0.304827	0.29944	0.280081	0.277569	0.327925	0.253837	0.266349	0.289339	0.283874	0.282334	0.274713	0.28267	0.266005	0.258241	0.37842	0.363813	0.37957	0.371942	0.417671	0.395057	0.422205	0.353145	0.373097	0.377961	0.331118	0.434001	1
Density of marker occurrence
H3K27ac	N6	M6	N8	A11	N1	M10	M3	A15	N4	A22	A1	A7	A14	A12	M4	M2	A18	M7	M9	M8	A5	N11	A17	N5	M5	A2	N7	A3	N10	M1	A4	N12	A9	N2	N3	A8	A10	M11	A6
chr1	1.54607	2.22151	1.60335	1.65264	1.49238	1.57896	1.55965	1.68777	1.83395	2.02691	1.93358	2.03523	2.20536	2.08951	2.41274	2.51984	2.05029	2.65188	2.45117	2.29246	2.44737	2.4812	2.59867	2.50024	2.68795	2.77629	1.48341	1.57144	0.947549	1.2538	1.03163	1.28579	1.11034	0.943558	0.595708	0.613345	0.506699	0.84024	0.785535
chr2	1.06035	1.43001	1.10104	1.14917	1.07445	1.13614	1.1331	1.19561	1.31472	1.39655	1.33955	1.41625	1.51918	1.47048	1.76827	1.80251	1.4328	1.90551	1.77085	1.67656	1.67218	1.80375	1.82006	1.76199	1.96514	1.99519	1.03446	1.10469	0.667585	0.903116	0.720758	0.926028	0.766884	0.70013	0.426838	0.40483	0.342117	0.575513	0.538137
chr3	1.10261	1.55147	1.12297	1.18097	1.06613	1.0909	1.12085	1.17703	1.33652	1.34608	1.36028	1.4165	1.49252	1.45552	1.74766	1.8044	1.41146	1.85815	1.69765	1.66804	1.66233	1.77775	1.79543	1.80905	1.95204	1.95499	1.05728	1.06627	0.630585	0.846388	0.68224	0.928582	0.760987	0.666933	0.387452	0.376626	0.30781	0.559321	0.524512
chr4	0.675531	0.961225	0.726419	0.778937	0.745198	0.783966	0.767848	0.791618	0.884527	0.878643	0.856627	0.945956	0.962715	0.991816	1.18579	1.18988	0.962694	1.37901	1.32024	1.21228	1.16456	1.26234	1.20841	1.24274	1.38338	1.36076	0.699088	0.680712	0.455224	0.616377	0.467302	0.613465	0.507604	0.45167	0.25532	0.238119	0.195005	0.336174	0.326253
chr5	1.03875	1.47545	1.07671	1.13253	1.05309	1.03221	1.06748	1.11583	1.28065	1.24251	1.26335	1.34352	1.3907	1.31924	1.70728	1.72268	1.31595	1.77867	1.63789	1.55367	1.58684	1.72928	1.7	1.68173	1.84872	1.85217	0.974625	1.01017	0.603166	0.804706	0.655354	0.89131	0.737158	0.668062	0.385747	0.379137	0.315711	0.522975	0.506078
chr6	1.13889	1.52371	1.15606	1.19808	1.11199	1.18324	1.1843	1.20576	1.35178	1.42035	1.40303	1.51539	1.53524	1.55711	1.76203	1.77733	1.43951	1.95103	1.82105	1.73831	1.77236	1.85467	1.79709	1.85568	1.98386	2.04531	1.10306	1.11545	0.702804	0.943994	0.753231	0.985368	0.821058	0.719552	0.452574	0.422527	0.3588	0.601117	0.554864
chr7	0.977063	1.49658	0.995825	1.06386	0.98447	1.06236	1.01644	1.08465	1.19615	1.28695	1.23464	1.31917	1.40983	1.40042	1.66609	1.68145	1.31568	1.88285	1.67803	1.56751	1.60002	1.67211	1.71108	1.64863	1.84828	1.88777	0.94022	1.00415	0.606816	0.804413	0.656009	0.829495	0.710095	0.64236	0.374801	0.360206	0.287225	0.508217	0.482986
chr8	1.03193	1.49772	1.02926	1.07109	0.972139	0.947476	1.03369	1.05751	1.21506	1.17919	1.22815	1.29028	1.36235	1.21114	1.59964	1.69987	1.27103	1.64979	1.4736	1.44653	1.49022	1.6192	1.63111	1.6274	1.83006	1.82253	0.941091	1.02989	0.544444	0.674085	0.591326	0.83325	0.703931	0.625303	0.333122	0.329495	0.268103	0.470926	0.498574
chr9	1.26986	1.89603	1.32257	1.40108	1.31089	1.44826	1.33552	1.47389	1.58081	1.72585	1.63972	1.73717	1.88748	1.83938	2.10115	2.12224	1.7684	2.39906	2.2177	2.02313	2.10954	2.16497	2.21946	2.16638	2.30131	2.38012	1.21738	1.33618	0.827433	1.14119	0.884297	1.09149	0.889271	0.760937	0.509671	0.513741	0.415383	0.701026	0.657366
chr10	1.4055	1.92746	1.48345	1.58237	1.46062	1.57854	1.52526	1.59361	1.73628	1.8243	1.83746	1.93221	1.99256	1.96978	2.30455	2.33585	1.89618	2.58923	2.31645	2.25879	2.32225	2.36819	2.40093	2.4446	2.57667	2.65978	1.42973	1.52935	0.913796	1.20603	0.970217	1.24154	1.01849	0.915814	0.571488	0.571004	0.477506	0.775762	0.706529
chr11	1.75303	2.55756	1.77791	1.89157	1.67995	1.77409	1.7289	1.91303	2.03299	2.23722	2.13238	2.23907	2.49369	2.32269	2.67487	2.83108	2.28264	3.01799	2.66371	2.53854	2.6789	2.77148	2.89748	2.79326	3.01418	3.06976	1.58202	1.75888	1.08249	1.38793	1.09726	1.44938	1.21138	1.02664	0.659292	0.700243	0.560919	0.928423	0.870449
chr12	1.46948	2.03204	1.42365	1.46481	1.32092	1.31973	1.42374	1.49291	1.68064	1.7484	1.73478	1.80141	1.942	1.73301	2.22036	2.34195	1.77492	2.29388	2.02748	1.98609	2.0471	2.22005	2.27708	2.19958	2.40251	2.44837	1.30144	1.38506	0.770815	0.974001	0.867618	1.17169	0.985462	0.881953	0.505316	0.518233	0.437583	0.731937	0.702355
chr13	0.679698	1.00889	0.707298	0.775054	0.704471	0.75277	0.754982	0.764805	0.864533	0.880438	0.86692	0.934558	0.923458	0.963798	1.16563	1.1696	0.909182	1.3256	1.23195	1.15999	1.12972	1.19303	1.17684	1.19209	1.29769	1.28217	0.687651	0.679749	0.45457	0.611496	0.457676	0.608455	0.504653	0.454132	0.268006	0.2437	0.19665	0.337107	0.321305
chr14	1.19865	1.83039	1.29311	1.34196	1.22302	1.29679	1.24967	1.32223	1.45545	1.55245	1.51911	1.5723	1.68145	1.67276	1.87188	1.90651	1.64687	2.09979	1.95664	1.82316	1.90025	1.99414	2.01661	1.96166	2.09481	2.15081	1.14586	1.22663	0.78252	1.03124	0.820267	1.05705	0.876094	0.75546	0.490269	0.484041	0.408076	0.679847	0.627728
chr15	1.20066	1.70532	1.22376	1.3475	1.20193	1.32936	1.28013	1.34745	1.46441	1.56831	1.54256	1.6561	1.72253	1.65583	1.97579	2.08438	1.62333	2.28975	2.00933	1.87124	1.94244	2.01994	2.0688	1.97209	2.14109	2.34516	1.17679	1.22079	0.781275	1.00887	0.804373	1.02788	0.849842	0.755694	0.471904	0.460294	0.388198	0.66952	0.588802
chr16	1.53565	2.44958	1.56052	1.55226	1.41257	1.55228	1.45568	1.64002	1.75067	2.05809	1.91084	2.02853	2.28827	2.06	2.37406	2.52863	1.9928	2.50454	2.24164	2.14048	2.3164	2.37572	2.62842	2.35533	2.56729	2.71057	1.35021	1.56152	0.874572	1.18433	1.00002	1.21015	1.02769	0.802636	0.574545	0.594555	0.462033	0.832932	0.77578
chr17	2.76412	4.25639	2.83113	2.8169	2.5235	2.62862	2.65082	2.87919	3.06699	3.66317	3.47948	3.5402	3.82209	3.48048	4.11332	4.3092	3.48965	4.41372	3.96804	3.79825	4.09359	4.1442	4.57811	4.26344	4.50935	4.68564	2.47255	2.77379	1.62495	2.0966	1.75652	2.19834	1.87662	1.52101	1.02404	1.11157	0.910046	1.4821	1.45029
chr18	0.847499	1.2803	0.857564	0.907948	0.836723	0.873076	0.898578	0.907446	1.04076	1.01976	1.01412	1.08566	1.09811	1.08817	1.39932	1.38603	1.06887	1.51325	1.3926	1.32218	1.29853	1.44668	1.3261	1.41137	1.60681	1.56364	0.777223	0.845467	0.520631	0.682212	0.54096	0.679002	0.589209	0.543398	0.313479	0.286889	0.23414	0.407555	0.410507
chr19	3.48061	4.73959	3.2387	3.00448	2.7669	2.93798	2.88029	3.27096	3.40848	4.48962	3.93619	4.16643	4.71668	4.25589	4.49818	5.00524	4.02474	4.90915	4.26391	4.07876	4.48128	4.59203	5.30409	4.77964	4.97774	5.30182	2.76528	3.30537	1.71002	2.31668	2.11422	2.49732	2.21745	1.63872	1.21177	1.28209	0.995189	1.90968	1.76513
chr20	1.73009	2.69347	1.7557	1.77899	1.58154	1.66796	1.64317	1.8362	1.99126	2.2178	2.10065	2.13971	2.35942	2.1802	2.62633	2.6982	2.21203	2.83448	2.55452	2.45168	2.52045	2.65285	2.85346	2.67508	2.89688	2.97141	1.54025	1.70737	0.968347	1.31081	1.08673	1.31962	1.17756	1.01463	0.618793	0.663038	0.52935	0.921154	0.87015
chr21	0.852464	1.12689	0.824389	0.832257	0.839148	0.898168	0.894376	0.922557	1.00692	1.08163	1.04778	1.12295	1.1812	1.21538	1.36135	1.39833	1.09025	1.46733	1.36629	1.3939	1.34881	1.37629	1.34991	1.45233	1.47323	1.58086	0.809589	0.861811	0.506493	0.722959	0.579167	0.741214	0.604663	0.543826	0.331998	0.304832	0.265581	0.43899	0.413548
chr22	2.02917	3.14768	2.01577	1.98213	1.76751	1.76137	1.75927	1.98204	2.17186	2.63204	2.43487	2.51477	2.80809	2.33977	2.84188	3.14668	2.31658	2.94278	2.51224	2.49666	2.75658	2.89374	3.22397	2.91157	3.09843	3.28749	1.72307	1.98503	1.04394	1.32983	1.20525	1.55563	1.3309	1.07518	0.731028	0.780649	0.693537	1.07899	1.046
chrX	0.344633	0.448445	0.320342	0.297585	0.310803	0.364399	0.333595	0.319284	0.356904	0.434721	0.405412	0.42337	0.458866	0.472365	0.533997	0.537298	0.430604	0.674907	0.619131	0.553477	0.550634	0.588583	0.594851	0.575422	0.635743	0.65438	0.255809	0.318709	0.169818	0.27268	0.21768	0.252045	0.190331	0.14492	0.131441	0.0717312	0.0427215	0.118947	0.153985

## Sheet: S4c Table
Jaccard coefficients
H3K27me3	M3	N7	M6	N8	M1	M10	N4	A17	M4	N5	N1	A11	M5	A12	M9	A22	M2	A14	N11	A1	A2	A5	M8	A7	M7	A15	A18	N12	A3	A6	A8	M11	N10	A9	N2	N3	A10	N6	A4
M3	1	0.227635	0.209198	0.243708	0.280505	0.245295	0.221649	0.140404	0.170235	0.197847	0.222462	0.259157	0.196774	0.220537	0.186473	0.200343	0.245973	0.216497	0.227662	0.2197	0.212569	0.217319	0.236362	0.238385	0.240727	0.271416	0.251723	0.219489	0.19373	0.0805826	0.0832799	0.0961888	0.144334	0.166243	0.0202258	0.0099743	0.0108834	0.0392366	0.0176124
N7	0.227635	1	0.21215	0.241994	0.273672	0.241676	0.224649	0.154417	0.184344	0.211552	0.234244	0.264629	0.211786	0.234257	0.202743	0.21432	0.254308	0.231645	0.242851	0.235912	0.228071	0.234052	0.250183	0.247234	0.252224	0.284313	0.264784	0.204495	0.185349	0.0701881	0.074585	0.084948	0.131019	0.150608	0.0176671	0.00964045	0.00964141	0.035414	0.015733
M6	0.209198	0.21215	1	0.228278	0.247052	0.230056	0.215682	0.163395	0.191531	0.210316	0.233008	0.258468	0.219666	0.236555	0.213469	0.227563	0.257014	0.239323	0.248649	0.245915	0.240383	0.243566	0.259014	0.257658	0.265159	0.291588	0.272333	0.178953	0.170444	0.0606333	0.0626286	0.0738388	0.11224	0.130762	0.0154022	0.00783732	0.00760887	0.0298482	0.0136255
N8	0.243708	0.241994	0.228278	1	0.289425	0.26621	0.241607	0.1663	0.199296	0.223299	0.251016	0.286598	0.23049	0.25044	0.217997	0.237309	0.281308	0.251806	0.26637	0.256655	0.24878	0.25381	0.274922	0.276241	0.278224	0.313648	0.292166	0.214068	0.202397	0.0738498	0.0749473	0.0912125	0.137869	0.157407	0.0197286	0.00923253	0.00943176	0.0386375	0.016694
M1	0.280505	0.273672	0.247052	0.289425	1	0.297088	0.25861	0.157993	0.193359	0.230437	0.261889	0.311887	0.227845	0.258961	0.220791	0.226358	0.284133	0.243982	0.266255	0.246471	0.244052	0.252956	0.278962	0.268687	0.28696	0.309263	0.287781	0.257374	0.228739	0.0918101	0.0963238	0.114772	0.168746	0.195321	0.0240815	0.0124643	0.0126683	0.0463412	0.021994
M10	0.245295	0.241676	0.230056	0.26621	0.297088	1	0.239545	0.164556	0.196616	0.220342	0.245552	0.285112	0.227235	0.253507	0.220802	0.236381	0.282556	0.247052	0.265975	0.252148	0.251003	0.254108	0.2753	0.278913	0.290699	0.314017	0.291828	0.217932	0.201476	0.0765636	0.0787861	0.0921083	0.140627	0.161423	0.0184173	0.0100551	0.00969532	0.038343	0.0182089
N4	0.221649	0.224649	0.215682	0.241607	0.25861	0.239545	1	0.168521	0.199418	0.22077	0.245192	0.273172	0.229113	0.243007	0.220823	0.231634	0.267508	0.245758	0.259985	0.252794	0.246966	0.252798	0.268885	0.263048	0.272488	0.298749	0.279995	0.192208	0.175989	0.0629158	0.0652152	0.0765188	0.118954	0.13787	0.0170599	0.00869119	0.00852441	0.0315284	0.0144926
A17	0.140404	0.154417	0.163395	0.1663	0.157993	0.164556	0.168521	1	0.219162	0.209139	0.210943	0.211034	0.236027	0.229412	0.243636	0.244756	0.22877	0.24838	0.249051	0.257342	0.259187	0.256659	0.253869	0.246198	0.266663	0.268659	0.261818	0.104775	0.109284	0.0300273	0.0303262	0.0380991	0.0620963	0.0717284	0.00840909	0.00414362	0.00368234	0.0154961	0.00699256
M4	0.170235	0.184344	0.191531	0.199296	0.193359	0.196616	0.199418	0.219162	1	0.242794	0.253392	0.253884	0.273301	0.260151	0.277227	0.272234	0.267032	0.277036	0.292057	0.291443	0.295001	0.297474	0.299338	0.273815	0.303917	0.308061	0.294596	0.127086	0.128413	0.0359953	0.0364497	0.0456009	0.0743179	0.0860816	0.0107378	0.00523922	0.00427066	0.0184923	0.00866107
N5	0.197847	0.211552	0.210316	0.223299	0.230437	0.220342	0.22077	0.209139	0.242794	1	0.272387	0.282179	0.274647	0.275118	0.274247	0.267218	0.278079	0.28275	0.301017	0.296552	0.293389	0.303648	0.308749	0.28032	0.308384	0.322496	0.308702	0.152859	0.147758	0.0450293	0.0453368	0.0569952	0.0892355	0.103666	0.012808	0.00669763	0.00547998	0.0224315	0.0106987
N1	0.222462	0.234244	0.233008	0.251016	0.261889	0.245552	0.245192	0.210943	0.253392	0.272387	1	0.306625	0.285993	0.289652	0.284953	0.280379	0.304235	0.294953	0.319423	0.309617	0.306458	0.31862	0.330123	0.300633	0.33089	0.351787	0.329332	0.174108	0.168441	0.0525184	0.0529037	0.0665159	0.103654	0.12188	0.0148477	0.00775114	0.00625292	0.0260641	0.0124916
A11	0.259157	0.264629	0.258468	0.286598	0.311887	0.285112	0.273172	0.211034	0.253884	0.282179	0.306625	1	0.290804	0.304867	0.285577	0.291596	0.329919	0.307367	0.334682	0.322375	0.315748	0.330142	0.346058	0.326719	0.351464	0.379892	0.351528	0.212736	0.199353	0.0656204	0.0662245	0.0806614	0.12755	0.147424	0.0175243	0.00893065	0.00823071	0.0325271	0.0150437
M5	0.196774	0.211786	0.219666	0.23049	0.227845	0.227235	0.229113	0.236027	0.273301	0.274647	0.285993	0.290804	1	0.291047	0.308187	0.305312	0.309587	0.306099	0.332996	0.324108	0.333514	0.337957	0.341305	0.315014	0.349134	0.353632	0.333706	0.146171	0.14845	0.0420133	0.0420723	0.0530085	0.0859368	0.100319	0.0123195	0.00617116	0.00491814	0.0210746	0.010033
A12	0.220537	0.234257	0.236555	0.25044	0.258961	0.253507	0.243007	0.229412	0.260151	0.275118	0.289652	0.304867	0.291047	1	0.303188	0.308664	0.316977	0.329851	0.324504	0.330991	0.327287	0.329915	0.338558	0.329836	0.36063	0.377741	0.362882	0.172369	0.170785	0.0505248	0.0529365	0.0651075	0.104714	0.117799	0.013936	0.00690995	0.0061972	0.0262638	0.0116713
M9	0.186473	0.202743	0.213469	0.217997	0.220791	0.220802	0.220823	0.243636	0.277227	0.274247	0.284953	0.285577	0.308187	0.303188	1	0.309701	0.298638	0.312447	0.330821	0.328893	0.340993	0.350717	0.347437	0.315753	0.369987	0.351973	0.33922	0.136046	0.139611	0.0379672	0.0383021	0.0491733	0.0806458	0.0925865	0.0115118	0.00572151	0.0044439	0.0193917	0.0093338
A22	0.200343	0.21432	0.227563	0.237309	0.226358	0.236381	0.231634	0.244756	0.272234	0.267218	0.280379	0.291596	0.305312	0.308664	0.309701	1	0.322475	0.33358	0.333454	0.345064	0.344146	0.337189	0.340417	0.346434	0.368634	0.378181	0.365102	0.152409	0.15832	0.0440132	0.0443992	0.0551877	0.0909772	0.10432	0.0119275	0.00588928	0.00530433	0.022706	0.0102471
M2	0.245973	0.254308	0.257014	0.281308	0.284133	0.282556	0.267508	0.22877	0.267032	0.278079	0.304235	0.329919	0.309587	0.316977	0.298638	0.322475	1	0.331809	0.348727	0.344049	0.344508	0.3443	0.358969	0.372434	0.381028	0.408343	0.379605	0.196395	0.194145	0.0593481	0.0604086	0.0728432	0.119109	0.139095	0.0150394	0.00783636	0.00702502	0.0298854	0.0134408
A14	0.216497	0.231645	0.239323	0.251806	0.243982	0.247052	0.245758	0.24838	0.277036	0.28275	0.294953	0.307367	0.306099	0.329851	0.312447	0.33358	0.331809	1	0.340178	0.359069	0.3465	0.343092	0.349216	0.351026	0.37022	0.397481	0.384863	0.16579	0.16968	0.0483843	0.0500994	0.0614809	0.100014	0.11428	0.0130626	0.00623165	0.00591271	0.0247956	0.0109993
N11	0.227662	0.242851	0.248649	0.26637	0.266255	0.265975	0.259985	0.249051	0.292057	0.301017	0.319423	0.334682	0.332996	0.324504	0.330821	0.333454	0.348727	0.340178	1	0.361013	0.365322	0.370558	0.381178	0.358806	0.390057	0.406062	0.376692	0.172116	0.172805	0.0489515	0.0501502	0.0624363	0.101752	0.117973	0.0139925	0.0070925	0.0058436	0.0249491	0.0117452
A1	0.2197	0.235912	0.245915	0.256655	0.246471	0.252148	0.252794	0.257342	0.291443	0.296552	0.309617	0.322375	0.324108	0.330991	0.328893	0.345064	0.344049	0.359069	0.361013	1	0.364552	0.368901	0.370052	0.366225	0.385	0.410197	0.39285	0.166267	0.167014	0.0471786	0.0475331	0.0595842	0.0969332	0.11185	0.0130735	0.00640301	0.00553112	0.0239899	0.0108782
A2	0.212569	0.228071	0.240383	0.24878	0.244052	0.251003	0.246966	0.259187	0.295001	0.293389	0.306458	0.315748	0.333514	0.327287	0.340993	0.344146	0.344508	0.3465	0.365322	0.364552	1	0.376961	0.377942	0.36492	0.4014	0.400325	0.37935	0.158227	0.161525	0.044212	0.0447741	0.0565908	0.0920001	0.106881	0.0125566	0.00630771	0.00534895	0.0226778	0.0105962
A5	0.217319	0.234052	0.243566	0.25381	0.252956	0.254108	0.252798	0.256659	0.297474	0.303648	0.31862	0.330142	0.337957	0.329915	0.350717	0.337189	0.3443	0.343092	0.370558	0.368901	0.376961	1	0.388176	0.361745	0.403821	0.400586	0.378538	0.160797	0.162666	0.044865	0.0450618	0.0574811	0.0939554	0.109199	0.0130821	0.00660967	0.00528508	0.0227906	0.0108771
M8	0.236362	0.250183	0.259014	0.274922	0.278962	0.2753	0.268885	0.253869	0.299338	0.308749	0.330123	0.346058	0.341305	0.338558	0.347437	0.340417	0.358969	0.349216	0.381178	0.370052	0.377942	0.388176	1	0.364596	0.407735	0.414459	0.387304	0.177765	0.177696	0.0508916	0.0508665	0.0646866	0.103802	0.121188	0.0146942	0.00749147	0.00599871	0.0256716	0.012247
A7	0.238385	0.247234	0.257658	0.276241	0.268687	0.278913	0.263048	0.246198	0.273815	0.28032	0.300633	0.326719	0.315014	0.329836	0.315753	0.346434	0.372434	0.351026	0.358806	0.366225	0.36492	0.361745	0.364596	1	0.411616	0.423285	0.400454	0.187028	0.187906	0.0562091	0.0565276	0.0690441	0.112363	0.129508	0.0136013	0.006516	0.00666238	0.0287177	0.0121589
M7	0.240727	0.252224	0.265159	0.278224	0.28696	0.290699	0.272488	0.266663	0.303917	0.308384	0.33089	0.351464	0.349134	0.36063	0.369987	0.368634	0.381028	0.37022	0.390057	0.385	0.4014	0.403821	0.407735	0.411616	1	0.444978	0.421545	0.179725	0.186166	0.0522987	0.0522753	0.0657902	0.108591	0.12555	0.0142407	0.00713809	0.00610124	0.0263647	0.0123566
A15	0.271416	0.284313	0.291588	0.313648	0.309263	0.314017	0.298749	0.268659	0.308061	0.322496	0.351787	0.379892	0.353632	0.377741	0.351973	0.378181	0.408343	0.397481	0.406062	0.410197	0.400325	0.400586	0.414459	0.423285	0.444978	1	0.46368	0.210895	0.21138	0.0624057	0.0634785	0.0777061	0.127431	0.146419	0.0156825	0.00781635	0.00728822	0.0315471	0.0137562
A18	0.251723	0.264784	0.272333	0.292166	0.287781	0.291828	0.279995	0.261818	0.294596	0.308702	0.329332	0.351528	0.333706	0.362882	0.33922	0.365102	0.379605	0.384863	0.376692	0.39285	0.37935	0.378538	0.387304	0.400454	0.421545	0.46368	1	0.197747	0.197612	0.0576	0.0590231	0.0724426	0.11828	0.136377	0.0149653	0.00701279	0.00680056	0.0294393	0.0128832
N12	0.219489	0.204495	0.178953	0.214068	0.257374	0.217932	0.192208	0.104775	0.127086	0.152859	0.174108	0.212736	0.146171	0.172369	0.136046	0.152409	0.196395	0.16579	0.172116	0.166267	0.158227	0.160797	0.177765	0.187028	0.179725	0.210895	0.197747	1	0.189146	0.0998652	0.10375	0.117329	0.155427	0.182606	0.0222141	0.0115757	0.0153595	0.0491012	0.0210252
A3	0.19373	0.185349	0.170444	0.202397	0.228739	0.201476	0.175989	0.109284	0.128413	0.147758	0.168441	0.199353	0.14845	0.170785	0.139611	0.15832	0.194145	0.16968	0.172805	0.167014	0.161525	0.162666	0.177696	0.187906	0.186166	0.21138	0.197612	0.189146	1	0.0823071	0.0825711	0.0958536	0.133069	0.14982	0.0186146	0.00944267	0.0115989	0.0421336	0.0187143
A6	0.0805826	0.0701881	0.0606333	0.0738498	0.0918101	0.0765636	0.0629158	0.0300273	0.0359953	0.0450293	0.0525184	0.0656204	0.0420133	0.0505248	0.0379672	0.0440132	0.0593481	0.0483843	0.0489515	0.0471786	0.044212	0.044865	0.0508916	0.0562091	0.0522987	0.0624057	0.0576	0.0998652	0.0823071	1	0.0894469	0.0831829	0.094335	0.0976582	0.0201284	0.0109679	0.0220647	0.0505277	0.0234193
A8	0.0832799	0.074585	0.0626286	0.0749473	0.0963238	0.0787861	0.0652152	0.0303262	0.0364497	0.0453368	0.0529037	0.0662245	0.0420723	0.0529365	0.0383021	0.0443992	0.0604086	0.0500994	0.0501502	0.0475331	0.0447741	0.0450618	0.0508665	0.0565276	0.0522753	0.0634785	0.0590231	0.10375	0.0825711	0.0894469	1	0.0906864	0.0952952	0.100281	0.0195137	0.010818	0.0226543	0.0529855	0.0224823
M11	0.0961888	0.084948	0.0738388	0.0912125	0.114772	0.0921083	0.0765188	0.0380991	0.0456009	0.0569952	0.0665159	0.0806614	0.0530085	0.0651075	0.0491733	0.0551877	0.0728432	0.0614809	0.0624363	0.0595842	0.0565908	0.0574811	0.0646866	0.0690441	0.0657902	0.0777061	0.0724426	0.117329	0.0958536	0.0831829	0.0906864	1	0.099603	0.107408	0.0224826	0.0127737	0.0213357	0.050124	0.0242431
N10	0.144334	0.131019	0.11224	0.137869	0.168746	0.140627	0.118954	0.0620963	0.0743179	0.0892355	0.103654	0.12755	0.0859368	0.104714	0.0806458	0.0909772	0.119109	0.100014	0.101752	0.0969332	0.0920001	0.0939554	0.103802	0.112363	0.108591	0.127431	0.11828	0.155427	0.133069	0.094335	0.0952952	0.099603	1	0.142132	0.0197654	0.010565	0.0171514	0.0491103	0.0208742
A9	0.166243	0.150608	0.130762	0.157407	0.195321	0.161423	0.13787	0.0717284	0.0860816	0.103666	0.12188	0.147424	0.100319	0.117799	0.0925865	0.10432	0.139095	0.11428	0.117973	0.11185	0.106881	0.109199	0.121188	0.129508	0.12555	0.146419	0.136377	0.182606	0.14982	0.0976582	0.100281	0.107408	0.142132	1	0.0225443	0.0120414	0.016582	0.0513663	0.0229889
N2	0.0202258	0.0176671	0.0154022	0.0197286	0.0240815	0.0184173	0.0170599	0.00840909	0.0107378	0.012808	0.0148477	0.0175243	0.0123195	0.013936	0.0115118	0.0119275	0.0150394	0.0130626	0.0139925	0.0130735	0.0125566	0.0130821	0.0146942	0.0136013	0.0142407	0.0156825	0.0149653	0.0222141	0.0186146	0.0201284	0.0195137	0.0224826	0.0197654	0.0225443	1	0.0112346	0.00718707	0.017891	0.012679
N3	0.0099743	0.00964045	0.00783732	0.00923253	0.0124643	0.0100551	0.00869119	0.00414362	0.00523922	0.00669763	0.00775114	0.00893065	0.00617116	0.00690995	0.00572151	0.00588928	0.00783636	0.00623165	0.0070925	0.00640301	0.00630771	0.00660967	0.00749147	0.006516	0.00713809	0.00781635	0.00701279	0.0115757	0.00944267	0.0109679	0.010818	0.0127737	0.010565	0.0120414	0.0112346	1	0.0054395	0.0110323	0.00881349
A10	0.0108834	0.00964141	0.00760887	0.00943176	0.0126683	0.00969532	0.00852441	0.00368234	0.00427066	0.00547998	0.00625292	0.00823071	0.00491814	0.0061972	0.0044439	0.00530433	0.00702502	0.00591271	0.0058436	0.00553112	0.00534895	0.00528508	0.00599871	0.00666238	0.00610124	0.00728822	0.00680056	0.0153595	0.0115989	0.0220647	0.0226543	0.0213357	0.0171514	0.016582	0.00718707	0.0054395	1	0.0188094	0.00694871
N6	0.0392366	0.035414	0.0298482	0.0386375	0.0463412	0.038343	0.0315284	0.0154961	0.0184923	0.0224315	0.0260641	0.0325271	0.0210746	0.0262638	0.0193917	0.022706	0.0298854	0.0247956	0.0249491	0.0239899	0.0226778	0.0227906	0.0256716	0.0287177	0.0263647	0.0315471	0.0294393	0.0491012	0.0421336	0.0505277	0.0529855	0.050124	0.0491103	0.0513663	0.017891	0.0110323	0.0188094	1	0.0223592
A4	0.0176124	0.015733	0.0136255	0.016694	0.021994	0.0182089	0.0144926	0.00699256	0.00866107	0.0106987	0.0124916	0.0150437	0.010033	0.0116713	0.0093338	0.0102471	0.0134408	0.0109993	0.0117452	0.0108782	0.0105962	0.0108771	0.012247	0.0121589	0.0123566	0.0137562	0.0128832	0.0210252	0.0187143	0.0234193	0.0224823	0.0242431	0.0208742	0.0229889	0.012679	0.00881349	0.00694871	0.0223592	1
Density of marker occurrence
H3K27me3	M3	N7	M6	N8	M1	M10	N4	A17	M4	N5	N1	A11	M5	A12	M9	A22	M2	A14	N11	A1	A2	A5	M8	A7	M7	A15	A18	N12	A3	A6	A8	M11	N10	A9	N2	N3	A10	N6	A4
chr1	0.0473589	0.0566191	0.0693206	0.0676978	0.0465676	0.0623704	0.0664912	0.194491	0.151855	0.11715	0.106073	0.0864605	0.149878	0.120544	0.166908	0.140478	0.103339	0.129995	0.135682	0.135908	0.149679	0.155224	0.133039	0.131058	0.146782	0.124277	0.121821	0.0288741	0.0404922	0.00718278	0.00732377	0.0114727	0.0177083	0.0202067	0.00584962	0.00245545	0.000751939	0.00604041	0.00308568
chr2	0.0688243	0.0811368	0.0911734	0.0879627	0.0797243	0.0889883	0.0934629	0.205613	0.177197	0.144374	0.137759	0.121007	0.178242	0.142623	0.203508	0.170642	0.130573	0.157587	0.169407	0.170402	0.184537	0.193117	0.174932	0.156725	0.184002	0.149753	0.146999	0.0446168	0.0538714	0.0128719	0.0134054	0.0181429	0.0269912	0.0304926	0.00488741	0.00278992	0.00142985	0.0070551	0.00347862
chr3	0.0236299	0.0259996	0.0306033	0.02781	0.0237822	0.0273329	0.0316714	0.0865597	0.0747616	0.0669218	0.0507137	0.041008	0.069354	0.0544586	0.0842611	0.0645425	0.0482144	0.0610175	0.0616373	0.0616564	0.0737409	0.0766543	0.0699552	0.0557113	0.0700157	0.0509744	0.0505543	0.0139625	0.0173862	0.00360169	0.00287752	0.00489118	0.0075917	0.00846111	0.00288357	0.00189818	0.000198693	0.00215133	0.00180892
chr4	0.0573941	0.0677503	0.0789556	0.0673797	0.0611462	0.0668981	0.0782811	0.159448	0.142897	0.120805	0.108616	0.0960589	0.150886	0.113187	0.161047	0.131855	0.107009	0.125434	0.132696	0.136122	0.145992	0.140536	0.13295	0.119351	0.142471	0.117693	0.117943	0.0389471	0.0407582	0.0107983	0.0104671	0.0115664	0.0207723	0.0249523	0.00430093	0.00289936	0.00140683	0.00575087	0.00332204
chr5	0.073357	0.0836799	0.0923453	0.0955077	0.0788335	0.0877237	0.0940276	0.211217	0.184328	0.149766	0.139299	0.126531	0.192378	0.145254	0.206857	0.169946	0.126105	0.155608	0.172352	0.171652	0.183977	0.187384	0.179398	0.143473	0.177988	0.148288	0.149453	0.0485672	0.0536515	0.0153648	0.0140147	0.0191348	0.0287377	0.0331434	0.00497967	0.00321255	0.00176051	0.00689992	0.00352543
chr6	0.100276	0.116787	0.132114	0.125996	0.118308	0.115032	0.128923	0.271032	0.283867	0.237039	0.207537	0.177562	0.284673	0.203735	0.293647	0.231192	0.178092	0.208661	0.252805	0.252934	0.278132	0.306379	0.282623	0.179881	0.237667	0.193059	0.19278	0.0581054	0.0728474	0.0122373	0.0135423	0.0215035	0.0334492	0.0388929	0.0147302	0.00602792	0.00166388	0.00838909	0.00803021
chr7	0.109186	0.122508	0.130644	0.123628	0.131629	0.130444	0.140416	0.265689	0.240829	0.202353	0.187279	0.179902	0.241337	0.199071	0.2819	0.229629	0.191507	0.206027	0.22866	0.233718	0.253617	0.266214	0.244677	0.211592	0.254793	0.204488	0.200286	0.0785636	0.0783873	0.023528	0.0233084	0.0289527	0.0462541	0.052253	0.00857756	0.00452035	0.00279204	0.00965697	0.00585016
chr8	0.048732	0.0626511	0.0714041	0.0606083	0.0556647	0.0593839	0.0696651	0.171204	0.137841	0.108933	0.0984569	0.0839287	0.134328	0.113127	0.171606	0.125452	0.0986174	0.118657	0.122256	0.132032	0.141057	0.148005	0.128775	0.115109	0.138634	0.104171	0.105741	0.0300533	0.0363177	0.008516	0.0080151	0.0104273	0.019028	0.0203233	0.00274634	0.0015592	0.00106519	0.00416981	0.00179621
chr9	0.0560368	0.0636578	0.0687844	0.0739111	0.0519037	0.0650473	0.073536	0.17365	0.141823	0.108777	0.100963	0.0887093	0.138239	0.122557	0.16309	0.145498	0.11111	0.134279	0.129036	0.139687	0.147637	0.148984	0.132759	0.130376	0.147923	0.120531	0.120684	0.0367911	0.0395449	0.00820263	0.00833413	0.012916	0.0188035	0.0223621	0.00260559	0.00180932	0.000712455	0.00611223	0.00160411
chr10	0.0876437	0.105701	0.132951	0.109729	0.0917678	0.109236	0.115536	0.293627	0.24091	0.194894	0.169985	0.148948	0.230273	0.192338	0.293868	0.240532	0.165925	0.221225	0.222289	0.230336	0.250869	0.259413	0.22625	0.198073	0.237325	0.196349	0.206179	0.0613435	0.0681052	0.0146625	0.0159906	0.0210953	0.034328	0.0361367	0.00603001	0.00345223	0.00129524	0.0084755	0.00398961
chr11	0.0400091	0.0511057	0.059396	0.0516365	0.0450962	0.053958	0.0512841	0.16277	0.125898	0.0920343	0.0826803	0.0764576	0.120283	0.111683	0.162474	0.127087	0.0907329	0.114119	0.108476	0.119779	0.135194	0.131483	0.115421	0.109609	0.139197	0.102224	0.106783	0.0255303	0.0336036	0.00659947	0.00511228	0.00509007	0.0158528	0.0162718	0.00229334	0.00174555	0.000545576	0.00432093	0.00247323
chr12	0.0798753	0.0972078	0.105492	0.0940489	0.0943378	0.100584	0.108564	0.249151	0.210603	0.179502	0.161016	0.138725	0.207504	0.186329	0.26316	0.208759	0.151489	0.19692	0.192932	0.200741	0.227082	0.218107	0.201334	0.175366	0.216083	0.183196	0.18505	0.0585375	0.0559188	0.0106044	0.0141819	0.0165117	0.0321065	0.0361695	0.00437891	0.0025301	0.00157644	0.00491239	0.00375839
chr13	0.0440373	0.0514068	0.0607357	0.055937	0.0470872	0.0533383	0.0577601	0.134435	0.12301	0.0954957	0.0944954	0.0776072	0.118121	0.0837621	0.132899	0.113858	0.0892822	0.10282	0.112591	0.115414	0.121276	0.116393	0.106884	0.0910782	0.109857	0.0895813	0.0957667	0.0324822	0.0331441	0.00885941	0.00558129	0.0092013	0.0144626	0.0214333	0.00389545	0.00240022	0.000567485	0.0026879	0.00207582
chr14	0.0772385	0.0931769	0.103287	0.0890141	0.0901108	0.0917027	0.107762	0.265546	0.232353	0.166362	0.15706	0.131385	0.217876	0.156742	0.234166	0.186347	0.141413	0.163487	0.184912	0.17011	0.213955	0.2039	0.191915	0.157013	0.187759	0.154064	0.160132	0.0503467	0.0566404	0.0151807	0.0141933	0.0174658	0.0324951	0.0316189	0.00581164	0.00328557	0.00163485	0.00668979	0.0047588
chr15	0.054438	0.0609572	0.0713885	0.0735887	0.0602101	0.0697678	0.0761585	0.201055	0.163551	0.121743	0.112859	0.0973231	0.160416	0.115462	0.181502	0.145511	0.106631	0.126277	0.148907	0.135445	0.160996	0.153863	0.150566	0.120478	0.155439	0.120259	0.116739	0.0312586	0.040727	0.0083919	0.00965181	0.0104548	0.0208665	0.0222509	0.00470531	0.00287672	0.00110206	0.00382092	0.00217666
chr16	0.0547564	0.0666826	0.0845809	0.0817327	0.0608213	0.0802306	0.0830799	0.286766	0.210009	0.143181	0.129599	0.102774	0.180707	0.168453	0.212904	0.200755	0.13645	0.181468	0.165581	0.187418	0.202537	0.198128	0.173163	0.167889	0.188181	0.14338	0.161836	0.0333934	0.044847	0.00955851	0.00949874	0.0111802	0.0186289	0.026134	0.00379352	0.00199251	0.000770437	0.00491596	0.00270096
chr17	0.175481	0.19541	0.222927	0.199842	0.18864	0.213149	0.222141	0.5136	0.434253	0.357187	0.326312	0.289048	0.422372	0.375504	0.523282	0.434114	0.316913	0.402249	0.42295	0.415831	0.459608	0.457807	0.413752	0.373508	0.465641	0.374269	0.373368	0.114839	0.120434	0.0288467	0.0311251	0.0387665	0.0680143	0.0822881	0.00963638	0.00488965	0.00414377	0.0177906	0.00731466
chr18	0.0412227	0.0498263	0.0575564	0.0536845	0.0508428	0.0554687	0.0612119	0.151202	0.124993	0.0903435	0.085511	0.0784689	0.122658	0.0876249	0.137586	0.107624	0.0881574	0.0986659	0.111497	0.101852	0.112709	0.119166	0.118821	0.0994149	0.105263	0.0873537	0.0897276	0.0287434	0.0327149	0.00576435	0.00538612	0.00888977	0.0140482	0.0206001	0.00287285	0.00120562	0.00040934	0.00402373	0.00180533
chr19	0.0668161	0.0823643	0.146261	0.0969282	0.0497768	0.0971722	0.103005	0.470149	0.332574	0.207772	0.160858	0.132573	0.29146	0.274791	0.352015	0.38504	0.218404	0.338318	0.255544	0.297617	0.326356	0.297878	0.265091	0.319361	0.299654	0.236895	0.247059	0.0332477	0.0613706	0.00743463	0.00515886	0.00868851	0.0185576	0.0209442	0.00721967	0.00176739	0.000748922	0.0063718	0.00219559
chr20	0.0743124	0.0970561	0.105505	0.101904	0.0685725	0.094713	0.103968	0.368311	0.25854	0.191636	0.163753	0.131196	0.243546	0.224486	0.288133	0.264176	0.181002	0.253148	0.226235	0.265271	0.252223	0.252119	0.216018	0.246693	0.247773	0.207314	0.216412	0.0449893	0.0554511	0.0127645	0.00876418	0.0148066	0.0290406	0.0280584	0.00278691	0.00221742	0.00133139	0.00484761	0.00242691
chr21	0.0509805	0.0555684	0.0855599	0.0716892	0.0552708	0.0696061	0.0778078	0.221387	0.17571	0.116806	0.112169	0.0903126	0.155046	0.104042	0.148219	0.140323	0.106849	0.132327	0.143901	0.144843	0.14422	0.12498	0.122456	0.122299	0.119955	0.117151	0.120178	0.0318561	0.0399229	0.0103061	0.00959324	0.012036	0.0191715	0.0223378	0.00434383	0.0024513	0.00128238	0.00432456	0.00292229
chr22	0.0234915	0.0266045	0.0488307	0.035861	0.0199632	0.0367347	0.0369059	0.190053	0.115802	0.0612061	0.0599113	0.045572	0.0964236	0.0907229	0.126523	0.12389	0.0741856	0.0979998	0.0886784	0.0999361	0.11451	0.105318	0.0811477	0.111351	0.121129	0.0804097	0.0855201	0.0078928	0.0191604	0.00258174	0.00219802	0.00328621	0.00722375	0.00682036	0.00270374	0.000381751	0	0.00198353	0.00105867
chrX	0.126703	0.243017	0.345898	0.11441	0.0370595	0.090559	0.324288	1.37689	1.24309	0.87605	0.500434	0.322783	0.883799	0.391115	0.960092	0.626856	0.255668	0.591809	0.55249	0.76146	0.7496	0.644313	0.413886	0.255746	0.21821	0.245909	0.363195	0.0538513	0.085127	0.00596638	0.00408483	0.0110087	0.0338898	0.0212675	0.0248076	0.0121712	0.000820298	0.0038727	0.00775886

## Sheet: S4d Table
Jaccard coefficients
CTCF	M3	N7	A3	A7	N10	A4	A9	A22	A17	A18	A15	A14	A12	M10	M1	A11	N11	A5	M5	M9	A2	M7	N1	M6	M4	M2	M8	N8	N5	A8	M11	A10	N2	A6	N3	N4	A1	N12
M3	1	0.709006	0.685126	0.692695	0.678017	0.660477	0.657003	0.606927	0.608433	0.695128	0.675267	0.648513	0.628771	0.64177	0.645976	0.631643	0.607434	0.55313	0.554799	0.552264	0.604149	0.608126	0.624576	0.631489	0.602701	0.639229	0.652083	0.653962	0.594923	0.623142	0.608372	0.480811	0.588547	0.601031	0.588011	0.632844	0.670289	0.662193
N7	0.709006	1	0.701812	0.700775	0.668948	0.672471	0.674324	0.624298	0.624956	0.697888	0.684515	0.661651	0.647519	0.643066	0.636453	0.626996	0.616756	0.557789	0.569984	0.552167	0.618795	0.601096	0.63066	0.638179	0.610799	0.650149	0.673926	0.664829	0.627533	0.601864	0.590749	0.466712	0.586777	0.595667	0.579898	0.6241	0.685834	0.666714
A3	0.685126	0.701812	1	0.688355	0.65281	0.655801	0.648048	0.598057	0.596709	0.673078	0.650838	0.63371	0.619575	0.629583	0.62617	0.617806	0.605039	0.553385	0.563895	0.548977	0.608502	0.598372	0.619763	0.628239	0.596694	0.638058	0.655508	0.650141	0.604133	0.599701	0.584539	0.466587	0.578256	0.58683	0.574801	0.614427	0.662714	0.648358
A7	0.692695	0.700775	0.688355	1	0.670249	0.658987	0.636906	0.612709	0.610364	0.696843	0.676003	0.648937	0.618524	0.653877	0.639426	0.636702	0.621408	0.581956	0.589749	0.577739	0.640805	0.639429	0.637896	0.648717	0.619215	0.673932	0.661897	0.653204	0.607103	0.598006	0.568723	0.456612	0.562584	0.567115	0.557409	0.62083	0.644577	0.644592
N6	0.672936	0.679469	0.667236	0.675229	0.644298	0.640821	0.637919	0.593629	0.589438	0.662641	0.638436	0.621938	0.602993	0.615673	0.624681	0.61748	0.613955	0.558579	0.566133	0.545061	0.598003	0.593515	0.612703	0.633016	0.597573	0.633147	0.64348	0.656067	0.589012	0.594301	0.579104	0.4562	0.561726	0.579679	0.560637	0.615387	0.642371	0.626331
N10	0.678017	0.668948	0.65281	0.670249	1	0.636418	0.618322	0.591532	0.592221	0.673385	0.654841	0.622883	0.598591	0.643912	0.649078	0.629453	0.600123	0.562643	0.555334	0.571449	0.605527	0.626904	0.617454	0.624214	0.598357	0.630895	0.6287	0.625541	0.570421	0.602121	0.572548	0.462257	0.552295	0.561515	0.562608	0.614937	0.617949	0.630101
A4	0.660477	0.672471	0.655801	0.658987	0.636418	1	0.63334	0.602801	0.601172	0.657548	0.641662	0.628096	0.616285	0.632731	0.626083	0.614453	0.608437	0.562757	0.57526	0.561228	0.611472	0.602631	0.617978	0.623677	0.604188	0.628694	0.65128	0.637268	0.603142	0.562559	0.549701	0.433436	0.544796	0.555997	0.548668	0.591808	0.633577	0.614641
A9	0.657003	0.674324	0.648048	0.636906	0.618322	0.63334	1	0.601212	0.602007	0.649364	0.63945	0.628233	0.62464	0.6093	0.607436	0.609343	0.61158	0.55419	0.567406	0.538782	0.594646	0.57371	0.61182	0.619311	0.594654	0.612992	0.650439	0.649973	0.618822	0.552262	0.544095	0.425176	0.544353	0.560649	0.54136	0.575258	0.645646	0.61468
A22	0.606927	0.624298	0.598057	0.612709	0.591532	0.602801	0.601212	1	0.648906	0.653425	0.652823	0.645677	0.629637	0.630041	0.610908	0.608136	0.613168	0.576567	0.599434	0.581638	0.631688	0.604171	0.61314	0.611542	0.625178	0.614046	0.63762	0.614599	0.628878	0.47803	0.471802	0.366709	0.475031	0.484426	0.47902	0.531535	0.582428	0.548303
A17	0.608433	0.624956	0.596709	0.610364	0.592221	0.601172	0.602007	0.648906	1	0.661557	0.661483	0.654357	0.640116	0.632989	0.61141	0.611965	0.615346	0.578518	0.601267	0.583835	0.635124	0.605326	0.61965	0.612382	0.629194	0.615879	0.637302	0.615011	0.637687	0.474097	0.466293	0.36185	0.47006	0.479467	0.473224	0.527513	0.581435	0.54703
A18	0.695128	0.697888	0.673078	0.696843	0.673385	0.657548	0.649364	0.653425	0.661557	1	0.7252	0.687384	0.655609	0.67975	0.679963	0.66629	0.644859	0.601769	0.613922	0.612624	0.664579	0.65579	0.661182	0.662229	0.649068	0.673986	0.677711	0.668679	0.635008	0.563431	0.541835	0.422862	0.535484	0.546663	0.539983	0.598405	0.640877	0.624013
A15	0.675267	0.684515	0.650838	0.676003	0.654841	0.641662	0.63945	0.652823	0.661483	0.7252	1	0.683476	0.656113	0.668407	0.657409	0.657627	0.634714	0.596347	0.611246	0.606778	0.658952	0.642734	0.652393	0.646957	0.639584	0.661994	0.669162	0.653114	0.645759	0.535751	0.514216	0.402382	0.515963	0.525	0.51353	0.572246	0.626604	0.610188
A14	0.648513	0.661651	0.63371	0.648937	0.622883	0.628096	0.628233	0.645677	0.654357	0.687384	0.683476	1	0.648321	0.6475	0.628836	0.633145	0.626237	0.586411	0.604115	0.587632	0.642742	0.615668	0.635266	0.633061	0.630538	0.640415	0.658213	0.643529	0.640286	0.513676	0.503282	0.391775	0.506444	0.515261	0.505222	0.558445	0.617213	0.587889
A12	0.628771	0.647519	0.619575	0.618524	0.598591	0.616285	0.62464	0.629637	0.640116	0.655609	0.656113	0.648321	1	0.623008	0.6148	0.60554	0.60897	0.561228	0.584391	0.56496	0.617837	0.582328	0.612785	0.610238	0.609644	0.610508	0.648714	0.628828	0.640719	0.503361	0.49795	0.387386	0.501882	0.512107	0.504602	0.540678	0.613634	0.576184
M10	0.64177	0.643066	0.629583	0.653877	0.643912	0.632731	0.6093	0.630041	0.632989	0.67975	0.668407	0.6475	0.623008	1	0.682729	0.672985	0.651071	0.631626	0.635703	0.653831	0.674955	0.683584	0.667255	0.655961	0.654741	0.657243	0.668308	0.645617	0.620898	0.511345	0.484325	0.376711	0.483096	0.49403	0.495786	0.553151	0.584931	0.572264
M1	0.645976	0.636453	0.62617	0.639426	0.649078	0.626083	0.607436	0.610908	0.61141	0.679963	0.657409	0.628836	0.6148	0.682729	1	0.692258	0.663224	0.629598	0.630112	0.664135	0.653744	0.675136	0.66829	0.665671	0.646909	0.646523	0.665619	0.664234	0.600112	0.529931	0.493936	0.381265	0.476979	0.500955	0.503863	0.551624	0.577633	0.564047
A11	0.631643	0.626996	0.617806	0.636702	0.629453	0.614453	0.609343	0.608136	0.611965	0.66629	0.657627	0.633145	0.60554	0.672985	0.692258	1	0.68337	0.673138	0.661152	0.667475	0.674203	0.687688	0.683817	0.683158	0.653172	0.659785	0.672664	0.681003	0.623472	0.495498	0.458838	0.352497	0.45749	0.479276	0.470077	0.527475	0.570327	0.551618
N11	0.607434	0.616756	0.605039	0.621408	0.600123	0.608437	0.61158	0.613168	0.615346	0.644859	0.634714	0.626237	0.60897	0.651071	0.663224	0.68337	1	0.663137	0.668602	0.641898	0.664123	0.651471	0.668534	0.678619	0.654471	0.64852	0.677129	0.683253	0.636188	0.473245	0.443618	0.338301	0.447627	0.46874	0.458201	0.51524	0.565471	0.535219
A5	0.55313	0.557789	0.553385	0.581956	0.562643	0.562757	0.55419	0.576567	0.578518	0.601769	0.596347	0.586411	0.561228	0.631626	0.629598	0.673138	0.663137	1	0.674711	0.665814	0.666108	0.66754	0.651399	0.655237	0.634727	0.631432	0.632063	0.631715	0.599096	0.425927	0.392623	0.300505	0.399219	0.415635	0.409409	0.467222	0.503499	0.48613
M5	0.554799	0.569984	0.563895	0.589749	0.555334	0.57526	0.567406	0.599434	0.601267	0.613922	0.611246	0.604115	0.584391	0.635703	0.630112	0.661152	0.668602	0.674711	1	0.661647	0.686544	0.657283	0.658826	0.654742	0.645673	0.644736	0.657291	0.645461	0.639897	0.419869	0.389791	0.297315	0.401456	0.416725	0.407657	0.46449	0.515592	0.48942
M9	0.552264	0.552167	0.548977	0.577739	0.571449	0.561228	0.538782	0.581638	0.583835	0.612624	0.606778	0.587632	0.56496	0.653831	0.664135	0.667475	0.641898	0.665814	0.661647	1	0.668609	0.683162	0.648594	0.635651	0.634927	0.623298	0.622658	0.606501	0.584883	0.42821	0.393994	0.30403	0.39666	0.4112	0.412753	0.466801	0.494655	0.48361
A2	0.604149	0.618795	0.608502	0.640805	0.605527	0.611472	0.594646	0.631688	0.635124	0.664579	0.658952	0.642742	0.617837	0.674955	0.653744	0.674203	0.664123	0.666108	0.686544	0.668609	1	0.686116	0.671969	0.665829	0.663637	0.670725	0.673294	0.650935	0.647875	0.46415	0.434819	0.335219	0.44395	0.455348	0.451054	0.510924	0.557233	0.536611
M7	0.608126	0.601096	0.598372	0.639429	0.626904	0.602631	0.57371	0.604171	0.605326	0.65579	0.642734	0.615668	0.582328	0.683584	0.675136	0.687688	0.651471	0.66754	0.657283	0.683162	0.686116	1	0.666633	0.658896	0.653505	0.661913	0.643431	0.628853	0.593731	0.488092	0.447891	0.348738	0.444119	0.458511	0.458758	0.524514	0.537537	0.536338
N1	0.624576	0.63066	0.619763	0.637896	0.617454	0.617978	0.61182	0.61314	0.61965	0.661182	0.652393	0.635266	0.612785	0.667255	0.66829	0.683817	0.668534	0.651399	0.658826	0.648594	0.671969	0.666633	1	0.668099	0.65257	0.657243	0.674744	0.667376	0.636603	0.489603	0.458549	0.353053	0.463046	0.479521	0.470494	0.528366	0.576273	0.555253
M6	0.631489	0.638179	0.628239	0.648717	0.624214	0.623677	0.619311	0.611542	0.612382	0.662229	0.646957	0.633061	0.610238	0.655961	0.665671	0.683158	0.678619	0.655237	0.654742	0.635651	0.665829	0.658896	0.668099	1	0.648567	0.662462	0.675207	0.682711	0.62788	0.505597	0.473276	0.363517	0.473754	0.492326	0.482429	0.542633	0.584491	0.561897
M4	0.602701	0.610799	0.596694	0.619215	0.598357	0.604188	0.594654	0.625178	0.629194	0.649068	0.639584	0.630538	0.609644	0.654741	0.646909	0.653172	0.654471	0.634727	0.645673	0.634927	0.663637	0.653505	0.65257	0.648567	1	0.640624	0.654212	0.639685	0.623064	0.469833	0.447805	0.343922	0.451033	0.466171	0.46028	0.51956	0.560958	0.533639
M2	0.639229	0.650149	0.638058	0.673932	0.630895	0.628694	0.612992	0.614046	0.615879	0.673986	0.661994	0.640415	0.610508	0.657243	0.646523	0.659785	0.64852	0.631432	0.644736	0.623298	0.670725	0.661913	0.657243	0.662462	0.640624	1	0.66582	0.657103	0.625027	0.518609	0.488197	0.381083	0.490025	0.501328	0.491827	0.555189	0.590365	0.580495
M8	0.652083	0.673926	0.655508	0.661897	0.6287	0.65128	0.650439	0.63762	0.637302	0.677711	0.669162	0.658213	0.648714	0.668308	0.665619	0.672664	0.677129	0.632063	0.657291	0.622658	0.673294	0.643431	0.674744	0.675207	0.654212	0.66582	1	0.694266	0.670879	0.51318	0.488525	0.375177	0.495027	0.511327	0.499502	0.551362	0.618695	0.586401
N8	0.653962	0.664829	0.650141	0.653204	0.625541	0.637268	0.649973	0.614599	0.615011	0.668679	0.653114	0.643529	0.628828	0.645617	0.664234	0.681003	0.683253	0.631715	0.645461	0.606501	0.650935	0.628853	0.667376	0.682711	0.639685	0.657103	0.694266	1	0.647848	0.526026	0.49863	0.382328	0.499333	0.522503	0.504732	0.554372	0.619885	0.585435
N5	0.594923	0.627533	0.604133	0.607103	0.570421	0.603142	0.618822	0.628878	0.637687	0.635008	0.645759	0.640286	0.640719	0.620898	0.600112	0.623472	0.636188	0.599096	0.639897	0.584883	0.647875	0.593731	0.636603	0.62788	0.623064	0.625027	0.670879	0.647848	1	0.454933	0.436217	0.336605	0.453927	0.466585	0.450471	0.496193	0.58338	0.541693
A8	0.623142	0.601864	0.599701	0.598006	0.602121	0.562559	0.552262	0.47803	0.474097	0.563431	0.535751	0.513676	0.503361	0.511345	0.529931	0.495498	0.473245	0.425927	0.419869	0.42821	0.46415	0.488092	0.489603	0.505597	0.469833	0.518609	0.51318	0.526026	0.454933	1	0.673733	0.600903	0.607246	0.618504	0.612934	0.623655	0.594132	0.622083
M11	0.608372	0.590749	0.584539	0.568723	0.572548	0.549701	0.544095	0.471802	0.466293	0.541835	0.514216	0.503282	0.49795	0.484325	0.493936	0.458838	0.443618	0.392623	0.389791	0.393994	0.434819	0.447891	0.458549	0.473276	0.447805	0.488197	0.488525	0.49863	0.436217	0.673733	1	0.623313	0.641686	0.650766	0.643428	0.630573	0.607573	0.619017
A10	0.480811	0.466712	0.466587	0.456612	0.462257	0.433436	0.425176	0.366709	0.36185	0.422862	0.402382	0.391775	0.387386	0.376711	0.381265	0.352497	0.338301	0.300505	0.297315	0.30403	0.335219	0.348738	0.353053	0.363517	0.343922	0.381083	0.375177	0.382328	0.336605	0.600903	0.623313	1	0.567441	0.550834	0.556211	0.528165	0.487953	0.519893
N2	0.588547	0.586777	0.578256	0.562584	0.552295	0.544796	0.544353	0.475031	0.47006	0.535484	0.515963	0.506444	0.501882	0.483096	0.476979	0.45749	0.447627	0.399219	0.401456	0.39666	0.44395	0.444119	0.463046	0.473754	0.451033	0.490025	0.495027	0.499333	0.453927	0.607246	0.641686	0.567441	1	0.609862	0.604655	0.594882	0.602857	0.611494
A6	0.601031	0.595667	0.58683	0.567115	0.561515	0.555997	0.560649	0.484426	0.479467	0.546663	0.525	0.515261	0.512107	0.49403	0.500955	0.479276	0.46874	0.415635	0.416725	0.4112	0.455348	0.458511	0.479521	0.492326	0.466171	0.501328	0.511327	0.522503	0.466585	0.618504	0.650766	0.550834	0.609862	1	0.604826	0.597795	0.611593	0.605511
N3	0.588011	0.579898	0.574801	0.557409	0.562608	0.548668	0.54136	0.47902	0.473224	0.539983	0.51353	0.505222	0.504602	0.495786	0.503863	0.470077	0.458201	0.409409	0.407657	0.412753	0.451054	0.458758	0.470494	0.482429	0.46028	0.491827	0.499502	0.504732	0.450471	0.612934	0.643428	0.556211	0.604655	0.604826	1	0.59864	0.591804	0.592878
N4	0.632844	0.6241	0.614427	0.62083	0.614937	0.591808	0.575258	0.531535	0.527513	0.598405	0.572246	0.558445	0.540678	0.553151	0.551624	0.527475	0.51524	0.467222	0.46449	0.466801	0.510924	0.524514	0.528366	0.542633	0.51956	0.555189	0.551362	0.554372	0.496193	0.623655	0.630573	0.528165	0.594882	0.597795	0.59864	1	0.611097	0.616439
A1	0.670289	0.685834	0.662714	0.644577	0.617949	0.633577	0.645646	0.582428	0.581435	0.640877	0.626604	0.617213	0.613634	0.584931	0.577633	0.570327	0.565471	0.503499	0.515592	0.494655	0.557233	0.537537	0.576273	0.584491	0.560958	0.590365	0.618695	0.619885	0.58338	0.594132	0.607573	0.487953	0.602857	0.611593	0.591804	0.611097	1	0.647766
N12	0.662193	0.666714	0.648358	0.644592	0.630101	0.614641	0.61468	0.548303	0.54703	0.624013	0.610188	0.587889	0.576184	0.572264	0.564047	0.551618	0.535219	0.48613	0.48942	0.48361	0.536611	0.536338	0.555253	0.561897	0.533639	0.580495	0.586401	0.585435	0.541693	0.622083	0.619017	0.519893	0.611494	0.605511	0.592878	0.616439	0.647766	1
Density of marker occurrence
CTCF	M3	N7	A3	A7	N6	N10	A4	A9	A22	A17	A18	A15	A14	A12	M10	M1	A11	N11	A5	M5	M9	A2	M7	N1	M6	M4	M2	M8	N8	N5	A8	M11	A10	N2	A6	N3	N4	A1	N12
chr1	0.669574	0.684731	0.675678	0.700883	0.687056	0.692709	0.733006	0.742309	0.877527	0.9002	0.77474	0.814436	0.836397	0.833166	0.868497	0.866308	0.93928	0.965662	1.09165	1.11001	1.09786	0.992247	0.940837	0.92826	0.903885	0.950545	0.85518	0.863525	0.850375	0.980825	0.475735	0.438637	0.335958	0.47551	0.493311	0.483922	0.555053	0.629285	0.587058
chr2	0.541438	0.557821	0.543019	0.564069	0.558139	0.557254	0.594297	0.618799	0.706846	0.711422	0.621128	0.651957	0.660238	0.669232	0.698614	0.701331	0.748981	0.790618	0.893468	0.908427	0.88338	0.787406	0.764432	0.750212	0.722153	0.770722	0.690878	0.715026	0.686606	0.776856	0.390023	0.360732	0.272738	0.380738	0.412061	0.391895	0.442471	0.508916	0.479628
chr3	0.540927	0.553429	0.539086	0.560391	0.563	0.550978	0.582772	0.617032	0.69632	0.706838	0.619601	0.650485	0.654817	0.66326	0.684158	0.690519	0.7509	0.790335	0.885431	0.89272	0.859288	0.781108	0.754398	0.745928	0.729731	0.753384	0.683738	0.707955	0.692979	0.773682	0.391451	0.362011	0.270972	0.377988	0.410479	0.381922	0.440159	0.505106	0.473278
chr4	0.406056	0.418263	0.40244	0.420756	0.430004	0.413118	0.450541	0.473729	0.509723	0.517865	0.452599	0.472361	0.476547	0.49746	0.507974	0.50345	0.56249	0.604438	0.675034	0.67777	0.637715	0.572514	0.57424	0.555303	0.545466	0.559389	0.521157	0.534632	0.528438	0.569559	0.303269	0.277796	0.202907	0.278313	0.325375	0.284409	0.331326	0.378195	0.355615
chr5	0.503384	0.520515	0.498466	0.525588	0.522462	0.514574	0.550555	0.572326	0.645669	0.659227	0.56845	0.610561	0.608575	0.619975	0.640994	0.64607	0.699728	0.735786	0.82124	0.828469	0.807935	0.720116	0.708703	0.6931	0.674234	0.706871	0.643549	0.654832	0.645098	0.71937	0.362837	0.336234	0.248851	0.352016	0.384773	0.357319	0.409428	0.46575	0.447941
chr6	0.566416	0.581979	0.570872	0.600785	0.59664	0.590224	0.619962	0.64506	0.724912	0.742385	0.651843	0.683214	0.691701	0.698332	0.725392	0.726764	0.807503	0.832599	0.956025	0.94138	0.921916	0.825216	0.812949	0.785997	0.766757	0.798986	0.733491	0.738207	0.730537	0.79797	0.416883	0.381126	0.293495	0.396314	0.433259	0.406852	0.465274	0.528308	0.504054
chr7	0.550431	0.568269	0.561208	0.578314	0.57384	0.575366	0.611673	0.626235	0.709744	0.725347	0.628958	0.665487	0.675644	0.675101	0.707313	0.704402	0.770639	0.803074	0.908263	0.919709	0.895807	0.803545	0.780652	0.770869	0.749816	0.780433	0.713786	0.725115	0.707001	0.79786	0.406022	0.370623	0.276411	0.395832	0.430852	0.400906	0.461	0.519905	0.493714
chr8	0.50456	0.519413	0.511152	0.53194	0.535814	0.505135	0.551443	0.58033	0.637915	0.655355	0.56964	0.602473	0.610523	0.611042	0.626572	0.617468	0.693547	0.73533	0.826701	0.840858	0.778273	0.718512	0.694984	0.693757	0.679521	0.702367	0.647023	0.657617	0.652194	0.726434	0.370039	0.340577	0.256615	0.361081	0.396006	0.361609	0.417147	0.479836	0.452371
chr9	0.527271	0.549484	0.536444	0.560644	0.546297	0.552844	0.589847	0.584417	0.713008	0.716762	0.613703	0.644287	0.662687	0.666699	0.708036	0.695748	0.735226	0.768052	0.879448	0.894445	0.888762	0.79538	0.763078	0.742534	0.710112	0.76856	0.685111	0.698035	0.672805	0.786648	0.369652	0.343678	0.259003	0.364489	0.389557	0.380193	0.440085	0.495433	0.458942
chr10	0.597647	0.619593	0.61457	0.630859	0.629334	0.617632	0.662573	0.674751	0.787798	0.805094	0.69093	0.727117	0.739892	0.752548	0.788429	0.777821	0.845285	0.88039	0.998344	1.01122	0.986833	0.889507	0.854477	0.831697	0.810719	0.864651	0.768788	0.78539	0.771673	0.887116	0.422436	0.395143	0.294826	0.421841	0.451896	0.431221	0.495806	0.568536	0.528244
chr11	0.721332	0.74308	0.736477	0.76409	0.747062	0.752375	0.788909	0.799052	0.939439	0.973702	0.841057	0.891271	0.905088	0.900214	0.940553	0.933055	1.01849	1.05605	1.18603	1.19534	1.16393	1.06795	1.01024	1.01354	0.969743	1.02649	0.923885	0.941112	0.932639	1.06683	0.515791	0.473444	0.368743	0.520399	0.53451	0.516995	0.603608	0.688553	0.640843
chr12	0.682757	0.699653	0.681029	0.714686	0.707511	0.707359	0.735463	0.760293	0.867699	0.894481	0.784652	0.826867	0.843686	0.824063	0.864498	0.848443	0.950144	0.979671	1.10318	1.10656	1.06536	0.979822	0.937479	0.929642	0.911972	0.952585	0.866323	0.869821	0.864651	0.972086	0.492591	0.452355	0.353905	0.483709	0.517489	0.483302	0.558327	0.64305	0.604459
chr13	0.347207	0.363341	0.350838	0.363106	0.367802	0.35711	0.387506	0.406476	0.453238	0.45862	0.396571	0.420097	0.426529	0.43151	0.44958	0.448224	0.488032	0.523931	0.580098	0.589722	0.565992	0.504782	0.500047	0.480056	0.477562	0.500076	0.453506	0.465461	0.452765	0.497318	0.25784	0.233059	0.173215	0.243531	0.273235	0.24809	0.286771	0.323499	0.310503
chr14	0.549765	0.562381	0.558902	0.577298	0.57087	0.571249	0.605134	0.613089	0.72196	0.733477	0.635038	0.673752	0.672305	0.686242	0.712057	0.70916	0.779842	0.79879	0.905225	0.912344	0.90026	0.81159	0.775006	0.776363	0.74509	0.782354	0.708069	0.716555	0.692294	0.799183	0.390591	0.360684	0.278643	0.382895	0.412533	0.393162	0.445961	0.525059	0.485019
chr15	0.569531	0.593087	0.586331	0.610673	0.589964	0.588005	0.633298	0.632831	0.755829	0.76594	0.666547	0.70441	0.706486	0.711183	0.748461	0.738775	0.802715	0.820293	0.936231	0.954106	0.927459	0.863111	0.802235	0.793779	0.7742	0.818488	0.736295	0.746439	0.730754	0.828671	0.405869	0.374591	0.287281	0.406373	0.421988	0.421063	0.472175	0.546468	0.504099
chr16	0.658489	0.691801	0.694291	0.714452	0.676409	0.691449	0.730973	0.725479	0.912118	0.9337	0.789982	0.832846	0.854131	0.841608	0.894895	0.849343	0.926064	0.957444	1.08419	1.11887	1.09161	1.02063	0.921895	0.940998	0.892111	0.968487	0.855474	0.870184	0.832379	1.00982	0.446592	0.416498	0.322337	0.466328	0.474581	0.469365	0.548119	0.636251	0.58165
chr17	1.03977	1.08131	1.09147	1.13595	1.06944	1.10719	1.14553	1.12932	1.43925	1.47939	1.25373	1.33811	1.35418	1.31432	1.39639	1.34015	1.4783	1.48683	1.71617	1.74642	1.7214	1.61525	1.47488	1.48183	1.42145	1.5258	1.36371	1.35039	1.30506	1.58026	0.719563	0.661352	0.529051	0.751545	0.735867	0.75239	0.872465	1.0033	0.923015
chr18	0.429327	0.441353	0.431478	0.451725	0.44574	0.443776	0.476372	0.496945	0.546393	0.552949	0.492542	0.515272	0.510305	0.534434	0.555381	0.558885	0.591183	0.637081	0.702304	0.732013	0.703308	0.621678	0.613705	0.592615	0.577136	0.607158	0.549308	0.570937	0.556704	0.613056	0.317114	0.290829	0.205547	0.299552	0.342269	0.314028	0.350198	0.39818	0.384437
chr19	1.30408	1.33811	1.35915	1.40888	1.31191	1.39754	1.40561	1.38632	1.8211	1.8891	1.5709	1.682	1.71864	1.63902	1.77026	1.65265	1.90017	1.88719	2.18672	2.17131	2.19336	2.05614	1.89265	1.88307	1.78801	1.93157	1.67944	1.64938	1.63608	1.99271	0.892638	0.815318	0.654784	0.911224	0.893457	0.919072	1.08575	1.23735	1.12963
chr20	0.744146	0.781695	0.783595	0.790008	0.781992	0.773544	0.830347	0.849695	1.00004	1.01043	0.870128	0.925176	0.94234	0.93462	0.972709	0.950136	1.0365	1.07806	1.19872	1.24263	1.17814	1.11963	1.03074	1.02959	1.0192	1.05845	0.956569	0.975939	0.963404	1.12804	0.52532	0.489793	0.37926	0.542903	0.556472	0.540842	0.628738	0.733126	0.661779
chr21	0.367583	0.38733	0.375329	0.386485	0.382704	0.392325	0.416913	0.424083	0.510891	0.514451	0.437709	0.451841	0.471779	0.477041	0.500994	0.486915	0.515485	0.539563	0.621679	0.628279	0.625755	0.556408	0.538992	0.5275	0.491051	0.545239	0.481803	0.492965	0.465661	0.559148	0.273477	0.246772	0.188623	0.261567	0.280326	0.274194	0.291839	0.353507	0.335618
chr22	0.674064	0.719288	0.71998	0.727661	0.699092	0.689954	0.754828	0.759824	0.96207	0.974197	0.8213	0.856952	0.892329	0.876205	0.897831	0.873659	0.946798	0.977198	1.10212	1.15418	1.11594	1.0646	0.93836	0.981372	0.93568	1.00044	0.884678	0.903494	0.866502	1.08053	0.458731	0.432738	0.334918	0.489759	0.488145	0.485762	0.567528	0.682081	0.597783
chrX	0.297539	0.312262	0.308824	0.293075	0.301354	0.291046	0.326406	0.340231	0.363935	0.387496	0.315419	0.332321	0.351121	0.369699	0.372021	0.363821	0.407486	0.425733	0.478195	0.473214	0.451886	0.408669	0.395351	0.414764	0.396449	0.401923	0.362544	0.396486	0.384233	0.443815	0.208024	0.206867	0.136979	0.215696	0.248218	0.220049	0.232301	0.295251	0.267044

## Sheet: S4e Table
CB1 - CB2 common genes			CA1 - CA2 common genes
gene_id	correlation_coefficient		gene_id	correlation_coefficient
ENSG00000157911.10	0.258811		ENSG00000260179.1	0
ENSG00000130762.14	0.243656		ENSG00000162542.13	-0.0679029
ENSG00000186510.11	0.643936		ENSG00000274266.1	-0.0724814
ENSG00000186715.11	0		ENSG00000137936.17	0
ENSG00000053371.12	0.374304		ENSG00000264343.5	-0.0116825
ENSG00000090432.6	0.513413		ENSG00000220323.4	0
ENSG00000133216.16	0.389027		ENSG00000163346.16	-0.328046
ENSG00000142765.17	0		ENSG00000280466.1	0
ENSG00000142698.14	0.306548		ENSG00000242252.1	0
ENSG00000146463.11	0.48189		ENSG00000203307.2	0
ENSG00000163879.10	0.423193		ENSG00000165730.15	0.0920909
ENSG00000117399.13	0.339691		ENSG00000168209.4	-0.598672
ENSG00000185031.6	0		ENSG00000237827.1	0
ENSG00000232450.1	0		ENSG00000170370.11	0.0898193
ENSG00000118655.5	0.0890826		ENSG00000007372.22	-0.436173
ENSG00000275064.1	0		ENSG00000206597.1	-0.372708
ENSG00000159208.15	0.170199		ENSG00000139132.14	-0.115425
ENSG00000163159.12	0.424043		ENSG00000274737.1	0.208125
ENSG00000143373.17	0.358085		ENSG00000170439.6	-0.094644
ENSG00000159450.12	0		ENSG00000111058.7	-0.438729
ENSG00000223356.1	0		ENSG00000076248.10	-0.16248
ENSG00000162746.14	0		ENSG00000076555.15	0.310312
ENSG00000162877.12	0.520332		ENSG00000202538.1	-0.298093
ENSG00000143494.15	-0.238197		ENSG00000258701.1	-0.303208
ENSG00000081692.12	0.43612		ENSG00000128849.10	0
ENSG00000162711.17	0		ENSG00000166813.14	0.102186
ENSG00000223107.1	0		ENSG00000261147.1	-0.0705946
ENSG00000236797.1	0		ENSG00000262712.1	0
ENSG00000272734.1	0.282928		ENSG00000176046.8	-0.321606
ENSG00000108231.12	0.425921		ENSG00000260899.1	0
ENSG00000119969.14	0		ENSG00000262766.1	-0.0286586
ENSG00000278601.1	0		ENSG00000166123.13	-0.240842
ENSG00000277879.1	0		ENSG00000176387.6	-0.163477
ENSG00000134339.8	0		ENSG00000260537.2	0.28816
ENSG00000110011.13	0.144281		ENSG00000140836.16	0
ENSG00000181908.5	0.20372		ENSG00000260064.1	0
ENSG00000110025.12	0.174042		ENSG00000278716.1	0
ENSG00000087365.15	0		ENSG00000261697.5	0
ENSG00000244411.3	0		ENSG00000103335.22	-0.466386
ENSG00000165458.13	0.137182		ENSG00000180422.3	0
ENSG00000149554.12	0.135691		ENSG00000225681.2	0
ENSG00000254842.6	0		ENSG00000125398.6	-0.704245
ENSG00000111247.14	0.417527		ENSG00000129654.7	-0.534573
ENSG00000258546.1	0		ENSG00000177426.20	0
ENSG00000155980.11	0.138433		ENSG00000101493.10	-0.412339
ENSG00000111581.9	0.159419		ENSG00000119559.15	0.114514
ENSG00000257839.1	-0.0476219		ENSG00000076944.15	0.251796
ENSG00000281333.1	0.0666086		ENSG00000197863.8	0.123888
ENSG00000139714.12	0.384822		ENSG00000167601.11	-0.221909
ENSG00000184445.11	0.157124		ENSG00000119737.5	0.00771588
ENSG00000181234.9	0.520348		ENSG00000279205.1	0
ENSG00000102543.14	0.435813		ENSG00000179921.14	0
ENSG00000080166.15	0		ENSG00000132329.10	0.173267
ENSG00000139842.14	0.199031		ENSG00000275491.1	-0.275142
ENSG00000153531.13	0.275481		ENSG00000064655.18	-0.522273
ENSG00000276916.1	0		ENSG00000042062.11	-0.282208
ENSG00000165821.11	0.363426		ENSG00000142178.8	0
ENSG00000258643.5	0.258954		ENSG00000224239.1	0
ENSG00000237356.6	0		ENSG00000163702.19	-0.124755
ENSG00000261120.1	0.506369		ENSG00000207088.1	-0.260878
ENSG00000131951.11	0.0124034		ENSG00000168917.8	0.231855
ENSG00000100577.18	0.200233		ENSG00000221420.2	-0.554814
ENSG00000156970.12	0.207797		ENSG00000176945.16	0
ENSG00000188779.10	0		ENSG00000173040.12	0
ENSG00000278662.4	0		ENSG00000172493.20	-0.136934
ENSG00000140525.17	0.412237		ENSG00000164199.17	0.047644
ENSG00000279091.1	0		ENSG00000087116.15	0.0275752
ENSG00000172382.9	0.411745		ENSG00000204338.8	0
ENSG00000122386.10	0.4228		ENSG00000112576.12	0.0982125
ENSG00000267077.1	0		ENSG00000111907.20	0
ENSG00000174628.16	0.365913		ENSG00000111961.17	0.135591
ENSG00000196678.13	0.192381		ENSG00000273230.1	0
ENSG00000169627.7	0.655638		ENSG00000078549.14	0.0854153
ENSG00000171241.8	0.0815846		ENSG00000235077.1	0.304921
ENSG00000275155.1	0		ENSG00000272949.1	0
ENSG00000124074.11	0.432459		ENSG00000168487.18	-0.00216434
ENSG00000272617.3	0		ENSG00000120885.21	-0.236732
ENSG00000140829.11	-0.0154439		ENSG00000169439.11	-0.122623
ENSG00000205084.10	0.291963		ENSG00000232983.2	0
ENSG00000166558.10	0		ENSG00000228376.3	0
ENSG00000261193.1	0.535108		ENSG00000136802.11	-0.44858
ENSG00000083457.11	0		ENSG00000251184.1	0
ENSG00000279174.1	0.350851		ENSG00000261334.1	-0.471218
ENSG00000087111.20	0.460429		ENSG00000276161.1	-0.0277147
ENSG00000109107.13	0.247682		ENSG00000176919.12	0.154461
ENSG00000280349.1	0		ENSG00000102174.8	0
ENSG00000132141.13	0.045602
ENSG00000275700.4	0.57285
ENSG00000167925.15	0.438367
ENSG00000262879.5	0.219468
ENSG00000263004.1	0.09475
ENSG00000005381.7	0
ENSG00000185269.11	0
ENSG00000275805.1	0.102981
ENSG00000268573.1	-0.261002
ENSG00000279416.1	0
ENSG00000141933.9	0.392016
ENSG00000104953.19	0.154003
ENSG00000088256.8	0.534456
ENSG00000212123.3	0
ENSG00000125734.15	0.374739
ENSG00000133250.13	0.562448
ENSG00000127452.8	0.332045
ENSG00000130813.17	0.558064
ENSG00000244165.1	0
ENSG00000099203.6	0.0419006
ENSG00000104915.14	0.134026
ENSG00000280332.1	0
ENSG00000118620.12	-0.0541562
ENSG00000271366.1	0
ENSG00000063176.15	0.418699
ENSG00000142409.5	0.288022
ENSG00000279794.1	0
ENSG00000127903.13	0.482036
ENSG00000183647.10	0.110807
ENSG00000237720.1	0.118095
ENSG00000196208.13	0.329051
ENSG00000236204.6	0.100775
ENSG00000138030.12	0.471822
ENSG00000205111.8	0
ENSG00000186889.9	0
ENSG00000042445.13	0.436046
ENSG00000230747.1	0.406032
ENSG00000158158.11	0.513271
ENSG00000217289.3	0.283508
ENSG00000136699.19	0.245932
ENSG00000136002.18	0.215746
ENSG00000152117.17	-0.0470757
ENSG00000270757.1	0.357747
ENSG00000163481.7	0.415298
ENSG00000228135.1	0
ENSG00000125775.14	0
ENSG00000171984.14	0.152842
ENSG00000226405.1	0
ENSG00000125965.8	0
ENSG00000101407.12	0
ENSG00000174365.19	0.221003
ENSG00000101457.12	0.521151
ENSG00000180509.11	0
ENSG00000183527.11	0.535024
ENSG00000183778.17	0
ENSG00000182902.13	0.383045
ENSG00000184470.20	0.461237
ENSG00000244486.8	0.253312
ENSG00000226287.8	0
ENSG00000206140.10	0
ENSG00000224086.5	0.562957
ENSG00000273000.5	0.20622
ENSG00000100330.15	-0.0497594
ENSG00000232081.1	0
ENSG00000273044.1	0
ENSG00000100413.16	0.366017
ENSG00000100294.12	0.565131
ENSG00000205559.4	0.367267
ENSG00000231660.1	0.127231
ENSG00000131379.9	0
ENSG00000198590.11	0
ENSG00000272434.1	0.252016
ENSG00000171084.15	0.396424
ENSG00000171121.16	0
ENSG00000201229.1	0
ENSG00000161202.18	0.490815
ENSG00000270959.1	0.373693
ENSG00000145014.17	0.219481
ENSG00000125388.19	0.0296125
ENSG00000153064.11	0
ENSG00000251600.6	0.344098
ENSG00000145700.9	0.318868
ENSG00000164309.14	0.322293
ENSG00000249119.1	0
ENSG00000254363.6	0.536364
ENSG00000120314.18	0.0767474
ENSG00000081818.3	-0.139989
ENSG00000113211.5	0
ENSG00000120322.3	0
ENSG00000120328.6	0
ENSG00000120329.6	0
ENSG00000146054.17	0.365593
ENSG00000272320.1	0
ENSG00000079689.13	0.238049
ENSG00000213204.8	0.0580462
ENSG00000216809.1	0
ENSG00000111879.19	0
ENSG00000111906.17	0.678053
ENSG00000266896.1	0
ENSG00000261003.1	0
ENSG00000230487.7	0.419441
ENSG00000002822.15	0.480633
ENSG00000272732.1	0
ENSG00000272894.5	0.0324943
ENSG00000223561.6	0.298469
ENSG00000235421.1	0.0653686
ENSG00000126522.16	0.41794
ENSG00000275400.1	0
ENSG00000229018.5	0.0468835
ENSG00000006704.10	0.425189
ENSG00000242073.2	0.133296
ENSG00000189077.10	0.191908
ENSG00000160917.14	0.450817
ENSG00000196652.11	0.442208
ENSG00000285437.1	-0.121925
ENSG00000222011.8	0.239941
ENSG00000242593.5	-0.0613098
ENSG00000122783.16	0.334154
ENSG00000228775.7	0.279524
ENSG00000170265.11	0.340287
ENSG00000147535.16	-0.137081
ENSG00000228801.5	0.434847
ENSG00000140396.12	0.495921
ENSG00000272138.1	0.133788
ENSG00000147586.9	0.398557
ENSG00000104450.12	-0.00592737
ENSG00000253263.1	0
ENSG00000253210.1	0.165199
ENSG00000181638.17	0.464495
ENSG00000182307.13	0.502405
ENSG00000147874.10	-0.0277301
ENSG00000196781.14	0.547187
ENSG00000148057.15	0.222616
ENSG00000188312.13	0.417313
ENSG00000223849.1	0
ENSG00000225194.3	-0.00809359
ENSG00000095261.13	0.62696
ENSG00000106804.7	0
ENSG00000175287.18	0
ENSG00000123454.11	0
ENSG00000223795.2	0
ENSG00000160345.12	0.558761
ENSG00000123130.16	0.436402
ENSG00000215174.2	0
ENSG00000165349.11	0.292389
ENSG00000235329.2	0
ENSG00000230707.1	0.286247
ENSG00000184216.13	0.243325
