# Supplementary material for: Potential multiple disease progression pathways in female patients with Alzheimer’s disease inferred from transcriptome and epigenome data of the dorsolateral prefrontal cortex
Source: PLoS One. 2025 Mar 18;20(3):e0313733. doi: 10.1371/journal.pone.0313733 (PMC11918443; doi:10.1371/journal.pone.0313733)
Supplement: S5 Table — Matrix of confidence regarding the connections among patients with NCI, MCIMajor, MCINCI_AD, ADHH, ADHL, and ADLL individuals estimated from the expression levels of the M-NA and N-A1 sets (a), and M-NA and N-A2 sets (b). (XLSX) [file pone.0313733.s005.xlsx]

## Sheet: S5a Table
M-NA set and N-A1 set
	NCI	MCI Major	MCI NCI_AD	AD HH	AD HL	AD LL
NCI	0	0.2025	1	0	0	0.324
MCI Major	0.2025	0	0	0.675	0.421875	0
MCI NCI_AD	1	0	0	0	0	1
AD HH	0	0.675	0	0	0	0.81
AD HL	0	0.421875	0	0	0	1
AD LL	0.324	0	1	0.81	1	0

## Sheet: S5b Table
M-NA set and N-A2 set
	NCI	MCI Major	MCI NCI_AD	AD HH	AD HL	AD LL
NCI	0	0.135	1	0	0	0.162
MCI Major	0.135	0	0	0.675	0.421875	0
MCI NCI_AD	1	0	0	0	0	1
AD HH	0	0.675	0	0	0	0.81
AD HL	0	0.421875	0	0	0	1
AD LL	0.162	0	1	0.81	1	0
