# Supplementary material for: Potential multiple disease progression pathways in female patients with Alzheimer’s disease inferred from transcriptome and epigenome data of the dorsolateral prefrontal cortex
Source: PLoS One. 2025 Mar 18;20(3):e0313733. doi: 10.1371/journal.pone.0313733 (PMC11918443; doi:10.1371/journal.pone.0313733)
Supplement: S6 Table — Matrix of confidence regarding the connections among the NCITypical, NCIMCI, MCITypical, MCINCI, MCIAD, MCINCI_AD, ADHH_MCI, ADHL_MCI, ADLL_MCI, ADHH, ADHL, and ADLL individuals estimated from the expression levels of the M-NA and N-A1 sets (a), and M-NA and N-A2 sets (b). (XLSX) [file pone.0313733.s006.xlsx]

## Sheet: S6a Table
M-NA set and N-A1 set
	NCI Typical	NCI MCI	MCI Typical	MCI NCI	MCI AD	MCI NCI_AD	AD HH_MCI	AD HL_MCI	AD LL_MCI	AD HH	AD HL	AD LL
NCI Typical	0	1	0.216578	0	0	1	0	0	0	0	0	0.409091
NCI MCI	1	0	0	1	0	1	0	0	0	0	0	0
MCI Typical	0.216578	0	0	1	1	0	0	0.397059	0	1	0	0
MCI NCI	0	1	1	0	1	0	1	0	0	0	0	0
MCI AD	0	0	1	1	0	0	0	1	0	0	0	0
MCI NCI_AD	1	1	0	0	0	0	0	0	0	0	0	1
AD HH_MCI	0	0	0	1	0	0	0	0	1	1	0	0
AD HL_MCI	0	0	0.397059	0	1	0	0	0	0	0	1	1
AD LL_MCI	0	0	0	0	0	0	1	0	0	0	0	1
AD HH	0	0	1	0	0	0	1	0	0	0	0	0.642857
AD HL	0	0	0	0	0	0	0	1	0	0	0	1
AD LL	0.409091	0	0	0	0	1	0	1	1	0.642857	1	0

## Sheet: S6b Table
M-NA set and N-A2 set
	NCI Typical	NCI MCI	MCI Typical	MCI NCI	MCI AD	MCI NCI_AD	AD HH_MCI	AD HL_MCI	AD LL_MCI	AD HH	AD HL	AD LL
NCI Typical	0	1	0.108289	0	0	1	0	0	0	0	0	0.204545
NCI MCI	1	0	0	1	0	1	0	0	0	0	0	0
MCI Typical	0.108289	0	0	1	1	0	0	0.397059	0	1	0	0
MCI NCI	0	1	1	0	1	0	1	0	0	0	0	0
MCI AD	0	0	1	1	0	0	0	1	0	0	0	0
MCI NCI_AD	1	1	0	0	0	0	0	0	0	0	0	1
AD HH_MCI	0	0	0	1	0	0	0	0	1	1	0	0
AD HL_MCI	0	0	0.397059	0	1	0	0	0	0	0	1	1
AD LL_MCI	0	0	0	0	0	0	1	0	0	0	0	1
AD HH	0	0	1	0	0	0	1	0	0	0	0	0.642857
AD HL	0	0	0	0	0	0	0	1	0	0	0	1
AD LL	0.204545	0	0	0	0	1	0	1	1	0.642857	1	0
