# Supplementary material for: Potential multiple disease progression pathways in female patients with Alzheimer’s disease inferred from transcriptome and epigenome data of the dorsolateral prefrontal cortex
Source: PLoS One. 2025 Mar 18;20(3):e0313733. doi: 10.1371/journal.pone.0313733 (PMC11918443; doi:10.1371/journal.pone.0313733)
Supplement: S7 Table — AD risk genes previously reported in the literature (Hu et al. 2017; Xiang et al. 2018; Rahman et al. 2019; Yang et al. 2022) where the order of genes was the same as that in S9 Fig. Many of these AD risk genes were obtained from studies using the hippocampus. (XLSX) [file pone.0313733.s007.xlsx]

## Sheet: Sheet1
Gene Expression (AD risk gene)
Ensembl gene ID	Entrez gene ID
ENSG00000000971.15	CFH
ENSG00000002587.9	HS3ST1
ENSG00000005339.14	CREBBP
ENSG00000005381.7	MPO
ENSG00000005421.8	PON1
ENSG00000006128.11	TAC1
ENSG00000006695.10	COX10
ENSG00000010292.12	NCAPD2
ENSG00000010610.9	CD4
ENSG00000010704.18	HFE
ENSG00000011465.16	DCN
ENSG00000012779.10	ALOX5
ENSG00000013392.7	RWDD2A
ENSG00000014824.13	SLC30A9
ENSG00000014919.12	COX15
ENSG00000017427.16	IGF1
ENSG00000021645.18	NRXN3
ENSG00000023839.11	ABCC2
ENSG00000026103.21	FAS
ENSG00000026508.18	CD44
ENSG00000028528.14	SNX1
ENSG00000030582.17	GRN
ENSG00000033327.12	GAB2
ENSG00000036473.7	OTC
ENSG00000036530.8	CYP46A1
ENSG00000043591.5	ADRB1
ENSG00000044574.7	HSPA5
ENSG00000048740.18	CELF2
ENSG00000054598.7	FOXC1
ENSG00000055332.17	EIF2AK2
ENSG00000056558.10	TRAF1
ENSG00000057252.12	SOAT1
ENSG00000058668.14	ATP2B4
ENSG00000060237.16	WNK1
ENSG00000060718.21	COL11A1
ENSG00000064300.8	NGFR
ENSG00000064687.12	ABCA7
ENSG00000065534.18	MYLK
ENSG00000065621.14	GSTO2
ENSG00000066336.11	SPI1
ENSG00000068305.17	MEF2A
ENSG00000068903.19	SIRT2
ENSG00000069696.6	DRD4
ENSG00000069966.18	GNB5
ENSG00000070018.8	LRP6
ENSG00000070831.15	CDC42
ENSG00000071537.13	SEL1L
ENSG00000072310.16	SREBF1
ENSG00000072401.14	UBE2D1
ENSG00000073282.12	TP63
ENSG00000073712.14	FERMT2
ENSG00000073756.11	PTGS2
ENSG00000073921.17	PICALM
ENSG00000074370.17	ATP2A3
ENSG00000075785.12	RAB7A
ENSG00000078328.20	RBFOX1
ENSG00000078487.17	ZCWPW1
ENSG00000079805.16	DNM2
ENSG00000080503.23	SMARCA2
ENSG00000080561.13	MID2
ENSG00000080644.15	CHRNA3
ENSG00000080815.18	PSEN1
ENSG00000081189.15	MEF2C
ENSG00000081479.13	LRP2
ENSG00000081760.16	AACS
ENSG00000081803.15	CADPS2
ENSG00000082701.15	GSK3B
ENSG00000084207.16	GSTP1
ENSG00000086288.11	NME8
ENSG00000087237.11	CETP
ENSG00000087589.16	CASS4
ENSG00000088205.12	DDX18
ENSG00000088256.8	GNA11
ENSG00000088305.18	DNMT3B
ENSG00000089250.18	NOS1
ENSG00000090339.8	ICAM1
ENSG00000091140.13	DLD
ENSG00000091513.15	TF
ENSG00000091592.15	NLRP1
ENSG00000091831.23	ESR1
ENSG00000093010.13	COMT
ENSG00000095970.16	TREM2
ENSG00000099326.8	MZF1
ENSG00000100197.21	CYP2D6
ENSG00000100219.16	XBP1
ENSG00000100292.16	HMOX1
ENSG00000100485.11	SOS2
ENSG00000100599.15	RIN3
ENSG00000100811.12	YY1
ENSG00000100991.11	TRPC4AP
ENSG00000101204.16	CHRNA4
ENSG00000101327.8	PDYN
ENSG00000101405.3	OXT
ENSG00000101412.12	E2F1
ENSG00000101439.8	CST3
ENSG00000102290.22	PCDH11X
ENSG00000102468.10	HTR2A
ENSG00000102804.14	TSC22D1
ENSG00000103275.19	UBE2I
ENSG00000103313.12	MEFV
ENSG00000103351.12	CLUAP1
ENSG00000103510.19	KAT8
ENSG00000103671.9	TRIP4
ENSG00000104388.14	RAB2A
ENSG00000104866.10	PPP1R37
ENSG00000105223.19	PLD3
ENSG00000105329.9	TGFB1
ENSG00000105383.14	CD33
ENSG00000105483.17	CARD8
ENSG00000105698.15	USF2
ENSG00000105852.10	PON3
ENSG00000105854.12	PON2
ENSG00000105974.11	CAV1
ENSG00000106511.5	MEOX2
ENSG00000106772.17	PRUNE2
ENSG00000107290.13	SETX
ENSG00000107331.16	ABCA2
ENSG00000107554.16	DNMBP
ENSG00000107798.17	LIPA
ENSG00000107816.17	LZTS2
ENSG00000107957.16	SH3PXD2A
ENSG00000108018.15	SORCS1
ENSG00000108064.10	TFAM
ENSG00000108091.10	CCDC6
ENSG00000108510.9	MED13
ENSG00000108556.8	CHRNE
ENSG00000108578.14	BLMH
ENSG00000108691.9	CCL2
ENSG00000108798.8	ABI3
ENSG00000109667.11	SLC2A9
ENSG00000110077.14	MS4A6A
ENSG00000110079.17	MS4A4A
ENSG00000110422.11	HIPK3
ENSG00000110925.6	CSRNP2
ENSG00000111275.12	ALDH2
ENSG00000111424.10	VDR
ENSG00000111450.13	STX2
ENSG00000111530.12	CAND1
ENSG00000111639.7	MRPL51
ENSG00000111640.14	GAPDH
ENSG00000111664.10	GNB3
ENSG00000111859.16	NEDD9
ENSG00000112335.14	SNX3
ENSG00000112658.7	SRF
ENSG00000112685.13	EXOC2
ENSG00000112715.21	VEGFA
ENSG00000113108.19	APBB3
ENSG00000113161.15	HMGCR
ENSG00000113273.16	ARSB
ENSG00000113578.17	FGF1
ENSG00000113645.14	WWC1
ENSG00000114026.21	OGG1
ENSG00000114200.9	BCHE
ENSG00000115233.11	PSMD14
ENSG00000115415.18	STAT1
ENSG00000115641.18	FHL2
ENSG00000115756.12	HPCAL1
ENSG00000115966.16	ATF2
ENSG00000115993.12	TRAK2
ENSG00000116106.11	EPHA4
ENSG00000116133.12	DHCR24
ENSG00000116711.9	PLA2G4A
ENSG00000116750.13	UCHL5
ENSG00000116984.12	MTR
ENSG00000117298.15	ECE1
ENSG00000117362.12	APH1A
ENSG00000117594.9	HSD11B1
ENSG00000117984.13	CTSD
ENSG00000118137.9	APOA1
ENSG00000118271.10	TTR
ENSG00000118777.11	ABCG2
ENSG00000119655.10	NPC2
ENSG00000119689.14	DLST
ENSG00000119900.8	OGFRL1
ENSG00000119912.16	IDE
ENSG00000120254.15	MTHFD1L
ENSG00000120318.15	ARAP3
ENSG00000120885.21	CLU
ENSG00000120899.17	PTK2B
ENSG00000120948.17	TARDBP
ENSG00000121653.11	MAPK8IP1
ENSG00000122584.12	NXPH1
ENSG00000122861.15	PLAU
ENSG00000123104.11	ITPR2
ENSG00000123191.14	ATP7B
ENSG00000123384.13	LRP1
ENSG00000123454.11	DBH
ENSG00000124253.10	PCK1
ENSG00000124275.14	MTRR
ENSG00000124491.15	F13A1
ENSG00000124788.18	ATXN1
ENSG00000125356.6	NDUFA1
ENSG00000125538.11	IL1B
ENSG00000126067.11	PSMB2
ENSG00000126214.21	KLC1
ENSG00000127191.17	TRAF2
ENSG00000127445.13	PIN1
ENSG00000128050.8	PAICS
ENSG00000128059.8	PPAT
ENSG00000129315.10	CCNT1
ENSG00000129946.10	SHC2
ENSG00000130164.13	LDLR
ENSG00000130203.9	APOE
ENSG00000130204.12	TOMM40
ENSG00000130208.9	APOC1
ENSG00000131242.17	RAB11FIP4
ENSG00000131408.13	NR1H2
ENSG00000132170.20	PPARG
ENSG00000132938.19	MTUS2
ENSG00000133027.17	PEMT
ENSG00000134138.19	MEIS2
ENSG00000134146.11	DPH6
ENSG00000134184.12	GSTM1
ENSG00000134202.10	GSTM3
ENSG00000134259.3	NGF
ENSG00000134308.13	YWHAQ
ENSG00000134463.14	ECHDC3
ENSG00000134852.14	CLOCK
ENSG00000135018.13	UBQLN1
ENSG00000135052.16	GOLM1
ENSG00000135077.8	HAVCR2
ENSG00000135111.15	TBX3
ENSG00000135218.18	CD36
ENSG00000135457.9	TFCP2
ENSG00000135677.10	GNS
ENSG00000135999.11	EPC2
ENSG00000136238.17	RAC1
ENSG00000136244.11	IL6
ENSG00000136267.13	DGKB
ENSG00000136381.12	IREB2
ENSG00000136634.6	IL10
ENSG00000136689.18	IL1RN
ENSG00000136717.14	BIN1
ENSG00000136869.14	TLR4
ENSG00000137033.11	IL33
ENSG00000137154.12	RPS6
ENSG00000137252.9	HCRTR2
ENSG00000137338.5	PGBD1
ENSG00000137462.7	TLR2
ENSG00000137642.12	SORL1
ENSG00000137693.13	YAP1
ENSG00000137845.14	ADAM10
ENSG00000137869.14	CYP19A1
ENSG00000138039.14	LHCGR
ENSG00000138135.6	CH25H
ENSG00000138160.5	KIF11
ENSG00000138613.13	APH1B
ENSG00000139192.11	TAPBPL
ENSG00000139620.12	KANSL2
ENSG00000139926.15	FRMD6
ENSG00000140009.18	ESR2
ENSG00000140090.17	SLC24A4
ENSG00000140718.20	FTO
ENSG00000140836.16	ZFHX3
ENSG00000140937.13	CDH11
ENSG00000141458.12	NPC1
ENSG00000141510.17	TP53
ENSG00000141744.3	PNMT
ENSG00000141837.19	CACNA1A
ENSG00000141905.18	NFIC
ENSG00000142168.14	SOD1
ENSG00000142192.20	APP
ENSG00000142534.6	RPS11
ENSG00000142798.19	HSPG2
ENSG00000143190.22	POU2F1
ENSG00000143799.12	PARP1
ENSG00000143801.16	PSEN2
ENSG00000144061.12	NPHP1
ENSG00000145192.12	AHSG
ENSG00000145335.15	SNCA
ENSG00000145349.16	CAMK2D
ENSG00000145362.17	ANK2
ENSG00000145675.14	PIK3R1
ENSG00000145901.15	TNIP1
ENSG00000146216.12	TTBK1
ENSG00000146904.8	EPHA1
ENSG00000147465.11	STAR
ENSG00000147481.15	SNTG1
ENSG00000147647.12	DPYS
ENSG00000147852.15	VLDLR
ENSG00000147889.17	CDKN2A
ENSG00000147894.15	C9orf72
ENSG00000147955.16	SIGMAR1
ENSG00000148053.15	NTRK2
ENSG00000148429.14	USP6NL
ENSG00000148834.12	GSTO1
ENSG00000148848.14	ADAM12
ENSG00000149187.18	CELF1
ENSG00000150782.11	IL18
ENSG00000150991.14	UBC
ENSG00000151413.16	NUBPL
ENSG00000151474.22	FRMD4A
ENSG00000152804.10	HHEX
ENSG00000154277.12	UCHL1
ENSG00000154654.14	NCAM2
ENSG00000154734.14	ADAMTS1
ENSG00000155307.18	SAMSN1
ENSG00000156395.12	SORCS3
ENSG00000156475.18	PPP2R2B
ENSG00000157005.3	SST
ENSG00000157193.16	LRP8
ENSG00000157368.10	IL34
ENSG00000157426.13	AASDH
ENSG00000157540.20	DYRK1A
ENSG00000157542.10	KCNJ6
ENSG00000157601.13	MX1
ENSG00000157766.16	ACAN
ENSG00000158258.16	CLSTN2
ENSG00000158748.3	HTR6
ENSG00000158859.9	ADAMTS4
ENSG00000158869.10	FCER1G
ENSG00000159200.17	RCAN1
ENSG00000159216.18	RUNX1
ENSG00000159640.15	ACE
ENSG00000160179.18	ABCG1
ENSG00000160200.17	CBS
ENSG00000160294.10	MCM3AP
ENSG00000160307.9	S100B
ENSG00000160712.12	IL6R
ENSG00000160716.5	CHRNB2
ENSG00000160752.14	FDPS
ENSG00000160789.19	LMNA
ENSG00000160932.10	LY6E
ENSG00000161929.14	SCIMP
ENSG00000162645.12	GBP2
ENSG00000162692.11	VCAM1
ENSG00000162702.7	ZNF281
ENSG00000162711.17	NLRP3
ENSG00000162736.16	NCSTN
ENSG00000162924.14	REL
ENSG00000163032.11	VSNL1
ENSG00000163131.10	CTSS
ENSG00000163666.9	HESX1
ENSG00000163697.16	APBB2
ENSG00000163956.11	LRPAP1
ENSG00000164867.10	NOS3
ENSG00000164885.12	CDK5
ENSG00000165029.15	ABCA1
ENSG00000165502.6	RPL36AL
ENSG00000165553.4	NGB
ENSG00000165996.13	HACD1
ENSG00000166035.10	LIPC
ENSG00000166224.16	SGPL1
ENSG00000166313.18	APBB1
ENSG00000166664.13	CHRFAM7A
ENSG00000166924.8	NYAP1
ENSG00000166949.15	SMAD3
ENSG00000167984.17	NLRC3
ENSG00000168758.10	SEMA4C
ENSG00000168811.6	IL12A
ENSG00000168918.13	INPP5D
ENSG00000169047.5	IRS1
ENSG00000169083.16	AR
ENSG00000169252.5	ADRB2
ENSG00000169429.10	CXCL8
ENSG00000169439.11	SDC2
ENSG00000169564.6	PCBP1
ENSG00000170312.15	CDK1
ENSG00000170345.9	FOS
ENSG00000170458.13	CD14
ENSG00000170653.18	ATF7
ENSG00000170820.11	FSHR
ENSG00000171723.15	GPHN
ENSG00000171798.17	KNDC1
ENSG00000171840.11	NINJ2
ENSG00000171867.16	PRNP
ENSG00000173262.11	SLC2A14
ENSG00000173281.4	PPP1R3B
ENSG00000173391.8	OLR1
ENSG00000173638.18	SLC19A1
ENSG00000174292.12	TNK1
ENSG00000174469.21	CNTNAP2
ENSG00000174628.16	IQCK
ENSG00000174748.20	RPL15
ENSG00000175344.17	CHRNA7
ENSG00000175445.15	LPL
ENSG00000175634.14	RPS6KB2
ENSG00000175899.14	A2M
ENSG00000176678.5	FOXL1
ENSG00000176697.18	BDNF
ENSG00000176749.8	CDK5R1
ENSG00000177000.12	MTHFR
ENSG00000177606.6	JUN
ENSG00000179344.16	HLA-DQB1
ENSG00000179348.11	GATA2
ENSG00000179715.12	PCED1B
ENSG00000180176.14	TH
ENSG00000180801.13	ARSJ
ENSG00000180875.4	GREM2
ENSG00000181019.12	NQO1
ENSG00000181031.15	RPH3AL
ENSG00000181449.3	SOX2
ENSG00000182168.14	UNC5C
ENSG00000182240.15	BACE2
ENSG00000183230.16	CTNNA3
ENSG00000183386.9	FHL3
ENSG00000184349.12	EFNA5
ENSG00000184985.16	SORCS2
ENSG00000185591.9	SP1
ENSG00000185652.11	NTF3
ENSG00000185933.6	CALHM1
ENSG00000186153.16	WWOX
ENSG00000186318.16	BACE1
ENSG00000186350.10	RXRA
ENSG00000186716.20	BCR
ENSG00000186868.15	MAPT
ENSG00000186951.16	PPARA
ENSG00000187391.20	MAGI2
ENSG00000187514.16	PTMA
ENSG00000187796.14	CARD9
ENSG00000187840.4	EIF4EBP1
ENSG00000188157.14	AGRN
ENSG00000188517.15	COL25A1
ENSG00000188778.5	ADRB3
ENSG00000188906.15	LRRK2
ENSG00000189056.13	RELN
ENSG00000189058.8	APOD
ENSG00000189221.9	MAOA
ENSG00000196126.11	HLA-DRB1
ENSG00000196136.17	SERPINA3
ENSG00000196549.10	MME
ENSG00000196565.14	HBG2
ENSG00000196730.12	DAPK1
ENSG00000197249.13	SERPINA1
ENSG00000197410.13	DCHS2
ENSG00000197483.9	ZNF628
ENSG00000197530.12	MIB2
ENSG00000197905.8	TEAD4
ENSG00000197943.9	PLCG2
ENSG00000197958.12	RPL12
ENSG00000198087.7	CD2AP
ENSG00000198400.11	NTRK1
ENSG00000198502.5	HLA-DRB5
ENSG00000198563.13	DDX39B
ENSG00000198576.3	ARC
ENSG00000198695.2	MT-ND6
ENSG00000198712.1	MT-CO2
ENSG00000198727.2	MT-CYB
ENSG00000198739.10	LRRTM3
ENSG00000198763.3	MT-ND2
ENSG00000198785.4	GRIN3A
ENSG00000198786.2	MT-ND5
ENSG00000198791.11	CNOT7
ENSG00000198804.2	MT-CO1
ENSG00000198840.2	MT-ND3
ENSG00000198886.2	MT-ND4
ENSG00000198888.2	MT-ND1
ENSG00000198899.2	MT-ATP6
ENSG00000198938.2	MT-CO3
ENSG00000203710.11	CR1
ENSG00000204267.13	TAP2
ENSG00000204287.13	HLA-DRA
ENSG00000204305.13	AGER
ENSG00000204525.16	HLA-C
ENSG00000204642.13	HLA-F
ENSG00000204740.10	MALRD1
ENSG00000205155.7	PSENEN
ENSG00000206503.12	HLA-A
ENSG00000211459.2	MT-RNR1
ENSG00000212907.2	MT-ND4L
ENSG00000214787.9	MS4A4E
ENSG00000221866.9	PLXNA4
ENSG00000221983.7	UBA52
ENSG00000224389.9	C4B
ENSG00000228253.1	MT-ATP8
ENSG00000233276.4	GPX1
ENSG00000234906.9	APOC2
ENSG00000239732.3	TLR9
ENSG00000244731.7	C4A
ENSG00000256762.1	STH
ENSG00000273079.5	GRIN2B
ENSG00000274286.1	ADRA2B
ENSG00000277632.1	CCL3
